# Supplementary material for: Refeeding-associated AMPKγ1 complex activity is a hallmark of health and longevity
Source: Nat Aging. 2023 Nov 13;3(12):1544–60. doi: 10.1038/s43587-023-00521-y (PMC10724066; doi:10.1038/s43587-023-00521-y)
Supplement: Supplementary file 3 — Fig. 1 Statistical source data. [file 43587_2023_521_MOESM3_ESM.xlsx]

## Sheet: Fig1b
	Up-regulated	Down-regulated
young	757	1598
Old	100	259

## Sheet: Fig.1c
SAMPLES	Component 1 - 29.049905954624318%	Component 2 - 18.450900018559448%
Y-FED	53.6901	-20.4094
Y-FED	47.5447	-2.92284
Y-FED	45.231	-2.177
Y-FED	53.4414	-14.3174
Y-FASTED	3.90364	34.1562
Y-FASTED	-8.85633	50.6906
Y-FASTED	-15.6241	47.9501
Y-FASTED	-2.71753	40.6008
O-FED	-7.16488	-30.7553
O-FED	-15.2936	-14.7857
O-FED	-4.63725	-20.8566
O-FED	4.38076	-34.3331
O-FED	-9.40114	4.63567
O-FASTED	-26.9681	14.065
O-FASTED	-15.8202	-20.9149
O-FASTED	-33.7948	-9.30476
O-FASTED	-38.7365	-4.43671
O-FASTED	-32.1773	-16.0843

## Sheet: Fig.1d
rows	young_fed_wt_fat_rep_1	young_fed_wt_fat_rep_2	young_fed_wt_fat_rep_3	young_fed_wt_fat_rep_4	young_fasted_wt_fat_rep_1	young_fasted_wt_fat_rep_2	young_fasted_wt_fat_rep_3	young_fasted_wt_fat_rep_4	old_fed_wt_fat_rep_1	old_fed_wt_fat_rep_2	old_fed_wt_fat_rep_3	old_fed_wt_fat_rep_4	old_fed_wt_fat_rep_5	old_fasted_wt_fat_rep_1	old_fasted_wt_fat_rep_2	old_fasted_wt_fat_rep_3	old_fasted_wt_fat_rep_4	old_fasted_wt_fat_rep_5
LOC107396832	0.393136	3.0007	1.20763	0.663971	-0.20145	-0.788848	-1.21466	-0.821569	-0.412574	0.812517	-0.285751	0.440614	-0.0283911	-1.00137	-0.471048	-0.388346	-0.796686	-0.107881
rasgef1b	0.319586	2.0202	1.52557	0.224919	-1.15432	-0.662407	-1.36037	-1.09085	0.138703	1.70303	0.41931	0.643423	-0.135317	-1.22241	-0.558784	-0.285702	-0.454023	-0.0705612
LOC107393303	-0.14452	2.99125	1.39252	0.0811362	-1.17425	-0.895864	-0.871229	-0.765623	-0.408745	0.593575	0.315185	0.838855	-0.0377415	-0.639134	0.0641903	-0.832625	-0.274821	-0.232162
st18	0.494754	3.10154	1.46848	0.460634	-1.14985	-0.896956	-0.712943	-0.716859	-0.254367	0.463776	0.109671	0.168117	-0.199607	-0.391105	-0.153329	-0.666107	-0.516465	-0.609388
LOC107394621	1.02391	3.00772	1.33035	-0.0875432	-0.853791	-0.647099	-0.568889	-0.784544	-0.65897	0.39481	0.460691	-0.137837	-0.0561228	-0.489298	0.34922	-1.03059	-0.558383	-0.693637
LOC107391030	0.846792	2.65907	1.78707	0.422593	-0.671588	-0.661047	-0.492525	-0.725873	-0.610465	0.388483	0.514418	-0.642763	0.640017	-0.714707	-0.442553	-1.03167	-0.622659	-0.642593
LOC107385804	0.145417	2.48014	2.5721	0.202379	-0.676465	-0.468204	-0.465844	-0.645115	-0.554384	0.519445	0.34882	-0.312601	0.0369348	-0.633868	-0.474717	-0.678611	-0.667117	-0.728316
LOC107385838	0.743938	2.33553	1.98433	0.646862	-0.781154	-0.580029	-0.618061	-0.369339	-0.56403	1.1755	-0.071713	-0.209496	0.209559	-0.688628	-0.676884	-1.10924	-0.399944	-1.02721
rps16	0.298308	2.07753	1.66676	1.70922	-0.484921	-1.05534	-0.5504	-0.703075	-0.466706	0.985459	0.135938	0.392813	0.00828633	-1.07115	-0.751495	-0.950822	-0.588902	-0.651502
LOC107383789	0.226941	2.48946	1.71882	1.23067	-1.10256	-0.738828	-0.672348	-0.651998	-0.439381	1.0356	0.247246	0.00937256	-0.0330501	-0.628246	-0.822849	-0.716169	-0.393724	-0.758955
ndufab1	-0.804546	2.52479	2.04499	-0.529532	-1.06712	-0.994845	-1.13353	-0.618536	0.0302028	0.547099	-0.0287873	0.257293	0.424126	0.183776	-0.649513	-0.53158	-0.259959	0.605666
LOC107372496	-0.850088	2.61415	1.16726	-0.877254	-1.02029	-0.940828	-0.714608	-1.0968	0.983306	1.25176	0.249055	0.40844	0.0134113	0.332798	-0.0498079	-0.691659	-0.305788	-0.473057
snw1	0.159641	2.27806	2.1701	0.59167	-1.32665	-0.27192	-0.244497	0.212543	-0.704875	0.871598	0.453207	-0.0480529	-0.304128	-0.568262	-0.437967	-1.09234	-0.79334	-0.944789
LOC107375545	-0.0394282	2.53949	2.06292	0.665977	-1.39524	-0.219565	-0.445281	-0.168206	-0.182469	0.823039	-0.238257	0.379677	-0.89215	-0.43891	-0.678113	-0.968468	-0.460893	-0.344127
LOC107397384	-0.161101	1.94416	2.26076	1.10024	-1.34481	-0.433249	-0.42189	-0.147408	-0.639957	1.41105	-0.499816	-0.274206	-0.941571	-0.577512	-0.109881	-0.671166	0.0239742	-0.51763
LOC107382741	-0.162403	2.31639	1.94559	0.188223	-1.42132	-0.615696	0.285009	-0.531742	-0.602431	1.12629	-0.135934	-0.104268	-0.0999858	-0.734	-1.32348	-0.770023	0.684079	-0.0443017
LOC107389053	0.177201	2.6519	1.22602	0.710085	-0.917008	-0.507474	-0.486638	-0.0229281	-0.595036	1.72312	-0.396857	0.331892	-0.560229	-1.06285	-0.746543	-0.855233	-0.183473	-0.485943
LOC107384302	-0.273613	2.4937	1.18757	0.447153	-0.550365	-0.426532	-0.520683	-0.493123	-0.562348	2.42276	-0.598613	-0.107913	-0.510573	-0.568961	-0.531061	-0.558179	-0.460986	-0.388237
LOC107394923	-0.0247424	2.11359	1.482	1.52439	-1.12951	-0.645202	-0.688974	-0.430598	-0.842702	1.62865	-0.951713	-0.46152	-0.565985	-0.200727	-0.535432	-0.597968	0.40846	-0.0820217
copb2	-0.130664	2.45318	1.06978	1.50466	-0.949701	-0.841085	-0.897091	-0.686591	-0.620571	1.65569	-0.407001	0.279382	-0.491169	-0.36608	-0.73101	-0.591775	-0.0555748	-0.194389
LOC107372683	0.623089	1.59871	0.552995	0.827265	-0.373579	-0.0613345	-0.219989	0.316726	-0.776627	2.85577	-0.784066	-0.0626287	-0.796164	-0.725572	-0.70702	-0.841075	-0.638027	-0.78848
pglyrp2	0.586844	0.867745	1.26403	1.18782	-0.481308	-0.872011	-0.849859	0.138979	-0.774904	2.35198	-0.661724	1.0734	-0.658969	-1.14811	-0.77897	-0.889399	0.157294	-0.512832
adam32	-0.317547	3.29797	0.64578	-0.676458	-0.997236	-0.856964	-0.571304	-0.68931	-0.212103	1.3466	0.325057	0.0348736	0.0615177	-0.501607	0.0306992	-0.355139	-0.0475131	-0.517318
bsg	0.353274	3.48045	0.289293	0.000518095	-0.734016	-0.424398	-0.366984	-0.522062	-0.467898	1.18698	-0.430182	-0.293965	-0.505645	-0.487847	-0.328063	0.507557	-0.586072	-0.670938
LOC107390047	-0.237912	3.34493	0.75444	-0.162792	-0.611677	-0.589922	-0.474473	-0.414859	-0.623809	1.46585	-0.38491	0.433063	-0.281288	-0.529874	-0.445022	-0.596197	-0.173645	-0.4719
acaca	-0.134977	3.43742	0.904621	0.183378	-0.569449	-0.444891	-0.367504	-0.373351	-0.566696	1.21193	-0.539797	0.0664512	-0.564679	-0.33013	-0.590963	-0.61837	-0.239597	-0.463394
LOC107395564	0.0608779	3.45179	0.620616	0.138299	-0.765417	-0.724101	-0.146957	-0.426105	-0.754735	1.12028	-0.251427	0.0995986	-0.728692	-0.416246	-0.477604	-0.646428	0.151156	-0.304898
hsd17b10	-0.0517299	3.20022	0.622137	0.523363	-0.159192	-0.459214	-0.57855	-0.571306	-0.538386	1.72059	-0.54968	-0.0387803	-0.603334	-0.49124	-0.55373	-0.573106	-0.448311	-0.449754
hyou1	-0.320302	3.19215	0.872371	0.54931	-0.544735	-0.516288	-0.503513	-0.473394	-0.591373	1.52962	-0.552825	0.291928	-0.511841	-0.622724	-0.577986	-0.569238	-0.282333	-0.368826
LOC107396014	-0.219762	3.22667	-0.0367145	0.797198	-0.730556	-0.509692	-0.235888	-0.606371	-0.632957	1.71927	-0.362898	0.067762	-0.533845	-0.49962	-0.449739	-0.588856	-0.0824882	-0.321513
sppl2b	0.0545726	3.0983	0.0236048	0.52817	-0.60129	-0.638137	-0.627477	-0.602194	-0.631465	1.93196	-0.269603	0.315558	-0.22513	-0.634463	-0.498974	-0.623187	-0.203286	-0.396953
tram2	-0.0953887	3.27468	0.259673	0.166707	-0.745855	-0.420763	-0.254477	-0.68729	-0.784368	1.64824	-0.275868	0.227155	-0.28605	-0.556999	-0.580949	-0.688731	0.230459	-0.43017
cdk5rap2	0.630066	3.10444	0.60938	0.786118	-1.08862	-0.792949	0.258678	-0.41131	-0.723907	0.911152	0.0493658	0.21377	-0.773753	-0.296065	-0.149386	-0.841077	-0.699513	-0.786396
LOC107391378	0.65621	3.00652	0.757541	0.702978	-0.719413	-0.559995	-0.252237	-0.392488	-1.21899	1.38992	-0.018562	-0.214753	-0.575157	-0.570694	-0.363108	-0.840554	-0.124979	-0.662244
LOC107382043	-0.521123	3.49843	0.739586	-0.494984	-0.470531	-0.581233	-0.68428	-0.144298	-0.646452	0.870162	-0.518881	-0.0264606	-0.735395	0.498696	-0.56828	-0.0879249	0.131263	-0.258291
LOC107389533	-0.50384	3.40625	0.761951	-0.452855	-0.526266	-0.519563	-0.501446	-0.531495	-0.494815	1.42277	-0.496364	0.049307	-0.522204	0.0993981	-0.446626	-0.483783	-0.0623478	-0.198072
LOC107376197	0.131539	3.22882	0.739852	-0.0497333	-1.04495	-0.906879	-0.133443	-0.761777	-0.692765	1.19983	-0.219818	0.381378	-0.569992	0.453849	-0.506112	-0.60967	-0.224652	-0.415476
rapgef2	-0.342395	3.15406	1.45314	-0.196511	-0.593073	-0.712271	-0.0766983	-0.325856	-0.661474	1.3032	-0.381137	0.0436915	-0.499924	0.031243	-0.614979	-0.410597	-0.430863	-0.73955
pla1a	-0.544588	2.97126	1.80478	-0.427008	-0.545677	-0.534157	-0.528058	-0.547105	-0.509663	1.33874	-0.524691	-0.0259517	-0.52933	0.125423	-0.425382	-0.514371	-0.161364	-0.422847
LOC107394601	-0.21686	3.17516	1.26713	0.528715	-0.585304	-0.666461	-0.0616217	-0.318915	-0.781082	1.12452	-0.660068	-0.214834	-0.61861	0.141314	-0.731385	-0.721596	-0.155027	-0.505081
tppp3	0.93931	3.44658	0.446876	-0.725317	-0.70539	-0.623533	0.0621726	-0.741952	-0.632691	-0.120375	-0.481131	0.00265089	-0.307125	0.779992	-0.729219	-0.341932	0.00413841	-0.273059
LOC107388685	1.00501	3.78156	-0.0839736	-0.38325	-0.339448	-0.327136	-0.385237	-0.413228	-0.375895	-0.338336	-0.378091	-0.204603	-0.401263	-0.0316273	-0.357368	-0.043044	-0.370964	-0.3531
LOC107376658	2.37328	2.18166	1.01657	-0.537467	-0.799264	-0.456985	0.00553721	-0.19816	-0.696234	-0.78466	-0.642073	0.26157	-0.785389	0.989995	-0.5182	-0.174294	-0.899	-0.336889
LOC107381954	0.853048	2.46065	0.833409	1.07108	-1.53479	-0.859589	0.631197	-1.01862	-0.655961	-0.808399	-0.435563	0.684814	-0.246942	0.940827	-0.542314	-0.847512	-0.318575	-0.20677
LOC107391505	0.537357	2.56724	0.908767	1.34831	-1.60077	-1.15398	-0.237463	-0.545381	-0.529803	-0.183347	-0.467654	0.207611	-0.448079	0.658425	-0.783832	-1.0509	0.372162	0.401354
LOC107373662	-0.362244	3.58678	1.51933	-0.362244	-0.339035	-0.309227	-0.317747	-0.328471	-0.315761	-0.362244	-0.362244	-0.362244	-0.362244	0.104424	-0.340091	-0.362244	-0.362244	-0.362244
szt2	-0.379735	3.57499	1.49896	-0.214484	-0.384375	-0.378422	-0.384375	-0.384375	-0.339155	-0.382585	-0.37847	-0.382821	-0.382034	0.200994	-0.384375	-0.135052	-0.384375	-0.380316
fabp6	-0.467696	3.20166	2.11648	0.0249403	-0.504953	-0.119002	-0.368726	-0.294297	-0.324238	0.0962811	-0.498639	-0.502061	-0.373318	-0.475829	-0.436572	-0.376881	-0.314748	-0.382403
LOC107395427	-0.392503	3.78483	0.700457	-0.160998	-0.558508	-0.359564	-0.349552	-0.420961	-0.507877	-0.196294	-0.324885	-0.306526	-0.423249	0.500478	-0.513099	-0.173958	-0.135151	-0.162639
LOC107391150	-0.371876	3.78705	0.475289	-0.29264	-0.363777	-0.35798	-0.360216	-0.356286	-0.345547	-0.360967	-0.371876	-0.364788	-0.361083	0.800879	-0.369945	-0.0697413	-0.358912	-0.357581
dgki	0.208788	3.57022	0.647695	0.80848	-0.361255	-0.166235	-0.451441	-0.299979	-0.608617	0.553605	-0.649923	-0.258584	-0.57805	-0.482244	-0.509971	-0.572897	-0.462101	-0.387495
LOC107386229	0.410049	3.36288	0.405496	1.48098	-0.475326	-0.501074	-0.393425	-0.543806	-0.612861	0.319023	-0.682559	-0.125844	-0.420767	-0.572719	-0.54509	-0.388806	-0.543541	-0.172604
rpl11	0.256259	3.70124	0.636634	0.579077	-0.645943	-0.409498	-0.368161	-0.0557131	-0.379673	-0.117347	-0.453384	-0.244353	-0.566958	-0.165043	-0.529748	-0.0410886	-0.573689	-0.62261
hsp90b1	0.254949	3.59622	0.957411	0.833675	-0.394447	-0.355902	-0.424848	-0.316354	-0.327874	-0.292016	-0.45305	-0.31545	-0.540862	-0.604666	-0.427073	-0.313929	-0.499521	-0.376263
man2b2	-0.0929595	3.60125	1.08513	0.480145	-0.615792	-0.254169	-0.113763	-0.137264	-0.430773	0.15007	-0.629993	-0.316004	-0.703855	-0.171676	-0.650317	-0.409296	-0.449688	-0.341052
gltscr2	0.110406	3.626	0.480049	-0.138181	-0.41826	-0.41636	-0.665683	-0.636818	-0.459172	0.940022	-0.401042	0.260474	-0.395802	-0.702512	-0.403533	-0.449379	-0.14497	-0.185236
myadml2	0.0208366	3.67885	0.827674	0.350678	-0.267639	-0.4899	-0.466067	-0.768317	-0.371157	0.287435	-0.498188	-0.14772	-0.127381	-0.727562	-0.450163	-0.469063	-0.249337	-0.132977
gadd45g	-0.319263	3.93702	0.355392	0.0179518	-0.338158	-0.197693	-0.279623	-0.279251	-0.32192	-0.0709715	-0.328504	-0.0797608	-0.375807	-0.398522	-0.341836	-0.354455	-0.336147	-0.288455
LOC107377420	-0.551354	2.43189	-0.298039	-0.553129	-0.543655	-0.508936	-0.530728	-0.537206	-0.546239	2.56303	-0.450439	0.499165	-0.536179	-0.539674	-0.422988	-0.512634	0.957017	0.0800967
mrpl52	-0.523538	2.49562	-0.216714	-0.578083	-0.552319	-0.551463	-0.415751	-0.588637	-0.521614	2.55391	-0.514006	0.851219	-0.514996	-0.461835	-0.357918	-0.511664	0.559753	-0.15196
LOC107378644	-0.253581	2.66107	-0.370236	-0.521291	-0.665562	-0.586217	-0.550378	-0.549736	-0.665413	2.08537	-0.429684	0.695891	-0.663634	-0.565753	-0.602834	-0.361884	1.13859	0.205277
idh3a	-0.633518	2.51188	0.954268	-0.484427	-0.894937	-0.666151	-0.707397	-0.42769	-0.550914	1.96238	-0.381722	0.487843	-0.558553	-0.740681	-0.646236	-0.486085	1.0593	0.202638
serpinh1	-0.301141	2.91534	0.144217	-0.214208	-0.549189	-0.551141	-0.598338	-0.323304	-0.424457	2.2093	-0.326965	-0.038904	-0.531497	-0.7135	-0.690775	-0.56249	0.706103	-0.149051
LOC107392602	-0.277883	2.60468	0.104851	-0.220966	-0.679763	-0.525646	-0.658143	-0.701304	-0.51867	2.60462	-0.430738	0.247017	-0.252313	-0.540403	-0.560638	-0.525353	0.405066	-0.0744147
edc3	-0.448455	2.93972	-0.0230235	-0.177731	-0.759889	-0.573543	-0.361739	-0.48826	-0.35758	2.32954	-0.650631	-0.118255	-0.469684	-0.668339	-0.152111	-0.303391	0.273295	0.0100788
cnbp	-0.437185	2.64364	-0.251985	-0.202126	-0.373371	-0.464409	-0.46953	-0.464095	-0.479499	2.79047	-0.264775	0.117745	-0.411901	-0.461181	-0.426943	-0.365652	-0.313669	-0.165538
txndc11	-0.486279	2.59106	-0.331347	-0.207809	-0.484173	-0.461401	-0.501954	-0.501954	-0.484123	2.75088	-0.482039	0.174191	-0.470356	-0.490777	-0.340617	-0.461371	0.284641	-0.0965689
LOC107375383	-0.547877	2.00213	-0.197099	-0.631707	-0.619106	-0.606828	-0.589545	-0.632128	-0.487396	3.09258	-0.338159	0.302043	-0.469311	-0.289596	-0.141697	-0.284555	0.57009	-0.131838
glo1	-0.490272	1.96685	-0.223723	-0.590228	-0.621587	-0.581003	-0.627164	-0.554205	-0.419606	3.13681	-0.397707	0.37619	-0.457457	-0.39407	-0.151613	-0.307701	0.495438	-0.158955
LOC107373751	-0.525442	1.89719	-0.185513	-0.427481	-0.535738	-0.497337	-0.462105	-0.523332	-0.440986	3.20971	-0.458559	0.341533	-0.549231	-0.464418	-0.330148	-0.458444	0.470985	-0.0606845
hacd2	-0.498928	3.23697	-0.0449746	-0.447275	-0.497817	-0.477804	-0.495977	-0.49595	-0.486031	1.9034	-0.475689	0.413263	-0.492614	-0.393737	-0.419869	-0.459033	0.229298	-0.0972309
pmp22	-0.401245	3.24312	0.0684059	-0.3107	-0.507095	-0.459339	-0.481043	-0.486716	-0.491002	1.93164	-0.475424	0.43093	-0.497189	-0.417097	-0.446813	-0.483281	-0.00485075	-0.212306
slc27a6	-0.46961	3.28313	0.135835	-0.450766	-0.489906	-0.486158	-0.501556	-0.509176	-0.406941	1.92505	-0.409031	0.244115	-0.375301	-0.318417	-0.374075	-0.469884	-0.0278661	-0.29944
hspa13	-0.372859	3.29825	-0.0214274	-0.148476	-0.433352	-0.401898	-0.314772	-0.350303	-0.539015	1.93079	-0.507624	0.227417	-0.52541	-0.512122	-0.42037	-0.488146	-0.112324	-0.308358
cab39l	-0.481706	3.15516	-0.151471	-0.487494	-0.480929	-0.450043	-0.46863	-0.487494	-0.480913	2.0643	-0.450731	0.203549	-0.481661	-0.487494	-0.374645	-0.442554	0.34154	-0.0387882
sri	-0.495676	3.24444	-0.16776	-0.521671	-0.557981	-0.459782	-0.425245	-0.521106	-0.478757	1.98773	-0.303244	-0.0272791	-0.379585	-0.429339	-0.330369	-0.361945	0.320053	-0.0924813
mib2	-0.462437	3.34447	-0.132396	-0.422576	-0.451758	-0.438337	-0.474102	-0.474065	-0.444442	1.84789	-0.390609	0.147151	-0.423606	-0.469778	-0.377306	-0.397101	0.199246	-0.180246
LOC107394573	-0.506894	3.25771	-0.105279	-0.502899	-0.504525	-0.468674	-0.503343	-0.5064	-0.502878	1.77609	-0.462176	0.321254	-0.49543	-0.508517	-0.412775	-0.461179	0.515918	0.0699909
clptm1	-0.48607	3.46392	0.334595	-0.400262	-0.457501	-0.48607	-0.445232	-0.48607	-0.45728	1.48037	-0.454049	0.438104	-0.48607	-0.405156	-0.383512	-0.469708	-0.127955	-0.172047
LOC107389684	-0.442151	3.40126	0.203214	-0.418141	-0.489839	-0.452882	-0.460939	-0.491577	-0.49009	1.60579	-0.487124	0.495743	-0.494078	-0.331197	-0.42981	-0.472602	-0.00701495	-0.238562
LOC107388876	-0.362154	3.64829	-0.0487707	-0.374022	-0.425802	-0.392798	-0.410909	-0.409874	-0.421687	1.28263	-0.409549	0.21324	-0.411556	-0.422809	-0.371432	-0.406204	-0.0418834	-0.234708
LOC107377747	-0.510377	3.64988	-0.0251588	-0.475029	-0.562126	-0.452756	-0.412414	-0.395085	-0.443558	0.934052	-0.373303	0.478946	-0.483428	-0.433218	-0.397015	-0.423544	0.380703	-0.0565701
pik3r5	-0.669165	2.58114	2.61576	-0.368976	-0.559813	-0.66446	0.0177006	-0.696619	-0.660214	0.479041	-0.284702	-0.1426	-0.173887	0.269387	-0.556992	-0.483297	-0.276586	-0.425717
slc2a2	-0.224691	2.51655	2.67284	0.0709316	-0.617119	-0.438139	-0.0393995	-0.483485	-0.547172	0.545914	-0.552463	-0.379353	-0.590639	0.230936	-0.633752	-0.640006	-0.410761	-0.480189
sec61b	-0.536997	1.97162	3.05459	-0.452298	-0.462953	-0.509544	-0.181713	-0.49695	-0.431214	0.733474	-0.50532	-0.434722	-0.516114	0.548082	-0.467249	-0.497632	-0.374413	-0.440644
LOC107374027	-0.467254	2.74066	2.55304	-0.391845	-0.467254	-0.467254	-0.443251	-0.467254	-0.429539	0.311317	-0.467254	-0.305903	-0.444977	0.462559	-0.467254	-0.467254	-0.402955	-0.378329
LOC107388766	-0.45228	2.84181	2.48774	0.00890068	-0.40601	-0.394429	-0.389757	-0.4689	-0.333149	-0.251332	-0.442412	-0.464538	-0.415233	0.499385	-0.488744	-0.429725	-0.475482	-0.425842
aldh1l2	-0.553885	2.58324	2.07394	-0.466297	-0.590904	-0.555105	-0.318041	-0.566638	-0.420778	1.06286	-0.536767	-0.150414	-0.578667	1.15047	-0.588331	-0.56147	-0.466887	-0.516328
aldh2	-0.476255	2.67085	1.9465	-0.22619	-0.434686	-0.476255	-0.476255	-0.476255	-0.406793	-0.45755	-0.445218	-0.411418	-0.32852	1.80554	-0.449789	-0.476255	-0.405193	-0.476255
hnrnpu	-0.465032	2.90496	1.899	-0.118286	-0.207748	-0.430677	-0.365495	-0.487452	-0.413822	-0.487452	-0.487452	-0.487452	-0.487452	1.46948	-0.487452	-0.472965	-0.438596	-0.436111
LOC107390654	-0.389816	2.90915	2.22925	-0.188807	-0.45136	-0.45136	-0.350995	-0.45136	-0.433881	-0.45136	-0.412275	-0.45136	-0.389339	0.996222	-0.45136	-0.411564	-0.45136	-0.398426
LOC107383454	-0.416065	3.146	1.97456	-0.197571	-0.423954	-0.423117	-0.421469	-0.422871	-0.317871	-0.42394	-0.423813	-0.422382	-0.42017	0.870279	-0.424147	-0.409386	-0.423999	-0.420078
LOC107386454	-0.447292	2.93996	2.04927	0.126699	-0.45338	-0.452233	-0.461354	-0.461354	-0.361671	-0.450615	-0.461354	-0.461354	-0.461354	1.15145	-0.461354	-0.420487	-0.456249	-0.457334
serpinc1	-0.441428	2.53915	2.54157	0.278347	-0.501752	-0.461896	-0.175336	-0.413403	-0.47046	-0.504863	-0.509636	-0.508598	-0.514439	1.00593	-0.513057	-0.378981	-0.532872	-0.438276
hdlbp	-0.424844	2.41878	2.81362	-0.0538747	-0.408086	-0.4049	-0.404263	-0.418779	-0.392549	-0.38898	-0.458119	-0.420735	-0.397047	0.809466	-0.448536	-0.474989	-0.49249	-0.453677
LOC107381091	-0.290672	2.12789	2.87844	0.37479	-0.552999	-0.283979	-0.0145859	0.0755564	-0.594145	-0.420184	-0.478503	-0.696496	-0.637278	0.765612	-0.669632	-0.37944	-0.513311	-0.691059
LOC107376114	-0.305353	1.97828	2.82146	0.602356	-0.39348	-0.362473	-0.825101	0.0781949	-0.130014	-0.457372	-0.72596	-0.544914	-0.279652	0.867219	-0.845771	-0.662626	-0.00123051	-0.81356
LOC107395465	-0.395377	1.96045	3.29712	-0.192943	-0.395377	-0.395377	-0.377792	-0.395377	-0.343291	-0.395377	-0.395377	-0.395377	-0.384508	0.36955	-0.395377	-0.384914	-0.391458	-0.38919
pus7l	-0.391188	1.99215	3.26437	-0.191112	-0.397119	-0.399467	-0.394971	-0.397214	-0.357676	-0.39709	-0.395523	-0.396034	-0.393208	0.427063	-0.394982	-0.383391	-0.398715	-0.395899
tat	-0.379721	1.76126	3.44134	-0.19139	-0.379721	-0.374963	-0.378389	-0.379721	-0.342724	-0.379721	-0.375045	-0.376463	-0.376011	0.231785	-0.378391	-0.366218	-0.379721	-0.376193
slc25a33	-0.434196	1.84563	3.14896	-0.201518	-0.476346	-0.449026	-0.315589	-0.35471	-0.409103	-0.425171	-0.48566	-0.410832	-0.378304	1.07243	-0.415353	-0.437556	-0.397945	-0.475706
LOC107389570	-0.436139	1.80952	3.07576	-0.199223	-0.439849	-0.425424	-0.415636	-0.431757	-0.378756	-0.431339	-0.439849	-0.434934	-0.421155	1.29215	-0.431816	-0.42306	-0.437153	-0.431346
LOC107393875	-0.496737	1.99195	3.10931	-0.174862	-0.475378	-0.390456	-0.351447	-0.38064	-0.417917	-0.411126	-0.405093	-0.469762	-0.404265	0.928407	-0.465153	-0.383984	-0.412995	-0.389848
fkbp11	-0.420356	2.10788	3.03708	-0.281681	-0.421772	-0.425752	-0.417369	-0.423988	-0.353062	-0.411071	-0.418165	-0.415365	-0.421778	0.925148	-0.425712	-0.402008	-0.420084	-0.411945
sec24a	-0.424767	2.1967	2.79207	-0.365267	-0.431131	-0.435006	-0.427646	-0.435006	-0.346873	-0.432371	-0.426318	-0.430432	-0.431562	1.31227	-0.429435	-0.417209	-0.435006	-0.433013
LOC107384030	-0.434326	2.0637	2.88985	-0.242077	-0.439328	-0.437743	-0.434266	-0.437645	-0.385154	-0.435432	-0.435916	-0.436966	-0.435208	1.31647	-0.437854	-0.413555	-0.436176	-0.428379
LOC107386611	-0.446737	1.64149	3.10618	0.191879	-0.468587	-0.46451	-0.469766	-0.497211	-0.396899	-0.439324	-0.465159	-0.463774	-0.370055	1.33735	-0.483551	-0.480897	-0.405524	-0.424901
lars	-0.441979	1.70442	2.81014	-0.276435	-0.436877	-0.4525	-0.447943	-0.439353	-0.355232	-0.448444	-0.444399	-0.454263	-0.442523	1.85944	-0.435448	-0.411008	-0.448859	-0.438738
LOC107386320	-0.456214	1.87304	2.83251	-0.172007	-0.453291	-0.457444	-0.442306	-0.46197	-0.364289	-0.43991	-0.438459	-0.407359	-0.45007	1.64433	-0.463627	-0.43798	-0.458688	-0.446264
LOC107390275	-0.48529	2.04797	2.55829	0.00330064	-0.438896	-0.48529	-0.48529	-0.4407	-0.438829	-0.438371	-0.433339	-0.444636	-0.444072	1.81773	-0.463148	-0.458844	-0.48529	-0.48529
LOC107376361	-0.387996	0.601789	3.89009	-0.260971	-0.453504	-0.195443	-0.330935	-0.314847	-0.235957	-0.240469	-0.21062	-0.172596	0.0830967	-0.300177	-0.352776	-0.308191	-0.379502	-0.430995
LOC107388217	-0.329425	1.13288	3.71014	-0.362187	-0.384943	-0.375786	-0.397114	-0.322414	-0.187844	0.331873	-0.406095	-0.234768	-0.407569	-0.333875	-0.402587	-0.373818	-0.315155	-0.341318
yipf4	-0.5406	0.380538	3.62966	-0.232896	-0.284868	-0.446808	-0.531906	-0.509943	-0.11509	1.17636	-0.00879489	-0.0605342	-0.159217	-0.307056	-0.478593	-0.524336	-0.488327	-0.497595
mgat2	-0.634336	0.0841977	3.54174	-0.0164407	-0.795148	-0.349899	-0.526136	-0.558692	0.138394	0.454843	1.0197	-0.475986	0.0914461	-0.231503	-0.825504	-0.627779	-0.019874	-0.269025
nsdhl	0.134298	2.85429	1.82126	-0.0295562	-0.963233	-1.11935	-0.449857	-0.318939	-0.00569087	-0.682375	0.286342	0.00540773	-0.506998	0.781542	0.00965497	-0.0434606	-1.03225	-0.741077
meaf6	0.0948095	2.10393	2.24737	0.0952701	-1.15002	-1.37411	-0.133395	-0.37486	0.196958	-0.30462	0.0750005	-0.391864	0.0418344	1.31493	-0.0560131	-0.488601	-1.14025	-0.756368
ap4m1	0.500519	1.9925	1.8884	0.567848	-1.3098	-1.03354	-0.260478	-0.827879	-0.510992	-0.405371	0.0644656	0.28413	0.285215	1.63371	-0.621404	-0.655893	-0.868336	-0.723092
LOC107378074	0.296936	2.25124	2.0494	0.570775	-0.730923	-0.56627	-0.0459542	0.59313	-0.532843	-0.738891	-0.35255	-0.536403	0.249515	1.16279	-0.717129	-0.838805	-1.07256	-1.04145
mgea5	0.792796	1.63294	1.73275	0.453363	-1.30441	-0.136208	-0.484972	0.255433	-0.748586	-0.338549	0.0235624	-0.670439	1.00152	1.57853	-0.538793	-0.928546	-1.23802	-1.08236
LOC107381616	1.10544	2.19353	1.72426	0.84345	-0.781011	-0.583396	0.957999	-0.02749	-0.843796	-0.362423	-0.325204	0.585101	-0.476724	-0.140169	-1.15261	-0.733838	-1.13533	-0.847794
ebag9	0.914831	2.65887	1.80905	0.387066	-1.15708	-0.386619	0.632768	-0.12796	-0.596562	-0.858882	-0.642569	-0.606287	0.255683	0.166298	-0.317083	-0.389996	-0.992712	-0.748823
ebi3	0.781537	2.77862	1.62934	0.688732	-1.14467	-0.387112	0.222851	-0.536151	-0.408127	0.305742	0.156844	-0.601295	-0.319034	0.11568	-0.430091	-0.910929	-1.17154	-0.770401
LOC107386491	0.588839	2.4416	2.23263	0.570553	-1.26807	-0.656601	-0.477022	-0.417137	-0.0731388	-0.0388194	0.378046	-0.464069	-0.121649	0.272852	-0.440128	-0.565272	-1.13535	-0.827261
lmna	0.724171	2.59826	1.82403	0.0699886	-1.00031	-0.359171	0.0286723	-0.42168	-0.880507	-0.0076764	0.0566781	-0.188881	0.392582	0.818252	-0.693564	-1.1256	-1.0026	-0.832638
LOC107379036	1.51276	2.44097	0.899736	0.317739	-0.691374	0.196336	0.220133	-0.523519	0.107273	-0.434594	0.372907	-0.91955	0.878586	0.015879	-0.699724	-1.18417	-1.19948	-1.30991
tnfrsf21	0.27745	2.44855	2.44081	0.454065	-0.570182	-0.416952	-0.0445095	-0.0228896	-0.121746	0.0175181	-0.426361	-0.350874	-0.636294	0.27801	-0.123512	-1.05741	-1.18442	-0.961252
asxl2	0.343748	2.0814	2.6272	0.928873	-0.992658	-0.489801	0.0114227	0.111391	-0.45191	0.230093	-0.316159	-0.187201	-0.53239	-0.0354851	-0.559836	-0.926622	-0.946175	-0.895894
LOC107386262	0.999636	1.8475	2.44151	0.850722	-0.952089	-0.699421	-0.298988	-0.174686	-0.093622	0.326376	-0.00974499	-0.278462	-1.05321	0.0348541	-0.0153681	-0.614189	-1.29034	-1.02049
asphd2	0.711248	2.06223	1.91621	1.10766	-1.11305	-1.01989	0.346095	-0.890812	0.155858	0.307218	-0.717615	-0.659566	-0.864452	0.800082	0.0354654	-0.450561	-0.868508	-0.85762
vdac3	-0.120439	2.95234	1.73284	0.036452	-0.860144	-0.417654	-0.805736	-0.674821	0.461638	0.921423	-0.124906	0.0831267	-0.622318	0.00338193	-0.414498	-0.673328	-0.908725	-0.568634
LOC107388968	0.0697839	2.83303	2.14707	0.420332	-0.972333	-0.284303	-0.578173	-0.691453	0.264615	0.503845	-0.424003	-0.391833	-0.544822	-0.0523988	-0.383459	-0.539545	-0.717555	-0.658801
crim1	0.233367	2.94967	1.71271	0.129764	-1.21554	-0.672012	-0.379581	-0.423826	0.399473	0.41677	-0.087466	-0.0850511	-0.455244	0.29697	-0.199334	-0.673557	-1.04179	-0.905321
LOC107380805	1.41645	1.74981	1.01789	1.31993	-0.849884	-1.3849	-0.0399882	-0.51773	0.620841	-0.320108	0.370889	-0.567283	-0.394373	0.0960101	0.770895	-0.338005	-1.66299	-1.28745
LOC107391882	1.04005	1.98091	1.74475	0.664664	-0.850561	-0.840694	0.065614	-0.19529	0.379692	-0.614161	-0.288182	-0.306517	-0.63959	0.739189	0.779074	-0.808868	-1.59708	-1.25299
LOC107386141	1.28975	1.78805	1.70641	0.732257	-0.900573	-0.012751	-0.728431	-0.709983	-0.679106	-0.205492	-0.360477	-0.727023	0.250483	0.768676	1.13559	-1.17331	-1.1027	-1.07137
LOC107391415	1.21477	1.32576	1.39576	0.473364	-1.94631	-1.20694	-0.275662	-0.302104	-0.266392	-0.227069	0.860394	-0.410871	0.614428	0.526495	1.13608	-0.483068	-1.10731	-1.32133
atrnl1	0.963169	1.15576	1.4818	0.377897	-1.52999	-1.49737	-0.566207	-0.308203	0.168226	-0.171957	0.36308	0.223056	0.891735	1.33253	0.585103	-0.856056	-1.53124	-1.08133
add1	0.204357	0.331108	2.77651	1.97833	-1.20213	-0.540958	0.0349745	-0.0602009	-0.944788	-0.452245	-0.185591	-0.0872528	0.658666	-0.501311	-0.816668	-0.723811	0.188613	-0.657598
LOC107393622	0.411939	0.859197	2.8207	1.84912	-1.10829	-0.17463	-0.224237	-0.0343116	-0.541854	-0.821862	-0.601536	-0.173162	0.597643	-0.567675	-0.709175	-0.581323	-0.389616	-0.610926
klhl5	0.426182	1.22316	2.66176	1.47469	-0.799052	-0.386557	0.760524	-0.0961534	-1.1035	-0.345435	-0.294147	-0.039028	0.411587	-0.71679	-0.605584	-0.840025	-0.925335	-0.806295
vmo1	0.255857	0.795939	2.62845	1.3288	-0.692845	-0.200581	0.105868	-0.0588004	-0.755934	-0.524059	-0.114391	-0.41099	1.5908	-1.02986	-1.09225	-0.712718	-0.281285	-0.831988
rcn3	0.762693	1.07681	2.49409	1.62832	-0.550797	0.0531649	0.0972102	0.0970085	-0.893975	-0.762021	-0.342155	-0.544347	0.807937	-1.06096	-0.993533	-0.625295	-0.210943	-1.03322
rpl39	0.621323	0.843105	2.54452	1.25693	-0.89454	-0.329276	-0.172599	0.022126	-0.571503	-0.583036	-1.23473	-0.236505	1.59678	-1.10819	-0.511462	-0.31664	-0.246253	-0.680042
LOC107378872	0.295878	0.792546	3.3037	1.02174	-0.668775	0.0651004	-0.801015	-0.0585368	-0.371584	-0.99994	-0.447902	-0.296417	0.633767	-0.794131	-0.308058	-0.359805	-0.36245	-0.644123
ankzf1	0.60246	0.978592	2.92558	1.41616	-0.238169	-0.343143	-0.69495	-0.317061	-0.554362	-1.00789	-0.234699	-0.270702	0.850167	-0.720811	-0.899	-0.40452	-0.32051	-0.767143
LOC107391587	1.01009	1.13099	2.96173	0.813152	-0.231488	-0.128011	-0.589173	-0.74019	-0.573094	-0.790093	-0.651053	-0.46292	0.94731	-0.933204	-0.548139	-0.616963	-0.0958007	-0.503138
maml3	0.781019	1.38733	2.82034	1.14709	-0.957569	-0.428854	-1.09642	0.402787	-0.468755	-0.475353	-0.739915	-0.624124	0.42217	-0.664991	-0.300975	-0.258293	-0.720279	-0.22521
LOC107392606	0.740169	0.935805	3.21369	1.17061	-0.553734	-0.458804	-0.589591	-0.316371	-0.472942	-0.520032	-0.915012	-0.128702	0.160116	-0.774694	-0.346605	-0.316585	-0.847915	0.0205949
clcn6	0.44321	1.92827	2.5424	1.11073	-0.590899	0.29773	0.211024	-0.5304	-0.645916	-0.611567	-0.705874	-0.795411	0.661605	-0.734423	-0.610069	-0.619573	-0.507442	-0.8434
tomm22	0.914647	1.84145	2.5478	0.934425	-0.452877	0.00756794	-0.0642425	0.0402391	-0.746232	-0.913293	-0.685034	-0.792258	0.643349	-0.920878	-0.732287	-0.392573	-0.595379	-0.634424
LOC107372514	0.703308	1.91085	2.07505	1.60683	-0.346156	0.0956088	-0.0407362	-0.2104	-0.752305	-0.553589	-0.349047	-0.88583	0.763207	-0.575656	-0.629747	-0.83157	-1.14899	-0.830828
LOC107387025	0.575287	1.84178	2.61367	1.16009	-0.908282	-0.0464034	-0.285943	-0.239026	-0.448863	-0.174235	-0.137424	-0.49803	0.586165	-0.936165	-0.784269	-0.726539	-0.846776	-0.745036
heatr6	0.461946	1.49495	2.59651	1.19469	-0.866429	-0.04193	-0.459273	-0.329394	-0.437146	-0.6925	-0.403213	-0.543096	1.37922	-0.725001	-0.661822	-0.69191	-0.527574	-0.748024
LOC107390475	0.661465	1.85301	2.8262	0.578514	-1.04717	-0.148388	-0.343238	-0.289819	-0.450418	-0.680156	-0.426866	-0.463427	0.776518	-0.417055	-0.805272	-0.260847	-0.654466	-0.708588
slc1a5	0.440201	1.96006	2.15905	0.395688	-1.36759	0.159737	-0.0735098	-0.550675	-0.570995	-0.845742	-0.152976	-0.630672	1.51535	-0.391735	-1.07084	-0.0498932	0.0127876	-0.93825
dpep1	0.548006	1.64844	2.70501	0.913767	-0.204249	0.288318	-0.384064	-0.00358236	-0.913586	-0.220689	-0.537459	-0.574259	0.646321	-1.15786	-1.16152	-0.271528	-0.628019	-0.693046
prex1	0.955617	2.07691	2.45604	0.719303	0.1126	-0.439169	-0.345915	-0.306943	-0.767965	-0.287657	-0.417133	-0.549047	0.707287	-0.835815	-0.941716	-0.762424	-0.536134	-0.837831
LOC107374121	0.817781	1.76643	2.07317	1.41537	0.36723	-0.299911	-0.47587	-0.124183	-0.865889	-0.329801	-1.06156	-0.156009	0.88382	-0.769736	-1.32386	-0.872129	-0.538705	-0.506139
LOC107391492	0.893658	1.40897	2.21609	1.67701	-0.715487	0.457137	-0.334627	-0.486788	-0.649201	-0.870347	-0.350114	-0.694036	0.960625	-0.989047	-0.729757	-0.714563	-0.777259	-0.302273
LOC107390895	0.922813	1.58794	2.15189	1.69346	-0.939937	-0.0883585	0.0138159	-0.733588	-0.616698	-0.889627	-0.313167	-0.69599	0.922692	-0.77751	-0.980757	-0.411081	-0.421569	-0.424335
gamt	0.831143	1.08187	2.38437	1.76239	-0.589181	0.149425	-0.427787	-0.672564	-0.786157	-0.577938	-0.770501	-0.776825	1.24331	-0.540511	-0.530052	-0.517606	-0.697255	-0.566136
rps11	0.778554	0.941493	2.1879	1.56291	-1.26142	0.462818	0.222983	-0.98537	-0.468149	-1.16463	-0.742481	-0.870024	1.06711	-1.03064	-0.414227	-0.319164	0.231941	-0.199611
copb1	1.69667	1.79019	1.68379	1.17734	-0.981558	0.59291	-0.496327	-0.286862	-0.799525	-0.748094	-0.631318	-0.650144	0.42159	-1.21996	-0.705359	-0.431205	-0.752456	0.340324
lcat	1.20793	1.85014	2.04605	1.36268	-0.898788	0.0726094	-0.332768	-0.695588	-0.789991	-0.656791	-0.862854	-0.441444	0.713911	-0.622481	-0.598303	-0.815417	-0.820324	0.28143
tmem101	1.76588	1.27799	1.68922	1.54313	-0.864422	0.0525075	-0.0935772	0.01754	-1.22491	-0.77026	-0.507808	-0.49085	0.992589	-0.99683	-1.02355	-0.548671	-0.412334	-0.405633
LOC107388850	1.43377	1.47638	1.75722	1.76094	-1.04072	-0.97581	-0.505188	-0.196069	-0.401705	-0.545353	-0.713493	-0.0438644	1.04858	-0.755387	-1.01027	-0.576156	-0.369347	-0.343523
nbr1	0.90884	2.42962	1.68229	1.54162	-0.732451	-0.376284	-0.285042	-0.380575	-0.444357	-0.227515	-0.757699	-0.279403	0.607472	-0.96771	-0.690033	-0.883959	-0.714574	-0.430234
dnajb11	0.805435	2.00827	1.09951	2.35762	-0.247879	-0.437961	-0.631216	-0.255378	-0.896064	-0.204057	-0.744811	-0.685062	0.936443	-0.601158	-0.912732	-0.513954	-0.380717	-0.696289
lrrc18	1.19288	2.18865	1.49857	1.2896	-1.17145	-0.768038	-0.049793	0.415787	-0.290432	-1.13425	-0.654782	-0.329864	0.66803	-1.1112	-0.553305	0.0678437	-0.785213	-0.473028
prr13	0.773831	1.67188	2.1046	1.37256	-0.877651	-0.497084	-0.647629	-0.857417	-0.25169	-0.227466	-0.324637	0.267734	1.26876	-0.960753	-0.947727	-0.749556	-0.883808	-0.233936
ahcy	0.91144	1.86496	1.71315	1.50797	-0.63546	-0.361803	-0.736429	-0.985888	-0.225526	-0.86467	-0.165508	-0.539547	1.53073	-0.348615	-0.880117	-0.682513	-0.59487	-0.507301
LOC107373407	0.728619	1.56098	1.97584	0.957896	-1.07735	-0.424295	-0.24645	-1.37132	0.190286	-0.753372	-0.522972	0.525403	1.53603	-0.13168	-0.770562	-0.942384	-0.895618	-0.339058
ap1b1	0.802787	1.6238	1.10261	0.97303	-1.31769	0.0442962	-0.150628	-0.986123	-0.444212	-0.578138	-0.244807	0.000787826	2.18306	-1.341	-1.00778	-0.793507	0.147903	-0.0144007
rpl9	-0.20318	1.79537	2.00701	1.0384	-0.047256	-0.609131	-0.768912	-0.458569	-0.804355	-0.233305	0.102664	0.544759	1.5576	-1.20302	-0.618035	-0.59817	-0.157437	-1.34445
LOC107394810	-0.274425	1.61283	2.31352	0.94453	-0.179587	-0.637021	-0.870533	-0.869599	-0.337206	0.240563	-0.330162	-0.0821272	1.84637	-0.485971	-0.769965	-0.859812	-0.448155	-0.813243
rps20	0.563352	1.79817	2.02261	1.79257	-0.866748	0.134327	-1.09335	0.337775	-0.687743	-1.09762	-0.360082	0.11586	0.353916	-0.903826	-0.827329	-0.382235	-0.265514	-0.634129
LOC107380859	0.0190637	2.87819	1.84524	0.895175	-0.837061	-0.166651	-0.47506	0.230803	-0.233519	-0.755726	-0.0221535	-0.250935	0.265639	-0.758446	-1.02921	-0.49595	-0.203646	-0.905746
ppfibp1	1.03868	2.40425	1.49623	0.862131	-0.564076	-0.507155	-1.38337	-0.473121	-1.05707	-0.162536	-0.0711205	0.493816	0.815159	-0.40175	-0.925989	-0.899948	0.0798358	-0.743973
mrpl19	0.547531	1.74046	2.18413	0.883878	-1.04389	-0.145443	-0.483794	-0.0745321	-0.67396	-0.70807	-0.0205874	0.738505	0.850642	-1.73793	-0.3539	-0.305383	-0.293697	-1.10396
LOC107393195	0.509312	1.63549	1.94393	1.27415	-1.41951	0.142021	-0.388076	-0.279636	-1.15151	-0.134724	0.639251	0.419966	0.776426	-1.41826	-0.8969	-0.787516	-0.262157	-0.602245
LOC107391124	0.967494	1.53024	1.73742	2.217	-0.371446	0.268804	-0.320999	-0.858246	-0.202932	-0.982824	-0.195938	-0.718987	0.428708	-1.09409	-1.00263	-0.168534	-0.644722	-0.588311
fev	1.12329	1.73038	1.80144	2.17687	-0.173311	0.0877068	-0.522595	-0.947453	-0.241156	-0.880128	-0.307659	-0.324341	-0.131146	-0.844528	-0.646342	-0.351377	-0.92733	-0.622329
ralgapa1	0.827683	1.47967	1.68468	2.53909	-0.0667325	-0.354551	-0.833245	-1.20779	-0.743612	-0.382775	-0.598309	0.242393	-0.197253	-0.851859	-0.589337	-0.182335	-0.419416	-0.346308
thsd7a	1.10161	1.49334	2.16141	1.75042	0.573804	0.0714201	-0.252463	-0.391913	-0.842699	-0.813979	-0.810668	-0.577851	0.00329176	-1.28158	-0.744071	-0.53345	-0.535807	-0.370813
LOC107374949	1.57059	1.71634	1.96378	1.5539	-0.118905	0.0189924	-0.490666	-0.50596	-1.12145	-0.792543	-0.611403	-0.414353	-0.11221	-1.22486	-0.367942	-0.448436	-0.717021	0.10215
mphosph9	0.697776	0.953747	2.02698	2.53955	-0.0741541	0.323016	-0.758986	-0.156999	-0.0796625	-1.09367	-0.824768	-0.462636	0.141959	-0.834767	-0.698101	-0.473278	-0.442199	-0.78381
itgb4	0.764008	1.29847	1.72003	2.62997	-0.201141	-0.0792004	-0.443439	-0.0490969	-0.377399	-0.772937	-0.604556	-0.645112	0.405661	-1.06474	-0.570446	-0.395537	-0.760963	-0.853569
LOC107393724	1.02817	0.766499	1.78757	2.77113	0.270269	-0.208323	-0.763642	-0.363201	-0.634083	-0.584529	-0.241504	-0.615567	0.229827	-0.860588	-0.718646	-0.60163	-0.646252	-0.615492
LOC107394792	0.881793	1.07242	1.42985	2.82942	0.397691	0.0602356	-0.40178	-0.156185	-0.518915	-0.78122	-0.666172	-0.64781	0.270001	-0.841078	-0.763398	-0.65694	-0.747606	-0.760304
LOC107375097	0.750457	0.616356	2.24801	2.46272	-0.146398	0.144987	-0.214812	-0.28919	-0.241088	-1.01258	-0.864378	-0.732909	0.352107	-0.37993	-0.482281	-0.367476	-1.09934	-0.744249
ssb	1.19701	0.944022	2.43088	2.14117	-0.377193	-0.394402	-0.800547	-0.557238	-0.424454	-0.735066	-0.575434	-0.266561	0.165188	-0.947227	-0.234136	-0.535002	-0.596904	-0.434107
LOC107388855	1.41707	0.597949	2.43935	2.12399	-0.499649	-0.725874	-0.703512	-0.650092	-0.00726691	-1.03763	-0.584747	-0.203868	-0.145054	-0.64976	-0.268285	-0.579599	-0.384785	-0.13824
LOC107390896	0.819391	0.734458	2.5191	2.16993	-0.42773	-0.271085	-0.461743	-0.402392	-0.502223	-1.001	-0.614632	-0.199844	0.162047	-0.866786	-1.24426	-0.0276909	-0.0695841	-0.315954
arap1	0.765319	0.658652	2.58518	2.32142	-0.274647	0.0747029	-0.715478	-0.235294	-0.366832	-0.538246	-0.224407	-0.559357	-0.0491563	-0.949513	-0.531815	-0.642701	-0.612579	-0.705249
LOC107391107	0.947657	0.944895	2.09422	2.43979	-0.733925	0.0917521	-0.953434	-0.739058	-0.443365	-0.217795	0.237103	-0.283568	0.106413	-0.646634	-0.853757	-0.639718	-0.611234	-0.739345
rplp0	0.937578	0.518785	2.3121	2.22346	-1.05859	-0.24237	-0.776383	-0.759422	-0.0370942	-0.443456	-0.290888	0.0449493	0.769909	-1.03713	-0.430986	-0.639817	-0.371431	-0.719206
LOC107385598	0.967859	0.760111	2.04554	2.50377	-0.848773	-0.312902	-0.831172	-0.421099	-0.313639	-0.822641	-0.204212	-0.0416757	0.649728	-0.839214	-0.771055	-0.573765	-0.353296	-0.593572
LOC107385394	0.957412	1.12946	2.40837	2.16671	-0.924415	-0.0803381	-0.511412	-0.289141	-0.503987	-0.627605	-0.60903	-0.520991	0.274929	-0.750024	-0.689009	-0.52932	-0.358779	-0.542831
pecr	1.21061	1.10051	2.323	2.1357	-0.820123	-0.392984	-0.679108	-0.210877	-0.632095	-0.413429	-0.522071	-0.429944	0.354668	-0.713216	-0.526198	-0.6599	-0.676517	-0.448017
cdk5rap3	1.11215	1.04307	2.15798	2.22403	-1.34348	-0.13452	-0.527728	-0.220565	-0.677189	-0.475978	-0.356741	-0.622417	0.455231	-0.796076	-0.484237	-0.350016	-0.400638	-0.60288
slc2a6	1.07943	1.54566	2.08078	2.02433	-1.18388	0.0181397	-0.247613	-0.677005	-0.809849	-0.423297	-0.535807	-0.826774	0.323582	-0.532569	-0.562993	-0.249664	-0.528749	-0.493731
LOC107387362	1.27399	1.29447	2.14919	1.98116	-0.805497	-0.0343319	-0.362396	-0.39895	-0.519374	-0.630895	-0.888192	0.118996	0.294117	-0.922384	-0.876869	-0.811639	-0.360014	-0.501384
LOC107385911	1.24423	1.34006	2.14824	2.18255	-0.78803	-0.113176	-0.660251	-0.683818	-0.623287	-0.520835	-0.290595	-0.110008	-0.138613	-0.745664	-0.75186	-0.720677	-0.504521	-0.263754
agl	1.11285	1.12059	2.48715	1.98007	-0.487739	-0.669024	-0.829412	-0.186609	-0.446538	-0.526275	-0.398478	-0.398206	0.358587	-0.792964	-0.727501	-0.478723	-0.390392	-0.727389
gpaa1	0.609773	1.41488	2.49675	1.98222	-0.5057	-0.608022	-0.808283	-0.399799	-0.470661	-0.547957	-0.179663	-0.0603098	0.416224	-0.789499	-0.687942	-0.554975	-0.521133	-0.785904
LOC107383768	1.02593	1.62186	2.58202	1.60674	-0.583336	-0.327773	-0.712558	-0.321794	-0.411015	-0.613063	-0.425914	-0.758219	0.15925	-0.432536	-0.725959	-0.673327	-0.453307	-0.556988
mmp19	0.962034	1.44315	1.93627	2.34135	-0.438404	-0.796007	-1.03257	-0.641708	-0.0833418	-0.63582	-0.322646	-0.560392	0.345933	-0.731693	-0.801082	-0.27282	-0.393156	-0.319092
ndufa9	0.682012	1.37203	2.68157	1.6717	-0.871729	-0.435437	-0.391067	-0.89784	-0.225533	-0.375174	-0.067319	-0.449901	0.428464	-0.91303	-0.812213	-0.326952	-0.489756	-0.57983
rock1	1.3848	1.28203	2.6269	1.39918	-0.414107	-0.642799	-0.731145	-0.922819	-0.41909	-0.283243	-0.342655	-0.337242	0.390816	-0.758276	-0.645505	-0.276891	-0.802472	-0.507483
LOC107397218	0.300623	1.10154	2.37275	2.29959	-0.466333	0.000521422	-0.895872	-1.1261	0.421087	-0.728589	-0.489834	-0.452631	-0.107266	-0.383727	0.000707628	-0.448926	-0.708225	-0.689322
LOC107392739	0.343186	1.22995	2.78947	1.74344	-0.871131	-0.61066	-1.06618	-0.790854	-0.164222	-0.709964	-0.304681	-0.0738319	0.142771	-0.38242	-0.200483	0.179427	-0.612529	-0.64129
LOC107395718	0.272349	0.868755	2.80092	1.93602	-0.364116	-0.011005	-0.910926	-0.631208	-0.419221	-0.174047	-0.361803	-0.278521	0.64694	-0.664117	-0.552116	-0.539509	-0.945622	-0.672777
LOC107395693	0.537542	0.871949	2.56459	2.01035	-0.262317	-0.0658635	-0.96734	-0.506035	-0.313907	-1.25911	-0.527579	-0.222817	0.579623	-0.912733	0.057261	-0.414885	-0.466261	-0.702468
srpx	2.019	1.89437	1.72631	1.03098	0.0801598	-0.738828	-0.819217	-0.697502	-0.00409119	-0.650397	-0.454731	-0.152276	0.00424583	-0.585703	0.0277587	-0.674414	-1.24676	-0.758906
chid1	1.72719	1.98394	1.77656	1.46032	0.349686	-0.657033	-0.557814	-0.552474	-0.191093	-0.788399	-0.283176	-0.398009	-1.01699	-0.386429	-0.577968	-0.581736	-0.741078	-0.565498
LOC107396785	1.86154	1.48921	2.07774	0.953345	0.102505	-0.255738	-0.936202	-0.592743	-0.0681977	-0.962425	-0.0976978	0.497819	-0.349382	-1.2947	-0.388359	-1.0835	-0.580585	-0.372632
get4	2.25015	1.12079	1.81789	0.783187	-0.20631	0.253772	-0.692772	-0.491051	-0.100469	-0.157081	-0.0994625	0.0772904	-0.652303	0.568787	-1.00497	-0.97846	-1.43153	-1.05747
LOC107382751	2.43752	0.656149	1.90677	0.781589	-0.127588	-1.15005	-0.171192	-0.35862	-0.252901	-0.297226	-0.341325	0.753609	0.256828	-1.13133	-0.628479	-0.429272	-1.34537	-0.559109
LOC107381672	1.93758	0.753596	2.5505	0.845313	-0.376888	0.246511	-0.0772704	-0.362019	-0.976131	-0.483659	-0.297004	0.109631	0.306691	-1.13883	-0.577618	-0.576977	-0.952422	-0.931008
LOC107389001	1.3849	1.48235	2.36293	0.646452	0.0446653	-0.801947	-0.68794	-1.1458	-0.351682	0.528683	0.0212021	0.471843	0.314262	-0.622314	-1.00853	-0.88031	-0.902756	-0.856006
col1a2	1.96964	1.27119	2.12646	0.782363	-0.655074	-0.446942	-0.779011	-0.836059	-0.243512	-0.463791	0.27298	0.565279	0.500688	-0.517464	-0.635491	-0.854841	-1.02946	-1.02696
slc17a9	2.10508	1.40786	2.00229	0.688324	-0.25175	-1.24336	-1.12751	-1.0663	-0.551732	-0.506539	-0.0777323	0.0392759	0.621091	-0.63969	-0.400917	0.0511168	-0.58965	-0.459857
prelid1	1.04122	0.754395	2.58424	1.81553	0.0489988	-0.254613	-1.15569	-0.491996	-0.0734731	-0.687996	-0.394076	0.105177	0.348556	-1.20496	-0.691634	-0.605379	-0.659068	-0.479231
phf21b	0.951518	0.847289	2.7831	1.59375	0.0012055	-0.535266	-0.805573	-0.499349	-0.404668	-0.700266	-0.175017	0.308219	0.397933	-1.00736	-0.878471	-0.691439	-0.61154	-0.574066
LOC107387243	1.23215	0.613043	2.46101	1.6203	-0.344001	-0.460638	-0.798788	-1.03474	-0.154246	-0.764382	-0.0760321	0.221936	0.852481	-1.24001	-0.457904	-0.582505	-0.941854	-0.145822
etfb	1.33537	1.14703	2.76316	1.0021	0.571824	-0.852269	-0.787439	-0.592873	-0.302771	-0.781936	-0.0815424	-0.264159	0.22694	-0.730321	-0.404442	-0.748909	-0.641527	-0.858233
LOC107389011	1.54446	1.10611	2.7576	0.916058	0.0223312	-0.791619	-0.73913	-0.820343	0.0728228	-0.719325	-0.207343	0.0245688	0.202787	-0.617482	-0.347143	-0.681738	-1.00877	-0.713852
LOC107392521	1.47768	1.08981	2.4157	0.659216	-0.315053	-0.696277	-1.08939	-0.220174	-0.548844	-0.497195	0.0451802	0.289632	1.27659	-1.14705	-0.868321	-0.674283	-0.467811	-0.729416
ucp1	0.966816	1.24329	2.8098	0.386494	-0.618739	-0.470876	-0.72963	-0.222976	-0.190207	-0.618629	0.177693	-0.0400307	1.246	-0.954541	-0.422234	-0.801661	-0.848543	-0.91203
rpl32	0.801202	1.23436	2.88934	0.937337	-0.0572225	-0.750512	-1.08777	-0.576961	-0.0445973	-0.434841	-0.356897	0.171555	0.742912	-1.03457	-0.65468	-0.460868	-0.508078	-0.809708
LOC107390437	1.09557	0.563596	2.56389	0.470986	-0.72791	-0.350354	-0.749179	-0.843351	-0.128856	-0.309502	-0.322801	0.86548	1.55085	-0.963332	-1.18597	-0.937367	-0.331501	-0.260259
LOC107377204	1.5005	1.68904	2.3998	-0.132819	-0.378831	-0.759523	-0.547382	-0.910138	-0.951498	0.669647	-0.685013	-0.283021	0.59576	0.410768	-0.557817	-0.657145	-0.94358	-0.458753
LOC107394337	1.22551	0.641411	2.87575	0.222539	-1.10343	0.0487672	-1.01052	-1.23695	-0.435146	0.58748	-0.0798484	0.120973	0.827844	-0.71385	-0.496225	-0.174551	-0.899254	-0.400498
smad7	1.65813	1.14887	2.82532	0.478141	-0.825925	-0.200214	-0.0265927	-0.272018	-0.466167	-0.595786	-0.578002	-0.541027	0.443891	-0.876941	-0.899816	-0.603193	-0.758904	0.0902367
uso1	1.63635	1.66115	2.58469	0.273722	-0.684462	-0.0411915	-0.325537	-0.0804254	-0.0804877	-0.684826	-0.615877	-0.15098	0.255878	-0.283862	-0.620738	-0.718542	-1.20734	-0.91752
LOC107389349	2.17213	1.77717	2.28565	0.245158	-0.712504	-0.00864017	-0.655665	-0.6542	-0.712209	-0.118951	-0.655491	-0.771831	-0.130684	-0.241041	-0.54491	-0.329402	-0.476974	-0.467618
ociad1	0.951589	1.39134	3.22125	-0.319402	-0.330769	-0.389815	-0.803338	-0.346377	-0.368057	-0.377354	-0.357173	0.370404	0.241949	-0.727837	-1.0385	-0.286224	-0.506184	-0.325495
slc25a24	0.433811	1.41822	3.38987	-0.302826	-0.53987	-0.39903	-0.497061	-0.342081	-0.611137	-0.644246	-0.364698	-0.171433	0.711105	-0.213214	-0.490245	-0.444899	-0.348086	-0.58418
selenbp1	0.623619	2.04783	2.77693	-0.0440581	-0.99005	-0.535791	-0.743377	-0.0681596	-0.317896	-0.290371	0.37167	0.0838874	0.224285	-0.144897	-0.448026	-0.786011	-1.11561	-0.643978
ppil1	1.20521	1.29533	2.92831	0.898689	-0.720514	-0.187598	-0.565281	-0.281368	-0.467768	-0.479789	-0.0634751	-0.211613	0.367861	-0.946297	-0.8774	-0.683465	-0.472626	-0.738206
mllt10	0.801679	1.24318	3.24288	0.824422	-0.759775	-0.511445	-0.670656	-0.653115	-0.45252	-0.165669	-0.180821	0.0119788	0.105167	-0.495242	-0.642649	-0.628363	-0.538154	-0.530899
mafb	0.872517	1.42309	2.95255	0.704374	-1.20678	0.0702742	-0.605249	-0.334164	0.0972907	-0.266148	-0.330998	-0.163856	0.375106	-0.716963	-0.45804	-0.887445	-0.881349	-0.644207
atp5f1	0.69423	1.29903	3.275	0.251846	-0.520119	-0.316769	-0.335064	-0.781013	-0.310834	-0.097504	0.320194	-0.599546	0.351982	-0.391485	-0.483607	-0.726709	-0.896325	-0.733311
xpo5	0.982807	1.36556	2.21889	1.66465	-0.808928	-0.0728936	-0.46514	0.48139	-0.779555	0.600356	-0.910838	-0.524755	0.106157	-0.97771	-1.01055	-0.898776	-0.600633	-0.370032
LOC107384053	1.41645	1.17013	2.53217	1.72089	-0.732831	-0.298012	-0.67175	-0.392022	-0.403852	0.210789	-0.68135	-0.524922	-0.429193	-0.57903	-0.724989	-0.855094	-0.308344	-0.449051
LOC107381198	0.314598	1.39952	2.82004	1.08597	-0.739366	0.140486	-0.196427	0.657135	-1.01752	0.302803	-0.636547	-0.391704	-0.542983	-1.00815	-1.05097	-0.65977	0.00948162	-0.486595
LOC107393679	0.139864	1.511	2.50706	1.86595	-0.737813	-0.181161	-0.299488	0.365646	-0.755622	0.412371	-0.547303	-0.445328	-0.746732	-0.837092	-0.726298	-0.784639	-0.0422225	-0.698193
LOC107375461	0.376935	1.88827	2.54028	1.35553	-0.496442	-0.643038	-0.545834	-0.00245739	0.332732	0.239036	-0.895912	-0.1844	-0.784006	-0.622716	-0.26366	-0.474159	-1.11769	-0.702468
hey1	0.422382	1.38817	3.20756	0.615334	-0.205067	-0.688009	0.0199499	-0.163473	-0.120325	0.586789	-0.657383	-0.524587	-0.853722	-0.41259	-0.664381	-0.601747	-0.617586	-0.731316
ccdc88b	0.172831	1.91764	2.79411	0.927821	-0.49411	0.0671628	0.235981	-0.270786	-0.32289	0.371586	-0.407294	-0.544655	-0.581616	-0.776635	-0.784935	-0.801402	-1.07799	-0.424816
socs3	0.272869	1.83463	2.469	1.56977	-0.73573	-0.087176	-0.243623	-0.253138	-0.512749	0.657699	-0.0618325	-0.702341	-0.502311	-0.860596	-0.932065	-0.816629	-0.601113	-0.494668
srebf1	0.779415	1.55002	2.69335	0.368749	-0.156445	-0.363631	-1.15959	-0.958135	0.29453	1.05011	-0.860829	-0.00494468	-0.180406	-0.502246	-0.966203	-0.761485	-0.649541	-0.17272
LOC107372477	0.311582	1.37384	2.70372	0.770806	-0.724551	-0.805215	-0.704027	-0.464567	0.645361	1.02318	-0.820404	0.159445	-0.441246	0.13727	-1.06097	-1.08784	-0.620898	-0.395485
aldh8a1	0.975367	0.392934	3.05423	1.28658	-1.04868	-0.313857	-0.907373	0.286302	0.516	-0.300306	-0.678083	-0.0179149	-0.703695	-0.709771	-0.736892	-0.494183	-0.409893	-0.190765
jmy	0.464818	0.783359	3.06255	1.22491	-1.22187	-0.196722	-0.310254	0.28222	-0.22929	0.405457	-0.0948978	0.167407	-0.658626	-0.412991	-0.873797	-0.631687	-0.80161	-0.958978
cryl1	0.547622	1.00951	3.36606	1.09332	-0.646767	-0.362302	-0.180658	-0.228862	-0.594704	-0.287423	-0.602269	-0.292184	-0.408191	0.00466616	-0.603222	-0.599106	-0.543983	-0.671513
kmt2e	0.802492	0.904097	3.2013	1.41428	-0.589111	-0.0692732	-0.276201	-0.435766	-0.534773	-0.191859	-0.476069	-0.364308	-0.392696	-0.43932	-0.564101	-0.711159	-0.601901	-0.67563
terf2ip	0.198359	0.711809	3.41856	1.49752	-0.396456	-0.399895	-0.384548	-0.312647	-0.452173	-0.198001	-0.443594	-0.417613	-0.361138	-0.503946	-0.437976	-0.46326	-0.527498	-0.527498
LOC107394808	0.660306	1.376	2.787	1.61095	-0.588634	0.417278	0.00254052	-0.328836	-0.718552	-0.372799	-0.481844	-0.566205	-0.446496	-0.570682	-0.705025	-0.598437	-0.75955	-0.717021
LOC107383903	0.696305	1.42232	2.84841	1.62115	-0.526091	-0.259449	-0.420074	0.00253424	-0.65366	-0.129499	-0.388396	-0.358471	-0.496092	-0.691662	-0.652719	-0.700949	-0.625637	-0.688015
LOC107386157	0.866062	1.1166	2.83929	1.68804	-0.409054	-0.15596	-0.247311	0.362734	-0.636648	-0.523754	-0.532844	-0.546858	-0.542364	-0.629038	-0.636618	-0.666847	-0.664569	-0.680872
LOC107384141	0.950977	1.30512	2.79116	1.59431	-0.395482	-0.181808	-0.157886	0.199781	-0.634237	-0.461266	-0.511569	-0.529493	-0.532926	-0.654396	-0.679186	-0.683419	-0.70181	-0.717878
LOC107385580	0.982511	1.21012	2.92304	1.38302	-0.279237	-0.182568	-0.159365	0.273144	-0.652164	-0.445334	-0.47246	-0.522775	-0.523321	-0.671471	-0.645375	-0.715929	-0.737541	-0.764296
alg3	1.00141	1.30598	3.01707	1.17873	-0.345128	-0.254601	-0.239904	0.178024	-0.61245	-0.414702	-0.46434	-0.503086	-0.466853	-0.643203	-0.625106	-0.675028	-0.7074	-0.729404
rpl18a	0.919744	1.11198	2.84686	1.46875	-0.339813	-0.0164686	-0.115654	0.553536	-0.694994	-0.543073	-0.480474	-0.546365	-0.571212	-0.694967	-0.671706	-0.730915	-0.734535	-0.760693
minpp1	1.01003	1.07388	2.75781	1.52074	-0.248903	-0.0318872	-0.038465	0.584237	-0.709889	-0.497961	-0.502269	-0.575182	-0.614521	-0.720521	-0.673145	-0.748656	-0.773548	-0.811739
alas1	1.12786	1.23542	2.69411	1.48112	-0.215519	-0.0555351	-0.0967555	0.465374	-0.689944	-0.501161	-0.56724	-0.62655	-0.596061	-0.708223	-0.697822	-0.726175	-0.729639	-0.79325
ufm1	1.11418	0.898757	2.83824	1.60457	-0.4109	-0.174753	-0.136862	0.451893	-0.669919	-0.481776	-0.517394	-0.516658	-0.562422	-0.669311	-0.651718	-0.684	-0.697341	-0.734577
LOC107385493	1.03444	0.95205	2.85466	1.63318	-0.323261	-0.132094	-0.168964	0.357383	-0.527406	-0.530579	-0.538473	-0.512967	-0.586472	-0.712977	-0.637148	-0.69786	-0.729623	-0.73389
rps14	1.02382	0.736555	2.99254	1.5043	-0.253702	-0.0677191	-0.149554	0.441745	-0.647856	-0.55296	-0.542702	-0.566308	-0.607525	-0.634911	-0.638592	-0.662095	-0.678452	-0.696587
LOC107384293	1.06772	0.762978	2.99582	1.64778	-0.400313	-0.229681	-0.264385	0.128993	-0.598531	-0.489528	-0.497713	-0.516664	-0.532754	-0.59575	-0.586582	-0.617704	-0.628061	-0.64562
rps29	0.744883	1.35516	2.94269	0.880447	0.26976	0.0877729	0.270305	0.244922	-0.742503	-0.509485	-0.613122	-0.767732	-0.610582	-0.285076	-0.918923	-0.621189	-0.927231	-0.800104
ufc1	0.39465	1.0714	3.23381	0.913709	-0.327321	0.150759	0.0696385	0.533909	-0.661676	-0.273677	-0.447464	-0.606045	-0.353243	-0.564654	-0.754323	-0.779541	-0.756534	-0.843399
gnpnat1	1.51935	0.974877	1.91907	1.74406	0.603239	0.694338	0.337203	-0.263876	-0.648677	-0.809029	-0.346673	-0.583038	-0.759387	-0.734684	-0.832435	-0.953073	-0.961859	-0.899409
LOC107377225	0.755243	1.13414	2.15264	1.965	0.362169	0.0774447	0.442783	0.41363	-0.778677	-0.622225	-0.654829	-1.05417	-0.272108	-0.652043	-1.18155	-1.1139	-0.501371	-0.472171
dnajc2	1.2171	1.53601	2.13582	0.825097	-0.00286037	0.732012	0.558248	0.210965	-1.07385	0.41795	-0.874351	-1.07439	-0.348596	-0.887678	-0.871244	-0.711132	-0.852742	-0.936354
LOC107376040	0.661282	1.25069	2.32402	1.7928	-0.677703	0.249035	0.145774	0.702522	-0.778665	-0.208357	-0.0485326	-0.502344	-0.302003	-0.847146	-0.835748	-1.10162	-0.741166	-1.08283
cap2	0.680254	1.28032	2.47685	1.81621	-0.581005	-0.00810795	0.0407095	0.737006	-0.794043	-0.32351	-0.293402	-0.529986	-0.5314	-0.720463	-0.739598	-0.914083	-0.691136	-0.904619
LOC107373131	1.00616	1.36469	2.12577	1.6098	-0.46537	0.456741	0.68572	0.478945	-0.941118	-0.585324	-0.1752	-0.733639	-0.471559	-0.68443	-0.810918	-0.897964	-0.900968	-1.06133
LOC107380736	0.756521	0.889951	2.65562	1.47245	-0.465649	0.381944	0.0379206	0.14861	-0.262778	0.307869	-0.27911	-0.684591	-0.0283464	-0.66197	-0.648299	-1.1979	-1.42404	-0.998206
LOC107373789	1.10981	0.464547	2.27062	2.39128	-0.243758	0.0723176	-0.48473	0.640128	-0.768658	-0.498587	-0.723699	-0.575687	-0.53531	-0.655089	-0.641957	-0.632968	-0.452396	-0.735867
ttc38	1.238	0.895257	2.2827	2.16467	-0.0892585	0.0745254	-0.0556459	0.167262	-0.645856	-0.413668	-0.880759	-0.870716	-0.404931	-0.740572	-0.684976	-0.53861	-0.818587	-0.678841
LOC107374391	0.688006	0.889942	2.21036	2.26288	-0.279423	0.127557	0.104754	0.887605	-0.730872	-0.52239	-0.558788	-0.649967	-0.669881	-0.735319	-0.646504	-0.767583	-0.795603	-0.814772
LOC107394027	0.540036	1.09604	2.50449	2.09907	-0.432144	-0.0490313	-0.09182	0.721704	-0.645498	-0.560503	-0.574626	-0.592302	-0.62671	-0.604547	-0.659377	-0.708996	-0.696003	-0.719783
LOC107389172	1.07867	0.909011	2.34686	2.03978	-0.339288	0.0800249	0.220583	0.557318	-0.740882	-0.561644	-0.513381	-0.593464	-0.611759	-0.761983	-0.721331	-0.759971	-0.78243	-0.846109
LOC107386430	1.11664	0.977881	2.26519	2.16	-0.310683	-0.00481982	0.0957855	0.456259	-0.723109	-0.46346	-0.511972	-0.664378	-0.665282	-0.696702	-0.69731	-0.712992	-0.744961	-0.876086
LOC107396939	0.792403	1.02286	1.83809	2.55056	-0.417261	0.171615	-0.019878	0.80205	-0.70268	-0.486445	-0.64654	-0.677462	-0.693175	-0.665912	-0.655999	-0.743616	-0.705291	-0.763323
LOC107392653	0.932083	0.829822	1.91836	2.53525	-0.385374	0.181713	0.11273	0.651085	-0.757384	-0.533727	-0.496423	-0.607649	-0.589494	-0.676763	-0.69131	-0.78816	-0.787021	-0.847742
prps2	0.967341	0.622973	1.72306	2.6253	-0.337402	0.376818	0.015474	0.853945	-0.575804	-0.48973	-0.486374	-0.768641	-0.697224	-0.68302	-0.764295	-0.779803	-0.770266	-0.832349
kiaa1217	0.981979	0.777304	2.54738	1.78867	-0.907624	0.613314	-0.0665069	0.588263	-0.581871	-0.741289	-0.53566	-0.888571	-0.38134	-0.705298	-0.611741	-0.528976	-0.780094	-0.567946
dedd2	0.923833	0.86742	2.53181	2.01395	-0.66698	0.399166	-0.478106	0.365719	-0.533487	-0.538346	-0.364681	-0.369523	-0.552156	-0.835162	-0.628111	-0.855827	-0.930978	-0.348545
sparc	0.738344	1.0806	2.17687	2.17112	-0.309142	0.106243	-0.0904058	0.737621	-0.558067	-0.372292	-0.441825	-0.491027	-0.826138	-0.606936	-0.329732	-0.672516	-1.19467	-1.11805
rergl	1.15203	1.32228	1.95175	2.05847	-0.0660509	-0.0705435	-0.215231	0.520208	-0.65812	-0.151458	-0.554357	-0.777699	-0.689051	-0.196212	-0.473879	-0.802089	-1.31778	-1.03226
ctnnb1	1.13312	0.972641	2.12827	2.0129	0.687715	-0.160659	-0.52915	0.367041	-0.411459	-0.113535	-0.360769	-0.618197	-0.826357	-0.915008	-0.446885	-0.866955	-1.0618	-0.990907
LOC107392507	1.01227	0.752042	2.57777	1.8302	-0.262574	0.168488	0.151877	0.669075	-0.706292	-0.550225	-0.537095	-0.64037	-0.642336	-0.71129	-0.709077	-0.771855	-0.799018	-0.831581
LOC107390719	0.98632	0.850386	2.6345	1.77064	-0.26506	0.042974	0.0835105	0.695775	-0.715216	-0.57464	-0.59762	-0.612822	-0.658123	-0.700367	-0.699451	-0.705268	-0.740952	-0.794582
LOC107390661	0.923726	0.845262	2.55765	1.9478	-0.284736	-0.0525262	0.0425147	0.697813	-0.688983	-0.564531	-0.547505	-0.575794	-0.639479	-0.718748	-0.656803	-0.738989	-0.760051	-0.786622
LOC107374342	0.955369	0.771656	2.5232	1.78181	-0.269288	0.159492	0.124276	0.950021	-0.74407	-0.60128	-0.610302	-0.645018	-0.69449	-0.709368	-0.693414	-0.728468	-0.761306	-0.808823
smg7	0.823298	0.72153	2.5272	1.93207	-0.215874	0.0641061	0.0566701	0.94043	-0.721059	-0.575651	-0.58349	-0.604752	-0.692499	-0.723777	-0.661188	-0.728535	-0.766227	-0.792255
LOC107393785	1.01225	0.492618	2.86227	1.67211	-0.266627	0.000335844	-0.0442645	0.706286	-0.654004	-0.546805	-0.567288	-0.609008	-0.614509	-0.697471	-0.642054	-0.67945	-0.6982	-0.726191
LOC107392821	0.912982	0.589869	2.72701	1.95901	-0.420122	-0.0351861	-0.0828637	0.629638	-0.656624	-0.549681	-0.595346	-0.599423	-0.642701	-0.604826	-0.593905	-0.673413	-0.67263	-0.691792
LOC107378571	0.873822	0.996433	2.50209	1.66835	-0.496696	0.173127	0.245466	0.932794	-0.792155	-0.555957	-0.439581	-0.54535	-0.506024	-0.721296	-0.786879	-0.832018	-0.807413	-0.908712
sec16a	0.768599	1.03267	2.5834	1.6051	-0.230482	0.115136	0.0940252	1.00464	-0.728612	-0.492208	-0.554612	-0.586525	-0.611663	-0.762763	-0.747575	-0.797346	-0.817108	-0.874676
mrpl35	0.933364	1.03929	2.44194	1.77834	-0.270488	0.22144	0.314816	0.688111	-0.728184	-0.591626	-0.550022	-0.64681	-0.585774	-0.751499	-0.808273	-0.797038	-0.785673	-0.901914
rps17	0.835475	0.599275	2.70427	1.6253	-0.235028	0.141641	0.107627	1.06856	-0.717441	-0.5356	-0.563138	-0.639303	-0.702352	-0.677222	-0.676719	-0.728143	-0.788239	-0.818957
ap1s1	0.915545	0.655034	2.7652	1.62406	-0.303246	0.0770167	0.155176	0.851563	-0.685594	-0.547467	-0.603565	-0.601015	-0.640235	-0.689267	-0.663261	-0.740477	-0.756693	-0.812779
pigv	0.832356	0.555047	2.7613	1.72898	-0.331668	0.125007	-0.0239595	0.948653	-0.682816	-0.617114	-0.648815	-0.645487	-0.617036	-0.643219	-0.6662	-0.678918	-0.684547	-0.711561
cdc42ep5	0.878723	0.546828	2.9078	1.37888	-0.15302	0.110207	0.144427	0.954714	-0.704514	-0.609404	-0.613162	-0.645357	-0.674723	-0.683276	-0.636836	-0.711261	-0.72962	-0.760409
lhfpl2	0.826748	0.91482	2.84427	1.33068	-0.226622	0.125123	0.00924662	0.953492	-0.698183	-0.55822	-0.579944	-0.631999	-0.636789	-0.697316	-0.708408	-0.73521	-0.745999	-0.785691
LOC107393112	0.956127	0.910644	2.72623	1.56344	-0.253353	0.0326398	0.00266028	0.821864	-0.693482	-0.532488	-0.587777	-0.611484	-0.627792	-0.720411	-0.660937	-0.745757	-0.770207	-0.809917
LOC107396329	0.956794	0.56892	2.98554	1.3843	-0.348566	0.156969	0.200815	0.603719	-0.705944	-0.585183	-0.463971	-0.484681	-0.521423	-0.681897	-0.731927	-0.775425	-0.750415	-0.807621
LOC107380806	0.570237	0.847569	2.60619	1.78169	-0.178997	0.139935	0.191251	1.00375	-0.742621	-0.560276	-0.637078	-0.618476	-0.671838	-0.725993	-0.721402	-0.724114	-0.763069	-0.796764
gab2	0.750059	0.780221	2.72529	1.53274	-0.204052	0.2097	0.19778	1.00525	-0.708647	-0.63649	-0.679267	-0.657805	-0.636969	-0.71506	-0.705306	-0.730741	-0.735079	-0.791625
atp5j	0.624277	0.483465	2.69489	1.90872	-0.112369	0.00260263	0.234297	0.896627	-0.734402	-0.523751	-0.568669	-0.612226	-0.682506	-0.706631	-0.647196	-0.694263	-0.76933	-0.793534
ogfod1	0.831193	0.521506	2.68527	1.91481	-0.449188	-0.0313691	0.730968	0.175601	-0.673281	-0.525114	-0.660076	-0.699111	-0.761506	-0.178641	-0.7818	-0.563021	-0.671877	-0.864366
LOC107396586	1.12601	2.05421	0.883592	1.46611	-0.576142	-1.5473	-0.245001	-0.931292	0.242899	0.710295	0.166334	0.262037	-0.4691	0.321711	-0.116836	-0.844975	-1.45899	-1.04357
LOC107385034	0.857606	2.67626	1.27851	0.998099	-0.994463	-1.16797	-0.651585	-0.700997	0.17646	0.122564	0.540173	0.274782	-0.424561	0.0721772	-0.380426	-0.780623	-1.109	-0.78701
LOC107379538	1.33747	2.22794	0.384902	0.818374	-1.11409	-0.929688	0.20845	-0.248916	0.183113	0.164478	1.29148	0.167964	-0.331959	-0.0419447	-0.136739	-1.162	-1.47303	-1.34582
specc1	1.05171	2.18466	0.431923	2.09599	-1.52477	-1.13738	-0.243571	-0.939666	0.33199	-0.291665	0.272051	0.127224	-0.392624	-0.078062	0.00965347	-0.177788	-0.970422	-0.749252
suclg2	0.710748	1.77212	1.07494	2.46337	-1.43269	-0.668259	-1.03422	-0.487268	-0.122187	-0.419435	0.105238	0.36047	0.13817	0.230101	-0.52012	-0.494354	-0.827713	-0.848905
LOC107387664	1.15556	1.93508	1.1111	1.79845	-0.588984	-1.23606	-1.03783	-0.996721	0.0910285	-0.719982	0.554809	0.262625	-0.521389	0.755136	-0.703226	-0.3516	-0.703142	-0.804855
LOC107384787	1.42279	1.76406	1.17243	2.26381	-0.652022	-0.798811	-0.643163	-0.176117	-0.203422	-0.201265	0.593141	-0.251425	-0.650615	-0.726069	-0.295869	-0.716444	-0.975587	-0.925425
mpdu1	1.19115	1.92278	0.905371	2.39081	-1.01839	-0.469555	-0.477944	-0.464157	-0.48372	0.173075	0.630542	-0.319212	-0.363348	-0.677009	-0.495308	-0.891156	-0.929129	-0.624797
LOC107384547	1.36514	2.22665	1.13815	1.84927	-0.628964	-1.06172	-0.376157	-0.548919	-0.485091	0.219154	0.321755	-0.0683769	-0.329029	-0.417671	-0.467918	-0.643706	-1.06383	-1.02874
LOC107383947	0.917272	2.13116	1.12355	2.02648	-1.2468	-0.730008	-0.812253	-0.485657	-0.0833562	0.544725	-0.0493999	0.287212	-0.179401	-0.575091	-0.179888	-0.775269	-1.114	-0.799275
ckap4	0.901482	2.15948	1.7073	1.63832	-1.12139	-0.444567	-0.240578	-0.0224807	-0.641572	0.426889	0.141009	-0.116178	-0.258276	-0.638206	-0.430507	-1.00131	-1.00075	-1.05867
fam73a	1.10751	2.41106	1.55059	1.48279	-0.599727	-0.759067	-0.683306	-0.245941	-0.30401	0.181243	0.116688	-0.0630342	-0.175721	-0.664081	-0.25055	-1.0439	-0.986601	-1.07394
LOC107383435	0.936656	2.02129	2.24177	1.27594	-0.8357	-0.680476	-0.456152	-0.143451	-0.631386	0.142199	-0.0576568	0.199794	-0.361055	-0.0251747	-0.640285	-0.887409	-1.04039	-1.05852
LOC107385218	1.32616	2.12515	1.5501	1.31025	-1.25647	-0.6235	-0.237386	-0.22141	-0.44858	-0.310417	0.611568	-0.303811	0.11191	0.00933662	-0.365015	-0.962443	-1.24686	-1.06859
LOC107391354	1.12253	1.69566	1.47605	1.97346	-0.484606	-0.913645	-0.367251	-0.31716	-0.248217	-0.119841	0.647097	-0.0598212	0.00159268	-1.29636	-0.145579	-0.632501	-1.45597	-0.875433
tcf7	1.19104	1.41449	1.72203	2.07707	-0.335011	-0.937821	-0.734513	-0.531624	0.230769	-0.00542234	0.117444	0.0368236	-0.281101	-0.689941	-0.0373992	-0.602588	-1.43864	-1.19561
LOC107385858	1.77395	1.55189	1.39535	1.62296	-0.718324	-0.447546	-0.288284	-0.999505	0.258625	-0.0773827	0.211835	-0.0567421	-0.120491	-1.30814	0.0887457	-0.440521	-1.11312	-1.33329
dnajb4	1.56021	1.69031	1.62963	1.75129	-0.972986	-0.519277	-0.756278	-0.189507	0.115236	-0.0920806	0.366093	0.01253	-0.700556	-0.95996	-0.214236	-0.747367	-0.840696	-1.13235
adm2	1.45016	1.40807	1.54958	2.00499	-1.14092	-0.728841	-0.735667	-0.407526	0.0211304	0.150975	0.495193	-0.0736587	-0.266828	-0.935659	0.0519369	-0.798369	-0.98832	-1.05623
s100a14	1.11854	1.44323	2.08881	1.70879	-1.0249	-0.7973	-0.804221	-0.538177	0.0862631	0.197185	0.42733	0.25447	-0.327782	-0.882381	-0.254536	-0.64816	-1.03585	-1.01131
LOC107383046	1.37797	1.46637	1.76052	1.76108	-1.1607	-0.936149	-1.15741	-0.509133	0.258542	-0.0808808	0.307724	0.340379	-0.242733	-0.803117	0.0227243	-0.720161	-0.865911	-0.819111
txndc12	1.82558	1.75699	1.33645	1.72204	-0.689585	-0.918575	-0.931955	-0.392936	0.0156003	-0.379338	0.0911131	0.110944	0.170152	-0.96856	-0.0985526	-0.859709	-0.847686	-0.941966
LOC107383450	1.45708	1.97311	1.63506	1.66475	-0.62753	-0.945533	-0.926405	-0.576196	-0.170597	-0.400288	-0.0493164	0.0969279	0.00393645	-0.632808	0.045897	-0.816374	-0.484228	-1.24748
LOC107383050	1.28264	2.10066	1.26179	1.83419	-0.804519	-0.975304	-0.910549	-0.709061	-0.116591	-0.0860285	0.246806	0.379604	0.140298	-0.652026	-0.418057	-0.848642	-0.836412	-0.8888
rpl15	2.08298	1.19631	1.89973	1.63055	-0.796439	-0.963906	-0.220303	-0.792593	-0.52859	0.0353758	0.117681	-0.179278	-0.168362	-0.482614	-0.398099	-0.826564	-0.842655	-0.763229
LOC107383079	1.3162	1.25698	1.91843	2.00785	-0.985674	-0.731683	-0.272913	-0.675681	-0.302952	-0.230054	0.373655	0.0538172	0.343189	-0.660798	-0.508384	-0.824753	-1.03235	-1.04488
rpl14	1.49005	1.53915	1.96003	1.28383	-1.04057	-0.640612	-0.643607	-0.762222	-0.825899	0.214722	1.00005	-0.139833	0.126245	-0.684731	-0.646842	-0.564341	-0.637677	-1.02775
ssu72	1.35733	1.3581	1.65302	2.09275	-0.526017	-0.832479	-0.922684	-0.13375	0.0713647	-0.479101	0.350484	0.167389	-0.274509	-0.927921	0.0504259	-1.12811	-0.987438	-0.888861
oxnad1	1.29934	1.37737	1.43929	2.26774	-0.835714	-0.952618	-1.12516	-0.592125	-0.0216149	-0.278182	0.283857	0.422337	0.118016	-0.974563	-0.217165	-0.761543	-0.731422	-0.717834
p4ha2	1.11513	1.12343	1.93261	2.12973	-0.839378	-0.788546	-0.743874	-0.740317	0.516127	-0.0734299	0.00327049	0.0844486	0.203627	-0.801631	-0.401627	-1.14988	-1.02711	-0.542584
shmt2	1.28713	1.27513	1.73886	1.98927	-0.588383	-1.01674	-0.551947	-0.5711	0.525727	-0.257857	0.448906	0.267547	-0.293908	-1.0214	-0.39808	-1.13474	-1.0634	-0.635006
LOC107385134	1.51703	1.29982	1.27679	1.9397	-0.570773	-1.17941	-1.12868	-0.612815	0.580979	-0.296896	0.484326	0.60723	-0.22599	-0.954083	-0.235667	-0.864376	-1.06046	-0.57674
LOC107384121	1.59545	1.38883	1.11715	2.17245	-0.59548	-1.02997	-0.958532	-1.08657	0.481379	-0.419898	0.312709	0.392339	-0.0908485	-0.849991	-0.27834	-0.64084	-0.866282	-0.64356
LOC107384334	1.07883	0.934648	1.29289	2.5424	-0.950982	-0.831083	-0.838138	-0.9114	0.413921	-0.318253	0.403635	0.61954	-0.227604	-1.12546	0.0652306	-0.630352	-0.820905	-0.696918
ndufa1	1.08311	2.37417	0.704745	1.72084	0.0311739	-1.24035	-0.342412	-0.528291	-0.264466	0.242286	-0.679233	0.610426	-0.714649	-0.49762	0.328283	-0.684393	-1.38944	-0.754188
LOC107396558	1.47006	1.87127	1.90185	1.19917	0.34655	-1.22161	-0.0997893	-0.815876	-0.281792	0.238019	-0.43214	-0.454003	-1.21666	-0.340382	0.101945	-0.878745	-0.942357	-0.44552
ndufa5	0.623357	2.08609	1.7676	1.7001	0.375768	-1.12912	-0.510622	-0.583971	0.0368237	-0.444841	-0.147477	0.485786	-0.840995	-1.02855	0.00525084	-0.619058	-0.739308	-1.03683
igfbp4	1.26599	1.991	1.9694	1.47584	0.201593	-0.972667	-0.726481	-0.240228	-0.0603853	-0.368013	-0.230665	0.0183254	-0.381387	-1.02967	-0.460329	-1.15538	-0.55303	-0.743915
sec11a	1.08476	2.12502	1.20752	1.98445	0.475824	-0.636384	-0.494951	0.463464	-0.347273	-0.333616	-0.587236	-0.181365	-0.694416	-0.622326	-0.375302	-0.84675	-1.19998	-1.02143
atox1	0.894303	1.74153	1.36628	2.27651	0.337151	-0.8642	-0.680551	0.031648	0.221733	-0.359132	-0.11313	0.0959213	-0.483482	-1.06036	-0.403457	-0.870136	-0.914606	-1.21603
LOC107391264	1.27401	2.40562	1.5371	0.933582	-0.250524	-0.571997	-0.923174	-0.146468	0.228639	-0.139309	0.368028	0.119271	-0.514059	-0.80146	-0.202638	-0.746825	-1.46278	-1.10702
vcl	0.794334	2.56651	1.14904	1.52804	-0.368952	-1.06308	-1.12649	-0.589064	0.376437	0.162083	-0.0466056	0.181176	-0.296994	-1.17416	0.0618596	-0.841252	-0.629436	-0.683434
glg1	1.02271	2.43619	1.17279	1.49544	-0.534004	0.0412285	-0.968786	-0.728429	0.945646	-0.520128	-0.197728	-0.131182	-0.167563	-1.13243	-0.630028	-0.583195	-1.09691	-0.423624
LOC107377705	0.742734	1.61735	2.11554	0.929868	0.37189	-1.36989	-0.71988	-0.747425	-0.368572	0.579415	0.226609	0.502641	0.0292023	-0.996355	0.319751	-1.21907	-0.91939	-1.09443
pdxdc1	0.865115	1.51648	2.72964	0.539128	-0.721454	-1.44447	-0.554591	-0.67854	0.242498	0.14548	0.0377665	0.228672	-0.408887	-1.07713	0.450366	-0.652502	-0.56212	-0.655458
etv1	0.881601	1.55044	2.0216	1.38144	0.305052	-0.967055	-1.0183	-0.802065	0.342429	-0.18769	0.264532	0.533136	0.138139	-1.02604	-0.225589	-1.0708	-0.848109	-1.27272
LOC107376513	1.39453	1.59999	1.40056	1.70382	0.791057	-1.07175	-1.0947	-0.924214	0.131832	-0.187767	0.0262541	0.1584	0.0471061	-1.01142	-0.126203	-0.954711	-0.953855	-0.928938
rnf44	1.36963	1.41422	1.80207	1.49353	0.312188	-0.782641	-0.595886	-0.430028	-0.0719706	-0.1515	0.27446	0.858677	-0.535089	-1.26198	-0.481414	-1.07037	-1.05373	-1.09018
aebp1	1.37458	0.928128	1.53956	1.68184	0.154252	-1.03169	-1.33638	-0.969668	0.551752	-0.205761	0.822753	0.500357	-0.174629	-0.956537	0.0621344	-0.710587	-1.21746	-1.01264
LOC107372824	0.813366	1.25786	1.85625	2.38465	-0.365471	-0.783953	-0.589878	0.291183	-0.43355	-0.674055	0.231018	0.0053317	-0.0339319	-0.60464	-0.216253	-0.861032	-1.12454	-1.15236
araf	1.30668	1.09829	1.84518	1.96537	-0.786923	-0.232224	-0.425843	0.532731	-0.736253	-1.21118	-0.280446	0.286748	-0.0567702	-0.3593	0.101464	-0.728663	-0.886819	-1.43204
LOC107396831	1.8745	1.29313	1.36806	1.63089	-0.408892	-0.350121	-0.367178	0.631024	-0.293423	-0.481417	-0.974048	0.252294	0.4398	-0.940777	-0.254966	-1.25999	-1.26403	-0.894861
LOC107393229	1.31817	1.47991	1.74892	1.56593	-0.390008	-1.01891	-0.218383	0.220407	0.471812	-0.650948	0.0314048	0.201359	-0.329608	-0.845828	0.16936	-1.12974	-1.40033	-1.22352
LOC107384182	1.51574	1.3708	1.82958	1.74843	-0.688986	-0.938687	-0.532831	-0.0908265	0.248386	-0.552219	0.289099	-0.22474	-0.458736	-0.0172707	-0.0850892	-0.851793	-1.435	-1.12586
dnajc5g	0.304601	1.38952	2.67828	1.42262	-0.340594	-0.703111	-0.453501	0.224405	0.101316	-0.505828	0.097038	-0.451876	-0.622464	-0.297009	0.468256	-0.920471	-1.32254	-1.06864
tmprss15	0.991742	1.82369	2.05448	1.30873	-0.581601	-0.570033	-1.10593	-0.0827426	0.180427	-0.0350503	0.027323	0.362245	-0.187693	-1.16284	0.116852	-1.02838	-1.12898	-0.982235
LOC107384228	1.17795	1.66372	2.16317	1.81503	-0.544844	-0.442286	-0.797217	-0.106125	-0.286928	-0.0756565	-0.370292	0.0891584	-0.479072	-0.854196	-0.226148	-0.886264	-0.990274	-0.849719
LOC107391680	1.10515	2.12875	1.72585	1.64819	-1.01988	-0.360731	-0.956585	0.386112	-0.034742	-0.34028	-0.542835	0.277999	-0.65689	-0.564364	-0.577298	-0.910593	-0.828347	-0.479526
LOC107378478	0.995422	1.52942	1.57827	2.32328	-0.308146	0.212331	-0.681237	0.476761	-0.146037	-0.198827	-0.49864	-0.100261	-1.07686	-0.947126	-0.758171	-0.855684	-0.964655	-0.57984
mpv17l2	1.21923	1.40637	1.71526	2.34118	-0.117483	-0.495138	-0.677701	0.293026	-0.404782	-0.314154	-0.659635	0.192164	-0.860098	-1.02855	-0.620818	-0.842911	-0.464669	-0.681285
LOC107372319	1.41927	1.09166	1.93598	1.98589	-0.512131	-0.296744	-0.82331	0.67039	0.28891	-0.386377	-1.05045	-0.062818	-0.460323	-0.813346	-0.509828	-0.980525	-0.935496	-0.560758
LOC107386166	1.05094	1.03883	2.2431	2.22801	-0.906112	-0.313211	-0.861088	-0.312683	-0.204487	-0.516012	0.320391	-0.20259	-0.43708	-0.955142	-0.290888	-0.456535	-1.02765	-0.397798
LOC107385470	0.969754	1.38099	2.06021	1.96706	-1.36966	-0.472822	-0.626472	-0.16946	0.176458	-0.536983	0.475499	-0.431649	-0.291276	-0.273124	-0.252963	-0.421755	-1.10275	-1.08105
dbt	1.64003	0.883459	2.5351	1.56796	-1.26892	-0.303207	-0.760011	-0.162599	-0.312687	-0.81518	0.108858	-0.219742	-0.331227	-0.329946	-0.391053	-0.553576	-0.574622	-0.712636
atg2b	1.29416	1.08098	1.95716	1.83112	-0.721125	-0.44829	-0.757058	0.448567	0.277404	-0.44834	0.698527	-0.0998258	-0.867443	-1.19922	-0.465105	-0.652659	-1.03092	-0.897938
vat1	0.72428	1.51809	2.50061	1.73802	-1.07483	-0.448987	-0.272486	0.238048	-0.547808	-0.143214	-0.289449	-0.344343	-0.357327	-0.774465	0.0481882	-0.856952	-0.67256	-0.984809
LOC107386688	0.671681	1.78988	2.29356	1.8528	-0.963288	-0.254338	-0.170178	0.0689949	-0.537778	-0.163106	-0.164633	-0.520249	-0.611811	-0.54346	-0.132224	-0.739853	-1.0323	-0.843699
abcf1	0.834612	1.5622	2.27056	2.13098	-0.797521	-0.526442	-0.546364	-0.166892	-0.46174	-0.0944961	-0.220302	-0.403645	-0.328311	-0.657725	-0.203323	-0.749985	-0.792266	-0.849343
aspa	0.985024	1.70544	2.63356	1.26301	-0.423295	-0.257079	-0.4071	0.31402	-0.408054	-0.224985	-0.358192	-0.585841	-0.704516	-0.644912	-0.211094	-0.764886	-0.845673	-1.06542
LOC107385645	0.861921	1.42424	2.74626	1.46029	-0.648459	-0.877103	-0.353413	-0.356378	-0.478729	-0.24645	-0.100027	0.204527	-0.37589	-0.837684	-0.0358945	-0.790749	-0.914079	-0.682382
LOC107383187	1.04795	1.37392	2.50491	1.87722	-0.604142	-0.426221	-0.492922	-0.331791	-0.706104	-0.394929	0.125525	-0.0323052	-0.560172	-0.56853	-0.739554	-0.804157	-0.701828	-0.566873
gsn	0.924044	1.42074	1.91632	1.88706	-0.496381	0.608762	0.063709	-0.127982	-0.332638	-0.747138	0.324349	-0.444357	0.0429803	-0.710068	-0.964168	-0.94267	-1.09572	-1.32684
LOC107390354	0.378214	1.75352	1.93761	2.21249	-1.10517	0.218344	-0.359958	-0.231	-0.262825	0.0361513	-0.276287	-0.32207	0.0654478	-0.849412	-0.90724	-0.464112	-0.950944	-0.87275
pcsk7	1.07418	0.900181	2.39532	1.42504	-1.14588	0.557163	-0.758469	-0.2987	0.62447	-0.297186	-0.00231317	-0.163231	-0.057345	-0.181932	-0.846079	-1.06637	-1.43646	-0.722376
csgr01h11orf98	0.731122	1.1884	2.69142	1.21625	-1.29755	-0.811421	-0.694633	-0.345701	0.0475698	0.285526	0.300078	-0.108162	0.469933	-0.697866	-0.313481	-0.759308	-0.884999	-1.01718
timm23	0.663442	1.74267	2.07099	1.5886	-1.23929	-0.681865	-0.809963	-0.0692313	-0.251318	0.21016	0.562638	-0.0186258	0.303451	-0.580633	-0.69385	-0.966042	-1.14366	-0.68748
LOC107377187	0.47646	1.31417	2.59902	1.49673	-0.823863	-0.39388	-0.448305	0.125321	-0.0752222	-0.28929	0.186986	-0.44383	0.622879	-1.01302	-0.878105	-0.522366	-1.38595	-0.547724
hm13	0.42734	1.33585	2.60517	1.30645	-1.37931	-0.839344	-0.826245	0.195432	-0.357939	0.169272	-0.0849405	0.786699	-0.597085	-0.907429	0.0695693	-0.682665	-0.483147	-0.737674
LOC107390481	0.757343	0.866139	2.61069	1.69594	-1.11724	-0.703351	-0.732404	0.234762	-0.0817459	-0.179184	-0.0226926	0.55107	-0.810098	-1.07175	0.112699	-0.741769	-0.721548	-0.646855
six4	1.1371	1.05532	2.08046	1.84549	-1.13408	-0.564661	-0.768714	0.511608	-0.020783	0.0847565	-0.22223	0.30738	-0.885901	-0.916051	0.249751	-0.96907	-0.790564	-0.999807
znf507	0.217277	1.30638	2.5341	1.74331	-1.35597	-0.364479	-0.449398	0.493339	-0.710375	-0.189716	0.151455	0.130376	-1.19386	-0.746961	-0.119451	-0.43359	-0.718274	-0.294163
dzip1	0.873522	1.30278	2.55875	1.16982	-1.16799	-0.0773573	-0.247489	0.374961	-0.253333	-0.0326329	-0.937967	-0.14102	-0.765081	-0.832752	0.640656	-0.332113	-0.984925	-1.14782
csgr06h3orf52	0.620946	1.27358	2.94033	0.700352	-1.15924	-0.101989	-0.839803	0.619549	0.0616439	-0.0956038	-0.170554	-0.142518	-0.848737	-0.905491	0.304558	-0.661048	-0.738231	-0.857741
pou2f1	0.361845	3.05972	1.53148	1.21534	-0.778077	-0.5047	-0.431508	0.0411541	-0.205131	-0.245225	-0.605488	-0.649219	-0.689216	0.105701	-0.46015	-0.617023	-0.686823	-0.442684
LOC107388393	-0.0757402	3.11282	1.92827	0.635603	-0.524427	-0.268067	-0.322301	-0.0441919	-0.584393	-0.320261	-0.526528	-0.603888	-0.654843	0.339466	-0.520854	-0.586141	-0.482609	-0.501907
ankrd11	-0.137235	3.33375	1.35001	0.635776	-0.579083	-0.206275	0.514859	-0.375384	-0.668631	-0.101825	-0.655134	-0.540142	-0.700618	0.235534	-0.607291	-0.416815	-0.493149	-0.588354
plekha3	0.615353	3.21291	1.21229	1.01751	-0.530839	0.018856	0.0096375	-0.750933	-0.877887	-0.352704	-0.335439	-0.527628	-0.25452	-0.163367	-0.656843	-0.772842	-0.141614	-0.721938
LOC107390473	1.03256	3.0544	1.28879	0.829727	-0.736916	-0.323768	-0.309478	-0.204008	-0.315497	-0.0581917	0.182944	-0.501012	-0.169986	-0.647065	-0.947073	-0.874772	-0.398566	-0.902086
plxnc1	0.769259	2.74911	1.9262	0.191147	-1.02622	-0.658091	0.660718	0.0165356	-0.997221	-0.0628118	-0.519762	-0.161006	-0.907438	-0.406742	-0.64455	-0.650177	-0.0384735	-0.240476
klhdc2	0.660376	2.72858	1.46498	1.12274	-1.67754	-0.639453	0.000838893	-0.497525	-0.728065	0.373942	0.0131308	-0.259598	-0.531795	-0.394826	-0.516341	-0.875965	-0.0924172	-0.151076
upp1	0.40431	2.54237	1.281	1.5889	-0.8325	-0.332167	0.81123	-0.217859	-1.09996	0.21261	-0.288197	-0.248864	-0.92482	-0.834048	-1.19394	-0.505084	-0.160949	-0.202031
LOC107397359	0.136293	2.48011	2.45351	0.916583	0.366095	-0.632461	-0.150616	-0.657893	-0.663187	-0.533378	-0.245912	-0.356497	-0.155318	-0.147052	-0.655004	-0.54951	-0.843133	-0.762633
LOC107395038	0.268586	2.60667	2.1072	1.06033	-0.670049	-0.670704	0.435466	-0.350861	-0.790028	-0.275246	-0.260352	0.00114268	-0.530069	0.0587812	-0.8434	-0.897858	-0.567229	-0.682384
LOC107375912	0.552436	2.56971	1.77658	1.23914	-0.314328	-0.547923	0.0929909	0.470473	-0.632069	0.0123918	-0.664638	0.0429439	-0.699927	-0.536563	-0.412441	-0.872212	-0.86118	-1.21538
LOC107391066	0.622541	2.26799	1.94532	1.66268	-0.310686	-0.433994	0.407264	0.184653	-0.909826	-0.194315	-0.558966	-0.419944	-0.811063	-0.526651	-0.700732	-0.73216	-0.694718	-0.79739
LOC107389232	0.646474	2.23876	1.88852	1.56713	-0.642524	0.0879548	0.0295437	0.322433	-0.857989	0.0885394	-0.367628	-0.290678	-0.35663	-0.741016	-0.608669	-0.964468	-0.994599	-1.04516
LOC107392162	0.818274	2.71197	1.65149	1.36248	-0.35295	-0.397283	-0.00654312	-0.264776	-0.86798	0.0591041	-0.574113	-0.421854	-0.399631	-0.270372	-0.456225	-1.05602	-0.908772	-0.626795
gbas	0.561753	1.91082	2.4614	0.798918	-0.434629	0.20323	-0.0549193	0.543614	-1.15286	-0.25743	-0.527563	-0.519598	0.400525	-0.237603	-1.17712	-0.812681	-0.582657	-1.1232
LOC107374388	1.03365	2.53771	1.73	0.585739	-0.325755	0.160205	0.437955	0.000240614	-1.13886	-0.334885	-0.394664	-0.513222	-0.00512543	0.106173	-1.04133	-0.743212	-0.762751	-1.33187
slc7a10	0.0327468	2.54198	2.31065	0.682621	-0.379042	0.151407	-0.20537	0.309087	-0.939422	-0.242773	-0.165664	-0.400963	-0.39267	0.0352983	-0.480768	-0.611251	-1.03333	-1.21253
LOC107378240	2.05208	1.91731	1.05431	1.76403	-1.0382	-0.361389	0.363085	-0.522815	-0.656929	-0.820911	-0.428431	-0.225449	-0.84066	-0.247892	-0.820617	-0.391254	-0.508433	-0.287846
sdf4	1.14473	2.78456	0.820551	1.54027	-0.948764	-0.444659	0.319351	-0.11489	-0.297234	-0.302504	-0.701189	-1.00009	-1.14323	-0.113643	-0.425123	-0.169386	-0.360467	-0.588274
rnf24	0.959464	2.42512	0.404386	2.3489	0.0725844	-0.269079	-0.116083	-0.445432	-0.873825	0.337151	-0.694967	-0.625593	-1.0948	-0.544771	-0.236592	-0.438026	-0.641917	-0.566523
LOC107390704	1.2311	2.48823	1.23292	1.81172	0.163143	-0.239067	-0.232934	-0.329059	-0.57921	-0.116602	-0.371847	-0.788532	-0.662355	-0.634713	-0.897482	-0.504595	-0.789376	-0.781336
LOC107379605	1.39643	2.59311	0.947919	1.51464	-0.298359	-0.657011	-0.199909	0.329363	-0.500319	-0.799095	0.29026	-0.772262	-0.322236	-0.797918	-0.471927	-0.663195	-0.456982	-1.1325
stat4	0.906278	2.65404	1.01327	1.85635	-0.222316	-0.16806	0.0177885	0.121961	-0.441439	-0.722032	-0.303921	-0.784456	-0.584517	-0.361196	-0.253712	-0.869669	-0.678564	-1.1798
tmem205	0.968333	1.90054	1.85619	1.62446	-0.969545	-0.161509	0.295017	0.183946	-0.509112	-0.67899	0.418272	-0.895253	-0.790999	0.0686762	-0.697826	-0.819243	-0.591131	-1.20183
LOC107384765	1.6164	2.25576	1.9624	0.974292	-0.455025	-0.0431091	0.125751	-0.0156688	-0.662817	-0.62137	-0.376153	-0.723991	-0.480197	-0.628533	-0.665073	-0.813249	-0.687618	-0.7618
LOC107384504	1.60181	2.04331	1.86008	1.37825	-0.59902	0.280396	-0.385743	-0.296051	-0.340583	0.135371	-0.564354	-0.765151	-0.583371	-0.709819	-0.736828	-0.84571	-0.757646	-0.714937
ncoa2	1.24607	2.43225	1.41822	1.87453	-0.661369	-0.62667	-0.428122	-0.666774	-0.578757	-0.151226	-0.339907	-0.491834	-0.285343	-0.109834	-0.67278	-0.726875	-0.623027	-0.608558
prex2	1.52855	1.91735	2.13143	1.60286	-0.617	-0.464681	-0.375465	-0.478141	-0.562976	-0.295477	-0.580246	-0.562993	-0.604315	-0.281283	-0.696991	-0.586837	-0.536312	-0.537484
LOC107391307	0.566812	1.98592	2.01018	2.12385	-0.430035	-0.15788	0.148714	-0.202271	-0.535976	-0.597759	-0.824814	-0.697008	-0.324062	-0.538089	-0.61701	-0.489541	-0.516709	-0.904319
LOC107382537	0.520677	2.13336	2.00421	1.94208	-0.455237	-0.518861	0.112333	-0.632619	-0.760588	0.0364942	-0.215416	-0.672528	-0.455461	-0.0968476	-0.714071	-0.804654	-0.57936	-0.843506
golga5	0.565832	2.34168	1.16277	2.34832	-0.660927	-0.406356	0.35475	-0.0802195	-0.753807	-0.0261632	-0.559765	-0.559839	-0.582792	-0.400273	-0.770842	-0.727123	-0.65214	-0.593103
LOC107372821	1.00049	1.8697	1.71329	1.99593	-0.918531	-0.632487	0.913388	-0.434951	-0.433096	-0.37532	-0.655389	-0.693101	-0.630245	-0.198775	-0.61073	-0.485134	-0.617182	-0.807852
pcdh8	1.31877	1.81938	0.968372	1.71759	-0.482301	-0.0855664	-0.264929	-0.0576578	-0.910494	1.33914	0.155511	-0.118635	-0.539059	-1.0724	-1.01234	-1.00028	-0.733649	-1.04144
LOC107384046	0.774582	2.32656	0.872613	1.67087	-0.905934	-0.67176	-0.366404	-0.558563	-0.668707	1.50352	0.18354	-0.0541727	-0.442994	-0.48966	-0.775213	-0.844369	-0.693087	-0.860819
LOC107374478	0.800009	2.16136	1.05605	1.93027	0.0992549	-0.963044	-0.455149	-0.390075	-1.25013	0.933515	0.163861	-0.738207	-0.227012	-1.07008	-0.903193	-0.626009	-0.213541	-0.30788
tmem2	0.890594	2.33698	2.03904	0.791246	-0.0397687	-0.399294	-0.149091	-0.0304986	-0.462586	0.742937	-0.273168	-0.611956	-0.101196	-0.978791	-0.970811	-0.821137	-0.820459	-1.14204
LOC107384147	1.20333	1.82699	2.01616	1.57689	0.0301937	-0.3972	-0.333555	-0.0664578	-0.718002	0.510895	-0.234328	-0.286412	-0.66191	-0.908254	-0.929642	-1.04498	-0.765154	-0.818559
LOC107386168	1.40142	2.0224	1.47961	1.45297	-0.00265033	-0.89623	-0.78902	-0.596395	-0.0332184	0.645655	0.151017	-0.204517	0.0340625	-1.01627	-0.902174	-1.02375	-0.887195	-0.835711
LOC107375065	1.16392	1.36023	1.42401	2.44009	-0.278615	-0.724774	-0.689498	-0.238903	-0.494521	0.595082	-0.985431	0.458351	-0.642007	-0.749751	-0.491605	-0.474856	-1.00789	-0.663828
alg5	0.957495	1.50104	1.52203	2.5258	-0.211103	-1.01199	-0.425614	-0.276937	-0.659316	0.139334	-0.0901078	0.268625	-0.615349	-0.798796	-0.391849	-0.717155	-0.61739	-1.09872
LOC107392807	0.576129	1.93026	1.26333	2.26462	0.0659482	-0.561319	-0.429543	-0.189152	-0.754976	0.994937	-0.487604	0.095476	-0.726107	-0.923834	-0.770378	-0.947631	-0.603246	-0.796915
nnt	1.08323	1.92768	1.12908	2.10432	-0.43158	-0.690992	-0.836745	0.0437893	-0.749487	-0.034277	-0.160348	0.359539	-0.242284	-1.72086	-0.386161	-0.518326	0.0626875	-0.939269
LOC107382198	0.35483	1.32034	2.10692	2.06905	-0.102065	0.103095	-1.06109	-0.444931	-1.01971	0.530515	-0.109875	0.393661	-0.267278	-1.04789	-1.06211	-0.989359	-0.414301	-0.359802
tex261	1.10516	1.0113	1.39141	2.26049	-0.631757	-0.000472617	-0.50969	-0.622589	-0.856301	0.800219	0.513326	0.641469	-0.540974	-1.12654	-0.96955	-0.662574	-1.05777	-0.745164
exoc5	0.290192	3.11402	1.02537	1.33397	-0.544281	-0.362491	-0.388505	-0.175049	-0.66505	0.694292	-0.848945	-0.120614	-0.978232	-0.420687	-0.485228	-0.628822	-0.393007	-0.446939
LOC107385565	0.437715	2.99324	1.13925	0.993975	-0.574751	-0.196497	-0.376897	-0.183039	-0.769571	1.20832	-0.498418	-0.241032	-0.622097	-0.740534	-0.684084	-0.816362	-0.438986	-0.630239
LOC107374266	0.0843535	2.77546	0.854244	1.37583	-0.221267	-0.387688	-0.55981	-0.485866	-0.75293	1.51908	-0.909528	0.175288	-0.88507	-0.578503	-0.40199	-0.425615	-0.717645	-0.458347
LOC107393549	0.317472	2.82063	0.792991	1.88996	-0.336366	-0.434452	-0.0389034	-0.136777	-0.648992	0.762218	-0.402389	-0.235387	-0.792769	-0.61357	-0.752808	-0.867483	-0.68468	-0.638689
tulp1	0.802778	2.97875	0.683726	1.59566	-0.587878	-0.360912	-0.255554	-0.139898	-0.678745	0.73416	-0.565485	-0.438798	-0.578402	-0.690524	-0.69798	-0.704993	-0.557717	-0.538185
tfpi2	0.841582	2.48619	1.17418	2.01276	-0.669864	-0.365696	-0.491885	-0.294977	-0.697733	0.666687	-0.541116	-0.300733	-0.613333	-0.546227	-0.663225	-0.723916	-0.579675	-0.693016
LOC107396304	0.308867	2.60427	1.20533	1.70136	-0.660501	0.167721	-0.0237487	0.299113	-0.829525	0.775279	-0.693726	-0.468176	-0.637473	-0.729374	-0.755895	-0.83585	-0.672699	-0.754973
LOC107392785	0.654224	2.46482	1.02929	1.71509	-0.678985	-0.151911	0.0313776	0.389116	-0.902231	0.893474	-0.682535	-0.358479	-0.615312	-0.870479	-0.820382	-1.05419	-0.214818	-0.828066
idi1	0.435048	2.30042	0.98963	1.99143	-0.289932	0.471683	0.0938267	0.617031	-0.718792	0.465844	-0.85382	-0.613111	-0.95626	-0.650907	-0.832492	-0.859484	-0.745657	-0.844456
b4galt7	0.733381	1.25413	1.32544	2.0417	-1.44264	-1.3943	0.125306	0.136178	0.334257	0.275296	0.275021	0.799819	-0.943797	-0.538828	-0.180758	-1.2549	-0.675044	-0.870259
dicer1	0.556109	1.36445	2.07861	2.13159	-1.29886	-0.993267	-0.200322	-0.0274928	0.564087	0.0696945	-0.0724733	-0.0953307	-0.758308	-0.808525	-0.476606	-0.90458	-0.592458	-0.53633
msmb	0.374707	2.25525	0.993837	2.22343	-1.25448	-0.946717	0.245652	-0.645343	0.143455	-0.0313155	0.167105	0.0460527	-1.10482	-0.834191	-0.27863	-0.751119	-0.0737813	-0.529084
LOC107381787	1.60838	0.844123	0.872299	2.02177	-2.1431	-0.979255	-0.0416984	-0.0728427	-0.03515	0.432517	-0.170968	0.347711	-1.0416	-0.650525	0.660114	-0.691443	-0.290771	-0.669567
rps27a	1.20713	0.635639	1.5313	2.44395	-1.70107	-0.535517	0.0380147	-0.155053	0.217722	0.109989	-0.540541	0.310948	-0.775218	-1.00579	0.244727	-0.423845	-0.676975	-0.925403
LOC107381770	0.886899	0.571491	2.56456	1.69062	-1.34493	-0.488998	0.230491	-0.357193	-0.554233	0.51803	-0.537877	0.204804	-1.43633	0.0639999	-0.504522	-0.123685	-0.798148	-0.584975
capg	0.866385	1.25519	2.14773	1.68138	-0.982827	-0.722739	0.838353	-0.120293	-0.376939	-0.359449	-1.20703	0.261005	-1.14798	0.417613	-0.902783	-0.664527	-0.485712	-0.497369
gpr182	1.10968	1.43996	1.1137	2.67917	-1.33058	-0.453203	-0.0747842	-0.00765431	-0.586633	0.179393	-0.090101	-0.0799629	-0.353403	-0.974476	-0.342161	-0.632974	-0.937209	-0.658755
LOC107385048	0.683765	1.52749	1.17746	2.76492	-0.943198	-0.472516	-0.589644	-0.372021	-0.808901	0.460793	0.28858	0.0372195	-0.246011	-0.929063	-0.654997	-0.52399	-0.626834	-0.773048
nol11	1.44639	1.751	0.799262	2.28149	-1.22669	-0.0935942	-0.843553	-0.38293	-0.589941	0.196946	0.364824	0.0572506	-0.139224	-1.02751	-0.722122	-0.151692	-0.906667	-0.813227
LOC107396723	1.0303	1.19281	1.75476	2.16263	-1.28037	-0.156799	-0.8291	0.62189	-0.728454	-0.0131185	0.266858	0.337613	-0.443768	-0.902868	-0.810596	-0.618393	-0.804224	-0.779166
csgr15h20orf24	1.48899	1.42377	1.48133	2.18584	-1.51413	-0.275836	-0.666652	0.0490251	-0.935286	-0.0995068	0.050385	0.00445112	-0.18812	-0.852711	-0.312402	-0.787297	-0.371499	-0.680358
pdia6	0.547273	1.17382	1.50475	2.74518	-1.33842	-0.640431	-0.691218	0.361227	-0.937787	0.349796	0.0946878	-0.397651	-0.423608	-0.765221	-0.259904	-0.177893	-0.682804	-0.461797
LOC107396518	0.643016	1.15504	1.99105	2.5728	-1.52774	-0.387538	-0.669846	-0.110945	-0.633166	-0.0955601	-0.598459	-0.410077	-0.281017	-0.640802	-0.301638	-0.0859685	-0.247534	-0.371611
tecpr2	0.808843	1.1599	1.69817	2.26779	-1.51888	-0.304415	-0.608717	-0.322725	-0.52431	0.0397273	0.0643744	0.21975	-0.0910842	-1.53948	-0.808026	-0.549771	-0.462999	0.471858
hras	1.1724	1.39633	1.61081	2.19076	-1.03275	-0.281052	-0.536359	-1.14668	-0.510312	-0.264649	-0.0758021	0.636222	0.130568	-0.967617	-0.997714	-0.617808	-0.679204	-0.0271417
emc10	1.22605	0.503645	1.39522	2.69159	-1.82548	-0.0653954	0.0757443	-0.560063	-0.8145	-0.298821	0.1352	-0.0648141	-0.0961029	-0.938086	-0.512414	-0.48756	-0.469116	0.104902
rpl27	1.08399	0.73156	1.6433	2.26111	-1.98655	-0.341211	-0.71186	-0.0525369	0.077888	-0.501938	0.469227	-0.313829	0.256128	-0.659691	0.310489	-0.700677	-0.867572	-0.697827
cav1	1.61368	0.934298	1.21772	2.36983	-1.37722	0.0458276	-0.82814	-0.340868	-0.446536	-0.356762	0.38135	-0.475832	0.214574	-1.13778	-0.157468	0.151723	-0.929977	-0.878419
itpkb	0.988455	0.961669	1.22709	2.40289	-1.92661	-0.23085	-0.154025	-0.101004	0.122273	-0.168343	0.459105	0.522268	0.0504728	-0.845982	-0.789332	-0.691963	-0.964057	-0.862061
LOC107376905	1.30603	0.545295	0.936329	2.69765	-1.30559	-0.430734	-1.23955	0.014802	0.222125	-1.01468	0.863528	0.0028717	-0.310174	-0.323395	-0.702842	-0.196441	-0.913909	-0.151323
supt3h	1.247	0.244669	1.15487	2.89025	-1.29138	-0.732841	-0.46091	0.0052811	-0.382601	-0.822231	0.872272	0.141287	-0.200814	-0.763859	-0.148708	-0.635862	-0.60273	-0.513689
atp5b	1.42564	0.518336	0.93947	2.92322	-0.915093	-0.628849	-1.13338	0.437373	-0.0607376	-0.350819	-0.00462295	-0.0478752	-0.606683	-1.25156	-0.427444	-0.0230049	-0.382652	-0.411318
g3bp1	1.52187	1.11932	0.917066	2.62859	-1.29035	-0.543021	-0.832301	0.533167	-0.264043	-0.124487	-0.0209338	-0.152464	-0.513267	-1.21537	-0.204919	-0.419891	-0.452745	-0.686227
LOC107379868	1.13374	0.681779	1.29864	2.67405	-1.06054	-0.316692	-0.981832	0.570865	0.228809	-0.347306	-0.489637	-0.136354	-0.575418	-1.15958	0.506032	-0.591396	-0.996121	-0.439045
LOC107393557	1.16094	0.876505	0.902893	3.18036	-0.772502	-0.598457	-0.88102	-0.0227573	-0.217535	-0.683259	-0.102047	0.049956	-0.294022	-0.606129	-0.155183	-0.699843	-0.769271	-0.368626
acsbg2	1.25273	1.03055	0.896558	3.08634	-0.565666	-0.6664	-0.922526	0.114908	-0.330266	-0.752922	-0.54292	-0.0550255	-0.419642	-0.637122	-0.422677	0.0901833	-0.587116	-0.568981
rps24	1.17588	0.492996	0.95204	3.14579	-0.586364	-0.675522	-0.876802	-0.00773754	0.450666	-0.590884	-0.338461	0.0135585	-0.652636	-0.98208	0.0535498	-0.299502	-0.779959	-0.494537
rbp5	1.03929	1.08428	1.12811	2.7294	-0.818779	-0.60992	-0.874615	0.492277	-0.633528	-0.653862	0.250968	0.305469	-0.904284	-0.752884	-0.0799297	-0.419531	-1.18794	-0.0945096
LOC107379006	0.474257	1.37257	0.634388	2.95387	-0.70888	-0.627149	-0.539729	0.00356968	-0.0137201	-0.975417	0.235439	0.594902	-1.03047	-0.811184	0.0547292	-0.82396	-0.896026	0.102805
med13	1.19847	0.851117	0.812273	2.56158	-0.395881	-1.20851	-1.5044	-0.288493	0.0716687	-0.0457107	0.397638	0.509487	-0.67819	-1.44488	0.200781	-0.536586	-0.587925	0.0875708
LOC107393909	1.53346	0.798559	0.627348	2.67237	-0.910267	-0.706842	-0.668857	-0.77076	0.860947	-0.0314401	0.198969	0.0632521	-0.898806	-1.29938	0.0534529	-0.355688	-0.668314	-0.497999
rpl31	0.997276	-0.102345	0.438316	3.00253	-1.24721	-0.59953	-1.36247	-0.330956	0.59664	-0.350274	0.319524	0.768442	-0.554749	-0.635278	0.0579265	0.273159	-0.898708	-0.372287
prrc2b	1.70785	0.228387	0.951201	2.61466	-0.926805	-0.716087	-1.26628	0.156544	0.394613	-0.290942	-0.260315	0.402558	-1.27597	-0.614426	0.0451002	-0.0736069	-0.875515	-0.200969
LOC107392107	1.16295	0.608329	1.66635	2.89885	-0.803187	-0.181985	-0.610554	-0.630553	0.0617208	-0.0399413	-0.0197244	-0.287589	-0.390036	-0.857429	-0.732647	-0.583709	-0.648323	-0.612525
LOC107388270	1.42422	0.572031	1.94031	2.68006	-0.520659	-0.290616	-0.507611	-0.700152	-0.345448	-0.305449	-0.375334	-0.0868162	-0.734044	-0.716324	-0.193665	-0.524144	-0.628356	-0.688007
LOC107393692	1.05545	1.22209	1.54345	2.70696	-0.560602	-0.493544	-0.574815	-1.01519	-0.045891	0.0270402	-0.156641	-0.217768	-0.269572	-0.394636	-0.412526	-0.364533	-1.19455	-0.854719
slc30a7	1.19588	1.24944	1.59252	2.4892	-0.478682	-0.0378601	-1.00097	-0.929142	0.324285	0.311915	-0.6386	-0.483972	-0.635535	-0.949306	-0.554017	-0.567404	-0.50805	-0.379695
rpl24	1.43185	0.691989	0.758764	3.13458	-1.20943	-0.417137	-0.668117	-0.290211	-0.0117085	-0.199416	0.00622727	-0.20428	-0.506278	-0.779141	-0.0625222	-0.463558	-0.558375	-0.653225
rpn2	1.80205	0.435513	0.91736	2.89847	-1.0846	-0.7037	-0.730754	-0.537846	0.00977394	0.0305926	-0.119648	-0.174059	-0.362238	-0.990466	-0.047866	-0.240525	-0.542248	-0.55981
rsl1d1	1.75105	0.630346	1.2274	2.8218	-1.13449	-0.416444	-0.93267	-0.327052	-0.432597	-0.505338	-0.0868689	-0.26936	-0.315794	-0.473613	-0.195168	-0.171822	-0.711412	-0.457962
celf5	1.43427	0.525337	1.31909	2.98556	-1.10183	-0.458659	-0.655295	-0.350635	-0.125336	-0.0197428	-0.172281	-0.0710815	-0.679947	-0.396852	-0.297139	-0.56156	-0.783183	-0.590708
tbc1d30	1.61	0.863334	1.40292	2.58034	-1.06436	-0.574194	-0.732964	-0.337523	0.218069	-0.0983472	-0.228596	-0.111219	-0.834448	-0.778417	0.0170898	-0.26821	-0.97768	-0.6858
LOC107396064	1.67453	0.0236825	0.911771	3.16229	-0.738606	-0.358643	-0.353995	-0.780858	0.0952787	-0.148298	-0.260589	-0.17796	-0.772638	-0.42277	-0.113833	-0.457827	-0.689386	-0.592143
c1qbp	1.18966	0.828255	0.874722	3.23275	-0.296514	-0.725322	-0.838986	-0.561231	-0.169081	-0.218676	-0.121653	0.0721975	-0.512952	-0.840116	-0.253761	-0.514969	-0.585095	-0.559228
usp4	1.33216	1.05007	0.659646	3.14201	-0.713299	-0.651167	-0.707979	-0.383382	-0.294485	-0.245668	0.15603	-0.0395742	-0.553101	-0.972903	-0.442614	-0.54435	-0.354059	-0.437337
hhipl1	1.41994	0.911734	1.03602	3.00784	-0.428573	-0.760411	-0.306562	-0.955305	-0.171405	-0.347589	-0.196087	-0.23493	-0.546099	-1.12198	-0.241657	-0.455402	-0.379405	-0.230129
atpif1	0.987329	0.640414	0.922338	3.17937	-0.623463	-0.769955	-0.575196	-0.878822	-0.229418	-0.0968863	0.00267862	-0.395921	-0.857815	-1.01769	0.424981	0.0833537	-0.593966	-0.201343
tpi1	1.0853	1.2289	1.58253	2.64693	-0.337178	-1.07409	-0.0114564	-0.820283	-0.467169	-0.404321	-0.44952	-0.621268	-0.652419	-0.700212	-0.0705985	-0.98329	0.0576209	-0.00946693
LOC107389231	1.15891	0.949362	1.04778	3.03162	-0.7664	-0.59364	-0.860831	0.0186155	-0.116821	-0.192813	-0.0439381	0.184652	-0.619333	-0.932005	-0.234396	-0.573206	-0.752737	-0.704815
sar1b	1.25473	1.18202	1.01084	2.84607	-0.83993	-0.60094	-0.930545	-0.351618	-0.0823632	0.0745041	0.0781225	0.253819	-0.590177	-0.946172	-0.302913	-0.663054	-0.803861	-0.588541
sfxn2	1.30245	1.51881	0.730856	2.74295	-0.805447	-0.331719	-0.607893	-0.0791518	-0.392004	0.00275791	0.249064	0.239242	-0.721478	-0.934124	-0.666666	-0.818316	-0.678069	-0.751264
LOC107376634	0.727009	1.29633	1.13132	2.55188	-1.55128	-0.327464	-1.23493	0.0730276	0.0776056	-0.0303375	0.529573	0.309988	-0.638087	-0.881566	-0.186057	-0.930586	-0.275743	-0.64068
vdac1	0.849213	1.77769	1.4446	2.43618	-0.821449	-0.700273	-0.825784	-0.064832	-0.133519	-0.320488	0.387672	-0.0257858	-0.547572	-0.954096	-0.558923	-0.424934	-1.00305	-0.514646
dhx30	1.19637	1.58363	1.40792	2.31188	-0.83203	-0.974764	-0.950254	-0.65653	0.0458453	-0.215525	0.186268	0.524733	-0.753617	-0.939454	-0.533537	-0.454505	-0.540675	-0.405764
sec22b	0.606322	1.48907	1.51477	2.53569	-0.466376	-0.767732	-1.00372	-0.1694	0.0923015	-0.0132307	0.37193	-0.0387525	-0.689543	-1.04503	0.0654958	-1.02605	-0.814281	-0.641457
LOC107384934	1.23718	1.35151	1.39242	2.60699	-0.983542	-0.75538	-0.666188	-0.026033	-0.362754	-0.298892	0.0859258	0.104304	-0.36987	-0.850625	-0.163312	-0.61904	-0.838095	-0.84459
LOC107384578	1.35206	1.03686	1.80151	2.45572	-1.01632	-0.622814	-0.74027	-0.0523764	-0.29464	-0.309729	0.0597465	-0.212544	-0.344706	-0.933717	0.00369246	-0.566021	-0.797337	-0.819135
rpn1	1.35596	1.31417	1.27844	2.53718	-1.33594	-0.892438	-0.458702	-0.444115	-0.172045	-0.167642	0.182744	0.121849	-0.152614	-0.728249	-0.297916	-0.4836	-0.925056	-0.732027
hmbs	1.27587	1.49652	1.20625	2.46418	-0.87847	-1.37516	-0.585486	0.406551	-0.648306	-0.00178261	-0.421614	0.072627	-0.419271	-0.213668	-0.254438	-0.694968	-0.858066	-0.570761
LOC107381488	0.433614	0.944646	1.68801	2.74923	0.00489508	-0.765602	-1.19498	-0.433401	-0.320136	0.18278	0.272614	-0.105793	0.223525	-0.802205	-0.368864	-1.16013	-0.720767	-0.627429
surf6	0.449721	1.15614	1.48769	2.78472	-0.679737	-0.382591	-1.37155	-0.370047	0.0387681	-0.326654	-0.649751	-0.827885	0.291842	-0.627397	0.559212	-0.736127	-0.383121	-0.413236
LOC107387629	1.67117	1.32411	0.777424	2.35788	-0.66162	-0.540052	-0.912378	-0.665328	0.407377	0.179234	0.17709	0.353178	-0.510457	-1.25623	-0.454867	-0.412345	-1.04653	-0.787665
alpk1	1.61414	1.68948	1.04151	2.20173	-0.764729	-0.760143	-1.08335	-0.526213	0.238992	-0.0188691	-0.402445	0.337969	-0.255216	-0.87298	-0.14927	-0.647284	-0.966958	-0.676375
LOC107384221	1.49189	1.23979	1.09853	2.70306	-0.807891	-0.553912	-0.691227	-0.732691	0.046614	-0.0470619	0.014229	0.00729476	-0.434255	-0.731155	-0.330803	-0.402757	-0.970116	-0.899538
LOC107383801	1.59611	1.42072	1.13807	2.46228	-0.689299	-0.623101	-0.892823	-0.873319	-0.144402	0.362855	-0.234728	0.00266377	-0.355755	-1.02101	-0.253199	-0.620321	-0.723204	-0.551537
spcs1	1.72215	1.31357	0.739501	2.74457	-0.756522	-0.472494	-0.617666	-0.521251	-0.447806	-0.0225014	-0.255663	-0.157703	-0.744927	-1.14169	-0.00609282	-0.455132	-0.453963	-0.466385
LOC107384363	1.67679	1.15955	1.1282	2.47498	-1.07971	-0.731323	-0.702153	-0.511412	-0.189393	-0.375676	-0.342556	0.317792	-0.366392	-1.40643	0.0880725	-0.21413	-0.470057	-0.456152
tmem41b	1.57832	1.2939	0.498486	2.33486	0.107512	-0.645981	-1.30567	-0.690329	-0.596967	-0.23062	-0.00935419	0.666325	-0.57889	-1.21904	-0.251128	0.677802	-0.812394	-0.81683
wnk1	1.54773	1.55253	1.28789	2.11955	-0.669058	-0.446206	-0.739801	-0.721194	0.245336	-0.826271	0.489467	-0.283234	-0.49749	-1.31453	-0.149721	-0.139597	-1.03565	-0.419748
LOC107383949	1.40927	1.65794	1.47559	2.11988	-0.442873	-0.811908	-0.972268	-0.664008	0.137977	-0.450044	0.32345	-0.184393	-0.365725	-1.24701	-0.0114996	-0.616266	-0.703869	-0.654245
itpr1	1.43249	1.573	1.48301	2.20916	-0.44101	-0.648514	-0.800881	-0.357695	0.489848	-0.493125	-0.171154	-0.672404	-0.886877	-1.21515	-0.166721	-0.411437	-0.743408	-0.179135
LOC107387167	1.51222	1.65228	1.25998	2.28198	-0.899489	-0.250918	-0.902911	-0.210281	0.42729	-0.321839	-0.0658923	-0.593122	-0.637737	-1.08912	-0.380936	-0.484563	-0.665208	-0.63173
itga7	1.3817	1.74304	1.45906	2.25308	-1.05075	-0.502878	-0.675431	0.0199327	-0.145437	-0.209053	-0.0177788	-0.747855	-0.423886	-0.919157	-0.391357	-0.290119	-0.587055	-0.896068
ube2d3	1.23514	1.47878	1.13604	2.7426	-0.960602	-0.704107	-0.825534	-0.084503	-0.101898	0.0146633	-0.253524	-0.348417	-0.389403	-0.810943	-0.359283	-0.23652	-0.806724	-0.725751
pgk1	1.71755	1.34351	1.05456	2.61556	-0.89569	-0.361899	-0.974424	-0.143057	-0.104639	-0.460023	-0.204963	-0.301476	-0.62584	-0.751832	-0.249089	-0.330321	-0.771971	-0.555948
alg14	1.36368	0.0310915	0.897126	3.19564	-0.114311	-0.731867	-0.901213	-0.551718	-0.162619	-0.213212	0.376311	0.315261	-0.693918	-0.442027	-0.495272	-0.499139	-0.807836	-0.565978
caprin1	1.43545	0.675617	0.497029	3.03567	-0.146919	-0.861357	-1.05823	-0.774156	0.0348343	-0.271505	0.531163	0.238798	-0.180035	-0.656236	-0.384083	-0.590667	-0.785812	-0.739561
arhgef26	1.07678	0.985133	-0.189843	3.14305	0.0258077	-0.856129	-0.909832	-0.747406	0.327101	-0.206673	0.607804	0.146991	-0.552332	-0.843224	-0.251121	-0.265985	-0.876044	-0.614081
LOC107392593	1.15916	1.65107	0.747827	2.63469	-0.427339	-0.895363	-0.735199	-0.259554	-0.0547706	-0.302225	0.491401	-0.0256365	-0.166722	-0.71258	-0.258186	-0.768354	-1.31178	-0.766451
cast	1.29668	1.25476	1.07241	2.72526	-0.419588	-0.750322	-0.767744	-0.507813	0.393211	-0.43637	0.220889	0.00757148	-0.485461	-0.566288	-0.29966	-0.783998	-1.07127	-0.882274
LOC107382165	0.941006	0.75413	0.842778	3.00259	-0.173806	-0.793187	-0.954462	0.116789	0.0132155	-0.525703	0.376025	0.385221	-0.111583	-1.0743	-0.0616109	-0.917152	-0.941935	-0.878012
tm9sf2	0.7739	1.08101	1.11529	2.5976	-0.347499	-0.578844	-1.15088	-0.761876	0.328857	-0.896721	0.509112	0.763621	-1.21137	-0.515008	-0.338305	0.0258619	-1.08805	-0.30671
kansl3	1.07034	1.23901	1.15486	2.38465	-0.112075	-0.843357	-1.0453	-1.12798	0.815482	-0.421637	0.689082	-0.172593	-1.03875	-0.788387	-0.423982	0.0192223	-0.654395	-0.744193
setd1a	0.948636	0.76701	1.95129	1.85764	-0.151033	-0.987923	-0.810077	-0.312956	0.37991	-0.898755	0.4646	0.625471	-0.655981	-1.14458	0.0427843	0.326936	-1.5217	-0.881268
LOC107390211	1.97895	0.990927	1.0556	2.38904	-0.411492	-0.888991	-0.575001	-0.384171	-0.181438	-0.10834	0.409969	0.169853	-1.00979	-0.695274	-0.410531	-0.583338	-1.05258	-0.693392
LOC107385969	1.57818	1.56875	1.03631	2.38614	-0.308045	-0.932088	-0.480378	-0.802825	0.247159	-0.122954	0.380887	-0.235727	-0.807821	-0.831571	-0.538221	-0.640463	-0.74858	-0.74875
LOC107396219	1.82712	0.973336	1.05666	2.38414	0.0423132	-1.04052	-0.929002	-0.561583	0.222284	-0.262336	0.518203	-0.301634	-0.373704	-1.2203	-0.276491	-0.714825	-0.836224	-0.507435
LOC107387551	1.64942	1.5044	1.05638	2.34559	-0.0638365	-0.810926	-1.03274	-0.599485	-0.0657196	-0.285016	0.360333	-0.0555891	-0.268626	-0.979469	-0.460879	-0.637255	-1.01564	-0.640935
LOC107386181	1.47868	1.58336	1.42076	2.08054	-0.342266	-0.98192	-1.02983	-0.501806	-0.00114523	-0.00456495	0.379514	0.313776	-0.563321	-0.825252	-0.572023	-0.702915	-0.911524	-0.820064
vgll4	1.48448	1.81642	1.32986	2.00953	-0.405723	-1.1682	-0.935092	-0.417284	0.0679533	0.0209305	0.143402	0.0365097	-0.452894	-0.868641	-0.171241	-0.689298	-0.894972	-0.905741
LOC107390706	1.64085	1.81632	1.35452	1.8769	-0.100598	-0.66796	-0.889003	-0.315218	-0.27333	-0.119427	0.327636	0.00697304	-1.0497	-1.04101	-0.298261	-0.633994	-0.59797	-1.03671
phyhd1	1.59925	1.69261	0.621833	2.10664	0.121198	-1.21073	-1.2194	-0.197484	0.273229	0.0695912	0.643615	-0.226706	-0.750257	-0.591676	-0.514885	-0.764315	-0.634385	-1.01813
LOC107391613	1.68069	1.34503	0.591625	2.50138	-0.66607	-0.730207	-1.42316	-0.216461	0.329772	-0.253833	0.35286	0.0876397	-0.890127	-0.668833	-0.225587	-0.500185	-0.661087	-0.653448
cramp1	0.826264	2.0255	1.02572	1.97308	0.548891	-1.07446	-0.767242	-1.0874	-0.0943116	0.27476	0.695336	-0.034047	-0.349046	-0.945533	-0.618751	-1.01876	-0.484076	-0.895929
LOC107374733	0.745524	1.73149	0.985391	2.48068	0.258738	-0.884374	-1.15868	-0.302107	-0.369118	0.205098	0.378487	0.389671	-0.318738	-0.90771	-0.682191	-0.816867	-0.892964	-0.842326
LOC107390874	1.35653	1.77152	0.921925	2.29847	-0.108568	-1.07371	-0.544284	-0.990112	-0.685715	-0.378236	0.614886	0.00840662	0.223299	-0.558502	-0.70459	-0.526951	-0.792223	-0.832149
manf	1.44456	1.68893	0.496609	2.10824	-0.808538	-0.740027	-0.924878	-0.789451	-0.00371942	-0.188148	1.0567	0.0278229	0.504791	-1.03901	-0.361447	-0.681578	-0.853296	-0.937551
LOC107383806	1.62765	1.32533	0.782915	2.39973	-1.19593	-0.687384	-0.816237	-0.763204	0.0276477	0.0480945	0.528011	-0.0812589	0.304705	-0.80455	-0.303472	-0.630799	-0.908344	-0.852903
prrc1	1.83219	1.16686	0.513009	2.57696	-1.16972	-0.286193	-0.747263	-0.328023	-0.0184956	0.0127812	0.476465	-0.250219	-0.221054	-1.08883	-0.318426	-0.576393	-0.967258	-0.606385
rnls	1.88823	1.17578	0.378354	2.42242	-1.3046	-0.531146	-0.375972	-0.533521	0.0257178	0.118936	0.687694	-0.121794	-0.137764	-1.05949	-0.287428	-0.565367	-0.882593	-0.897465
atp5g3	1.27509	0.663249	0.618317	2.59061	-1.37977	-1.00558	-0.981759	-0.362335	0.294388	-0.0279885	0.631767	0.388552	0.315778	-0.662269	0.261409	-0.437682	-1.00492	-1.17685
LOC107387071	1.47025	1.24585	0.631731	2.40092	-1.45506	-0.820311	-0.850565	-0.439671	0.203688	-0.207845	0.797803	0.423909	-0.30738	-0.881262	-0.0435161	-0.501895	-0.858019	-0.808622
dad1	1.46813	1.66171	0.655652	2.36617	-0.722532	-0.987032	-0.858117	-0.746132	-0.00564449	0.039385	0.638353	0.171871	-0.038591	-0.866011	-0.386476	-0.753279	-0.724459	-0.913004
ndufa13	1.39855	1.65982	1.01856	2.2906	-0.435499	-0.975992	-1.10831	-0.838904	0.0244443	-0.0309911	0.406758	0.253881	-0.172559	-0.815293	-0.286157	-0.695128	-0.896498	-0.797283
pdk3	1.48648	1.45616	0.962123	2.55202	-0.849394	-0.862138	-0.832513	-0.685413	0.0406678	-0.214622	0.275526	0.205007	-0.136576	-0.830928	-0.412584	-0.658644	-0.687281	-0.807897
slc16a5	1.81866	1.13214	0.778724	2.32246	-0.524388	-0.974024	-0.795222	-0.794459	-0.264958	-0.11767	0.641142	0.596391	0.00811491	-0.573145	-0.697836	-0.974151	-0.95958	-0.622203
LOC107389662	1.18681	1.23659	0.612987	2.48058	-0.564469	-1.0481	-1.09053	-0.881632	0.164391	0.205031	0.729676	0.636396	-0.147675	-1.35687	-0.284087	-0.723414	-0.513041	-0.64264
tbk1	1.13363	1.26282	0.701097	2.62267	-0.754034	-0.64595	-1.20627	-0.895874	-0.00327294	0.301756	0.424447	0.479617	0.186288	-0.613107	-0.268376	-0.90886	-1.06132	-0.755261
pxmp4	1.92602	0.939933	0.830869	2.36515	-0.895183	-0.831678	-0.634843	-1.0743	0.124351	-0.169867	0.318134	0.601022	-0.360642	-0.643796	-0.0544646	-0.668761	-0.862841	-0.909114
ubxn7	1.84456	0.800888	0.709802	2.66224	-1.01101	-0.815286	-0.449277	-0.986662	0.0420975	-0.197572	0.544242	0.114396	-0.282093	-0.602455	-0.149497	-0.581587	-0.81616	-0.82663
aacs	1.78866	0.272818	0.603152	2.63	-0.876253	-0.863751	-0.572942	-0.831684	0.0309591	-0.0717823	0.623613	0.93842	-0.710391	-0.751811	-0.202829	-0.338625	-0.933786	-0.733774
ubr3	2.13662	0.765919	0.679726	1.95132	-0.755857	-0.403239	-0.740633	-1.17087	0.235358	0.388151	0.583244	0.512937	0.247194	-1.03468	-0.786541	-0.815185	-0.681361	-1.11209
LOC107382413	1.51278	0.499303	0.892535	2.84386	-0.425339	-0.70231	-0.730171	0.125831	-0.0755938	-0.45562	-0.395878	-0.438061	0.839494	-1.37116	-0.687225	-0.365064	-0.662038	-0.405342
LOC107395651	1.61329	0.810586	1.10227	2.41016	-1.19697	-0.429639	-0.0343832	0.160281	-0.42412	-0.459063	-0.182695	-0.298954	0.918444	-1.34018	-0.960041	-0.738154	-0.458607	-0.492223
LOC107384812	1.64644	1.15815	1.09374	2.77569	-0.812099	-0.493684	-0.627503	-0.390544	-0.498551	-0.333736	-0.0153308	-0.340602	-0.183228	-1.03849	-0.665123	-0.3224	-0.544488	-0.408246
vwa5b2	1.49238	0.64816	1.10544	3.0144	-0.941485	-0.588343	-0.728617	-0.499165	-0.512544	-0.108827	-0.105047	-0.307816	0.0143016	-1.00499	-0.630653	-0.319162	-0.295196	-0.232843
LOC107383820	1.32566	1.1327	1.21536	2.82287	-0.935886	-0.671817	-0.536051	-0.428793	-0.385148	-0.20814	-0.250083	-0.285681	0.332359	-1.07354	-0.626467	-0.348552	-0.641571	-0.437213
LOC107383317	1.40136	1.02576	0.978234	2.97209	-0.88745	-0.541432	-0.690002	-0.489623	-0.506176	-0.24787	-0.200541	-0.351615	0.379174	-0.914099	-0.53675	-0.425512	-0.459638	-0.505905
LOC107387601	1.38298	0.626028	1.23474	2.98633	-0.951448	-0.244121	-0.487421	-0.0851941	-0.622797	-0.35175	-0.247606	-0.105411	0.122514	-1.13849	-0.637217	-0.51571	-0.412735	-0.552693
lrig2	1.3462	0.98735	1.24472	2.93653	-0.82751	-0.349266	-0.407754	-0.251748	-0.603492	-0.478498	-0.338011	-0.344034	0.227645	-0.903794	-0.754176	-0.545427	-0.505577	-0.433158
phtf1	1.6088	0.712743	1.29888	2.85565	-0.801245	-0.457339	-0.644841	-0.820688	-0.301936	-0.247539	-0.0390819	-0.175734	-0.0683587	-0.914902	-0.59024	-0.368151	-0.701692	-0.344327
LOC107383476	1.6917	0.785911	0.996131	2.87372	-0.898442	-0.689574	-0.633333	-0.75779	-0.162017	-0.389362	-0.0990415	0.0018103	0.1318	-0.925676	-0.441659	-0.388931	-0.591595	-0.503652
shq1	1.44884	1.05203	1.30544	2.73913	-1.06851	-0.801234	-0.550668	-0.583033	0.185382	-0.327633	-0.119012	-0.41782	-0.0236526	-0.870514	-0.633793	-0.233179	-0.615922	-0.485847
ripk2	1.26096	0.651369	0.99545	2.88123	-1.02067	0.254706	-0.585105	-1.23029	-0.572802	-0.378578	0.209981	-0.597389	0.499691	-1.00868	-0.650138	-0.226977	-0.226274	-0.25648
LOC107393428	1.64423	1.3424	0.820888	2.60324	-0.89211	-0.0611747	-0.343585	-1.13784	-0.541641	-0.932598	-0.220449	-0.598025	0.148383	-0.827047	-0.667249	0.0997662	-0.166998	-0.270194
LOC107390470	1.76223	0.156189	1.42315	2.57241	-1.19895	-0.151703	-0.490027	-0.928846	-0.672161	-0.577605	-0.37534	-0.10825	0.613663	-0.958745	-0.520046	0.00879409	-0.331681	-0.22308
rps28	1.64988	0.723774	0.695809	3.13198	-0.223865	-0.105993	-0.698725	-0.543595	-0.779387	-0.23454	-0.184657	-0.460548	-0.0636161	-0.676255	-0.547929	-0.574058	-0.525655	-0.58262
rps23	1.84443	0.403109	0.887541	3.03623	-0.760954	-0.291928	-0.498869	-0.65633	-0.593199	-0.55196	-0.294977	-0.358303	0.129809	-0.164901	-0.383896	-0.587106	-0.633592	-0.525107
LOC107393401	1.46796	0.54542	0.913081	3.10441	-0.81585	-0.473439	-0.618818	-0.826322	-0.389975	-0.0308015	-0.426175	-0.566706	0.178612	-0.61662	-0.0759776	-0.866715	-0.542658	0.0405725
tnpo2	1.86192	0.885848	0.540338	2.90885	-0.28769	-0.249632	-0.529618	-0.625224	-0.802876	-0.285292	-0.550425	-0.433704	-0.318965	-0.868587	-0.236488	-0.278187	-0.959043	0.228773
eif5	1.96689	0.378418	0.975347	2.86974	-0.737238	-0.343433	-0.287978	-0.0867565	-0.731247	-0.587889	-0.390215	-0.405074	0.220083	-0.900185	-0.498585	-0.534023	-0.609127	-0.298728
cntn1	1.95901	0.885891	1.03176	2.75404	-0.789122	-0.379444	-0.315634	-0.286612	-0.546848	-0.431997	-0.485249	-0.602416	0.0813827	-0.699291	-0.535196	-0.493077	-0.652665	-0.494533
icmt	1.71476	0.0698935	1.249	3.04452	-0.575881	-0.16425	-0.487689	-0.417877	-0.334052	-0.562658	-0.617691	-0.424348	-0.0559778	-0.905745	-0.303674	-0.554728	-0.421693	-0.251915
rmdn3	2.11339	0.561186	1.08797	2.54379	-0.988843	-0.44724	0.1274	-0.0823725	-0.0506152	-0.309897	-0.743781	-0.324208	-0.358894	-1.24178	-0.610627	-0.496779	-0.469058	-0.30963
xrn2	1.53502	0.736669	1.05001	2.51372	-0.79916	0.0916095	-0.3711	-0.659832	-0.946549	0.937405	-0.903407	-0.0542368	0.00131394	-0.671728	-0.265075	-1.04226	-1.12117	-0.0312282
LOC107386381	1.84942	1.0124	1.60153	2.18272	-0.83733	-0.599142	-1.15562	-0.636202	0.0257106	-0.400041	-0.175341	-0.0953695	0.133735	-1.19551	-0.481803	-0.314962	-0.337995	-0.576197
LOC107383483	1.32589	1.31984	1.91638	2.14848	-0.894698	-0.593442	-0.952368	-0.595852	-0.201399	-0.0903133	-0.265201	0.0819998	0.307222	-0.933256	-0.767667	-0.493809	-0.73386	-0.577948
tmem55b	1.96415	1.3106	1.59992	2.07095	-0.544559	-0.406753	-0.650382	-1.03812	-0.479205	-0.27917	-0.264132	-0.168846	0.142187	-0.844732	-0.596943	-0.712788	-0.521602	-0.58058
eif5b	1.42477	1.24383	1.60246	2.6087	-0.532524	-0.358852	-0.876638	-0.400982	-0.385066	-0.322749	-0.549496	-0.506401	0.102624	-0.722372	-0.553633	-0.533359	-0.668794	-0.571518
cdk8	1.51309	1.34156	1.8173	2.31571	-0.672019	-0.608827	-0.659576	-0.578981	-0.325821	-0.292871	-0.335252	-0.477573	0.118595	-0.89003	-0.44584	-0.516986	-0.663184	-0.639289
mgst3	1.42935	1.30404	1.70625	2.48796	-0.959426	-0.496169	-0.633876	-0.419095	-0.509881	-0.603377	-0.0347345	-0.613653	-0.0976575	-0.533907	-0.615941	-0.300545	-0.676433	-0.432899
LOC107384941	1.26227	1.55647	1.76044	2.35828	-0.925506	-0.32567	-0.755639	-0.131264	-0.487894	-0.0211772	-0.347052	-0.460818	-0.368664	-0.788636	-0.469258	-0.520325	-0.841898	-0.493664
mtpn	1.56356	0.998551	1.66551	2.25173	-0.579095	-1.07913	-0.27538	-0.827583	-0.861922	-0.35608	-0.217493	0.148047	0.373257	-1.24814	-0.691193	-0.493294	-0.069041	-0.302307
LOC107386155	1.27976	1.31294	1.5262	2.54525	-0.52697	-1.04738	-0.263756	-0.736004	-0.325216	-0.659583	0.219809	-0.13559	0.0524272	-0.886002	-0.726503	-0.444892	-0.697996	-0.48649
LOC107384165	1.15148	1.0692	1.69266	2.4453	-0.570928	-0.863384	-0.705181	-0.779277	-0.694709	-0.148267	-0.292268	-0.181634	0.880606	-0.909798	-0.15363	-0.590208	-0.697524	-0.652437
tldc1	1.71223	1.39383	0.973706	2.42916	-1.03563	-0.0795924	-0.779486	-0.475895	-0.39995	-0.500726	-0.398899	-0.079434	0.58311	-0.482843	-0.964818	-0.420519	-0.637077	-0.837163
zmynd11	1.3445	1.00256	1.41698	2.6311	-0.99856	-0.559053	-0.620527	-0.831788	-0.287913	-0.61526	-0.111804	0.395051	0.399759	-0.461709	-0.695928	-0.80044	-0.520642	-0.68632
kat6a	1.37521	1.32218	1.31325	1.86747	-1.00661	0.136394	-0.844721	-0.607347	-0.00667974	-0.908272	-0.922189	0.324744	1.30096	-0.742866	-0.691976	-0.684912	-0.217862	-1.00678
LOC107389374	1.43524	0.724467	1.11617	3.1276	-0.552642	-0.369942	-0.559676	-0.396739	-0.298879	-0.475452	-0.19872	-0.30335	-0.100167	-0.744751	-0.513013	-0.55341	-0.658412	-0.678316
mfap2	1.3584	0.778548	1.0079	3.18357	-0.700327	-0.218352	-0.430684	-0.366465	-0.366803	-0.292412	-0.511401	-0.31852	-0.0340391	-0.790498	-0.60485	-0.502141	-0.630163	-0.561757
top1	1.07562	0.680369	1.30649	3.20241	-0.604664	-0.594349	-0.480102	-0.392974	-0.481677	-0.287492	-0.0813107	-0.365282	0.00763255	-0.805873	-0.661908	-0.456804	-0.553985	-0.506098
dhtkd1	1.28012	0.727935	1.2685	3.15921	-0.372598	-0.302613	-0.60312	-0.486417	-0.369812	-0.664606	-0.232096	-0.335201	-0.376559	-0.594984	-0.621617	-0.590554	-0.589726	-0.295859
synj2bp	1.27484	0.728009	1.05993	3.16552	-0.68165	-0.497588	-0.546544	-0.448939	-0.563575	-0.697781	-0.332063	0.209217	-0.0808982	-0.859649	-0.410727	-0.311401	-0.580219	-0.426487
tmbim6	1.26614	0.733334	1.0503	3.22167	-0.323363	-0.404546	-0.534926	0.078551	-0.62576	-0.381408	-0.501339	-0.450388	-0.168661	-0.662918	-0.586373	-0.583062	-0.42584	-0.701415
tmem258	1.14325	0.516691	1.09456	3.34503	-0.520753	-0.174101	-0.492311	-0.234776	-0.419691	-0.54738	-0.512195	-0.491602	-0.0493655	-0.621986	-0.471353	-0.372977	-0.587351	-0.60368
slc6a6	1.07446	0.804661	0.923637	3.37345	-0.543277	-0.285082	-0.192019	-0.267198	-0.586761	-0.35477	-0.627321	-0.481849	-0.403456	-0.428937	-0.580135	-0.353975	-0.564175	-0.507256
arl1	1.06089	0.769225	1.09614	3.34385	-0.490494	-0.339328	-0.399261	-0.250343	-0.513168	-0.353538	-0.452893	-0.460661	-0.482955	-0.513876	-0.44223	-0.505538	-0.527732	-0.538085
LOC107393096	1.17716	0.903457	1.31253	3.02738	-0.149108	-0.429986	-0.110001	-0.54499	-0.811622	-0.41648	-0.77586	-0.933662	0.0101861	-0.512615	-0.445697	-0.291017	-0.631925	-0.377739
n4bp1	1.39927	0.803061	1.40424	2.95983	-0.233259	-0.361576	-0.655404	-0.279685	-0.427424	-0.278233	-0.664756	-0.649301	-0.0758501	-0.731628	-0.501654	-0.441955	-0.804821	-0.460853
LOC107381353	1.15815	0.503931	1.13703	3.1479	-0.186829	0.276501	-0.716774	-0.02948	-0.306137	-0.41202	-1.04507	-0.815358	0.00302716	-0.788206	-0.459902	-0.538934	-0.428502	-0.499329
sfmbt1	1.03989	1.0635	1.43601	3.01888	-0.394042	-0.45975	-0.687844	-0.112941	-0.463772	-0.286877	-0.445293	-0.151895	-0.365311	-0.826772	-0.619131	-0.450841	-0.642282	-0.651526
LOC107383590	0.812548	1.14446	1.59453	3.01708	-0.431352	-0.210667	-0.374438	-0.0716162	-0.539768	-0.51712	-0.523548	-0.534277	-0.516868	-0.57485	-0.562275	-0.568065	-0.566831	-0.576936
hspa9	0.992716	0.693164	1.70162	3.0434	-0.409025	-0.305889	-0.47932	-0.24618	-0.466321	-0.44564	-0.67674	-0.231902	-0.597745	-0.724514	-0.238291	-0.306633	-0.562795	-0.739904
gtf2ird1	0.898945	0.671241	1.84049	2.97115	-0.492804	-0.392511	-0.305089	-0.332487	-0.522129	-0.501889	-0.35281	-0.378167	0.132186	-0.748088	-0.601336	-0.691869	-0.562648	-0.632188
zpr1	1.29623	0.54392	1.65333	2.99168	-0.488294	-0.419744	-0.256441	-0.436018	-0.551311	-0.359691	-0.5549	-0.389186	-0.110737	-0.699733	-0.598173	-0.398337	-0.535969	-0.686629
LOC107372770	1.11246	0.124046	1.86353	2.99672	-0.222179	-0.529759	-0.206469	0.1135	-0.68477	-0.484177	-0.481782	-0.346867	-0.623807	-0.632851	-0.611451	-0.547327	-0.556961	-0.281848
egr1	1.06632	0.0979494	1.27681	3.31325	-0.208525	-0.422292	-0.76053	-0.148734	-0.324077	-0.402167	-0.630102	-0.0955053	-0.117037	-0.964135	-0.612908	-0.270626	-0.540165	-0.257522
scp2	1.17724	0.250392	1.28139	3.17823	-0.481811	-0.231942	-0.759702	-0.703692	-0.508911	-0.520838	-0.612975	-0.0853928	0.436632	-0.702026	-0.616408	-0.276283	-0.581629	-0.242267
ddx17	1.29301	0.265684	1.15605	3.19793	-0.278253	-0.47656	-0.843531	-0.671362	-0.125966	-0.732673	-0.100422	-0.108654	-0.0167413	-0.973577	-0.478267	-0.167978	-0.408899	-0.529791
LOC107379238	0.537625	0.869962	0.985034	3.27155	-0.43832	-0.173263	-0.606613	-0.725703	-0.380322	-0.661254	-0.776213	0.254055	0.480873	-0.286341	-0.955172	-0.355496	-0.624784	-0.415619
LOC107374298	0.825943	0.861328	1.45681	3.01641	-0.436205	-0.230657	-0.514542	0.323553	-0.273644	-0.703618	-0.279166	-0.349504	-0.103244	-0.713227	-0.395904	-0.483958	-1.17471	-0.825664
bmpr1b	0.969521	0.795452	1.44028	3.05115	-0.622839	-0.110512	-0.679228	-0.308356	-0.0617946	-0.769546	-0.249248	-0.677569	0.0531626	-0.781718	-0.589959	-0.0437215	-0.660381	-0.754696
slc25a29	1.10632	0.962358	1.37888	2.97878	-0.95169	0.0416346	-0.379464	0.0521737	-0.422569	-0.482759	-0.605106	-0.369915	-0.141694	-0.699188	-0.464646	-0.509239	-0.689081	-0.8048
LOC107391936	1.25448	0.890303	1.17032	3.01609	-0.7899	0.115145	-0.58842	0.182319	-0.426983	-0.625971	-0.491684	-0.147026	-0.266005	-0.887305	-0.553999	-0.567876	-0.672298	-0.611184
LOC107375331	0.93986	0.329004	1.84868	2.90516	-0.914008	-0.541575	-0.750294	-3.68516e-05	-0.39182	-0.600357	0.0315869	-0.524001	-0.146881	-0.274044	-0.0654718	-0.288924	-1.14809	-0.408791
ndufb2	1.39964	1.09741	1.40465	2.79794	-0.623379	-0.394551	-0.671707	-0.116814	-0.341924	-0.786669	-0.513882	-0.626032	0.127333	-0.715393	-0.507017	-0.391702	-0.41334	-0.724564
LOC107383802	1.57206	0.995774	1.24919	2.79668	-0.626901	-0.26923	-0.479614	-0.323097	-0.51044	-0.767572	-0.492665	-0.576084	0.368517	-0.611704	-0.382032	-0.542007	-0.701625	-0.69925
nufip2	1.11418	0.85337	1.73713	2.79139	-0.859988	-0.270711	-0.524448	-0.0404624	-0.455436	-0.679603	-0.495526	-0.564526	0.338991	-0.773167	-0.59338	-0.526939	-0.485483	-0.565391
LOC107387046	1.60703	0.60892	1.72521	2.65304	-0.8982	-0.0742457	-0.589768	-0.202709	-0.565775	-0.452197	-0.315165	-0.249684	-0.184523	-0.945575	-0.769632	-0.56199	-0.394806	-0.389931
LOC107386823	1.50669	0.598052	1.66015	2.69873	-1.14964	-0.365575	-0.668816	-0.237489	-0.21886	-0.346656	-0.466795	-0.51045	0.151063	-0.932494	-0.680336	-0.260865	-0.423628	-0.353081
ubald2	0.950661	1.07706	1.33093	2.9072	-0.725695	-0.907653	-0.133959	0.0412914	-0.231678	-1.05784	-0.294638	0.252336	-0.118482	-0.586632	-0.496001	-0.500755	-0.629575	-0.876574
samm50	1.34027	0.555339	1.72421	2.71904	-0.841478	-0.775372	-0.407076	-0.452586	0.0369881	-0.923081	-0.331182	0.0690027	-0.536342	-0.375236	-1.01986	0.0756491	-0.289803	-0.568482
cep290	1.26966	0.98522	1.216	2.91523	-0.0299468	-0.723304	-0.761301	-0.445942	-0.396397	-0.131916	-0.337702	0.126297	-0.226424	-1.11139	-0.236859	-0.669724	-0.682016	-0.759484
xrcc6	1.56408	0.760803	1.52263	2.51617	-0.395524	-0.89637	-0.782586	-0.737827	-0.071947	-0.275999	-0.106774	0.502367	-0.289438	-0.763776	-0.114674	-0.579751	-1.18382	-0.667566
LOC107394770	2.20369	0.303413	1.2713	2.40597	-0.225896	-1.05937	-0.966839	-0.425912	-0.246935	-0.00143537	0.0117379	0.0120243	-0.686571	-0.383789	-0.154313	-0.552238	-1.0813	-0.423534
LOC107381744	1.33457	0.616392	1.13697	2.65704	0.855565	-0.800893	-1.14098	-0.727631	0.214557	-0.540697	-0.19069	0.414843	-0.205867	-0.725883	-0.655381	-0.636855	-0.948055	-0.657007
golt1b	1.49656	0.0554322	1.74923	2.47011	0.251849	-0.291246	-1.32278	-0.946355	0.295323	-0.478444	-0.27604	0.0372592	-0.159175	-0.705388	0.179001	-0.754553	-0.760808	-0.839977
dqx1	1.95224	-0.0446545	1.18617	2.79976	-0.272193	-0.259396	-1.06158	-1.00977	-0.203182	-0.558437	-0.278967	-0.060655	-0.248841	-0.806656	0.0492923	-0.477044	-0.237674	-0.468414
fabp2	1.93937	0.410871	1.29014	2.63998	-0.084142	-0.443741	-0.357443	-0.730374	0.116988	-0.897214	-0.441851	-0.114628	-1.08922	-0.838743	-0.211349	-0.210968	-0.697242	-0.280434
LOC107394596	1.83992	0.953061	1.26818	2.57223	-0.238068	-0.131996	-0.640209	-0.827664	0.0473898	-0.476724	-0.902212	0.0481762	-0.662258	-0.603878	-0.285817	-0.503643	-0.912204	-0.544273
LOC107379136	1.98981	1.08536	0.971291	2.29297	-0.111972	-0.0401143	-0.391482	-0.51791	-0.505667	-0.845666	-0.949406	-0.122935	-1.25207	-1.24014	-0.115454	0.0592057	-0.443889	0.138074
LOC107381730	1.59877	0.227831	0.884396	2.32526	0.31693	-0.6642	-1.15281	-0.835598	1.55479	-0.734929	-0.351501	-0.126978	-0.432619	-0.848272	-0.0879232	0.0746478	-1.08559	-0.662209
nfil3	2.16205	0.377328	1.21602	2.00964	-0.0966193	-0.376252	-1.29561	-0.735163	0.991963	-0.417533	-0.396152	0.407734	-0.311421	-0.87423	-0.762427	-0.649054	-0.915752	-0.334514
cpb1	2.26381	0.0710397	0.776244	2.32389	-0.405038	-0.88853	-0.52883	-1.04326	0.850043	-0.131676	-0.49484	-0.096618	-0.173505	-0.983323	-0.347931	0.0901404	-0.0913099	-1.19031
eef1g	1.43475	0.155535	1.89165	2.62992	-0.13343	-0.730531	-0.206307	-0.488099	-0.0337949	-0.962159	-0.582937	-0.740363	0.0293846	-1.02595	-0.156381	0.0848143	-0.6551	-0.510998
ndufb5	2.18236	0.166658	1.87445	2.24213	-0.284156	-0.542738	-0.368592	-0.160509	-0.600921	-0.482908	-0.858028	-0.292205	-0.33966	-0.863593	-0.169292	-0.706811	-0.467487	-0.328697
txn2	1.84572	0.406524	2.26688	1.73683	0.177954	-1.07441	-0.803455	-0.565894	-0.675857	-0.554685	-0.449834	-0.00905266	0.570742	-0.58966	-0.340556	-0.378341	-0.774367	-0.788544
whsc1l1	1.995	0.264146	2.04513	1.96923	-0.410718	-0.518803	-1.05731	-0.491296	0.0402544	-0.543044	-0.351661	-0.0171462	0.187989	-0.80048	-1.02219	-0.00418273	-0.893116	-0.391795
LOC107376052	2.161	0.00515723	1.44562	2.41013	-0.735424	-0.457889	-0.557333	-0.590513	-0.511062	-0.0012955	-0.279652	0.439654	-0.26165	-1.06174	-0.65161	-0.410351	-0.114057	-0.828987
LOC107391222	1.65767	0.581275	1.43195	2.60282	-0.339284	-0.0265999	-0.69944	-0.534731	-0.372501	0.00227756	-0.627578	-0.0248989	0.342728	-1.08321	-1.08089	-0.367804	-0.698676	-0.763101
sucla2	1.76786	0.725636	1.58437	2.5171	0.169522	-0.474503	-0.608032	-0.418555	-0.162893	-0.813484	-0.478545	-0.458879	0.110466	-0.861659	-0.922311	-0.48038	-0.708486	-0.487231
LOC107386906	1.58902	0.811245	1.78043	2.58826	-0.018579	-0.596751	-0.653935	-0.399059	-0.612006	-0.574405	-0.488215	-0.280713	-0.189843	-0.927154	-0.628137	-0.593133	-0.490772	-0.316252
farsa	1.295	0.487154	1.72974	2.68811	0.515662	-0.671332	-0.502679	-0.778467	-0.522881	-0.552059	-0.470636	-0.0519523	0.0954621	-0.9403	-0.813207	-0.18019	-0.76861	-0.558807
ppp2r2d	1.38842	0.337261	1.26042	3.06264	0.249722	-0.600922	-0.511589	-0.357993	-0.35054	-0.606511	-0.268902	-0.198332	-0.0347577	-1.06168	-0.853177	-0.414992	-0.464428	-0.574637
cnp	1.24382	0.720252	1.21083	3.08396	0.271796	-0.344063	-0.49037	-0.228827	-0.602467	-0.506843	-0.497891	-0.464864	-0.0767843	-1.03003	-0.620222	-0.559461	-0.487293	-0.621541
spcs3	0.999021	0.21012	2.03859	2.58409	0.185542	-0.15883	-0.790143	-0.587336	-0.485903	-0.806044	-0.253102	-0.0178413	-0.00692679	-1.6113	-0.625444	-0.288295	-0.201083	-0.185119
rps7	1.37343	0.0824699	2.07407	2.57973	0.171355	-0.362666	-0.609722	-0.987188	-0.273648	-0.524803	0.00176407	-0.611358	-0.0276433	-0.886447	-0.693622	-0.545005	-0.560388	-0.200328
LOC107381115	1.78776	1.23018	1.32243	2.17769	0.203762	-0.551841	-0.746156	-0.0432385	-0.375076	-0.132874	-0.107455	-0.592916	-0.562947	-1.07566	-1.10241	-0.476316	-1.185	0.230061
lman1	1.33817	1.34759	1.01248	2.65714	0.33869	-0.479038	-0.484704	-0.414078	-0.654503	-0.225527	-0.281409	0.0732422	-0.222348	-0.935015	-0.998632	-1.22377	-0.752068	-0.0962216
htatip2	1.4863	0.55702	1.20638	2.66533	-0.110926	-0.602986	-0.677969	-0.142623	-0.55916	-1.14043	0.335982	-0.00207911	0.593549	-0.554177	-0.926565	-1.05845	-0.788991	-0.280207
LOC107376056	1.41744	1.01625	1.50903	2.18022	-0.136008	-0.880114	-1.15001	-0.347069	-0.426356	-0.339459	0.710087	-0.36562	0.613875	-1.13659	-0.707163	-0.923545	-0.833167	-0.2018
arfgap1	2.01836	1.25008	0.559795	2.48703	0.229813	-0.360412	-0.85103	-0.507956	-0.246191	-0.777822	-0.472887	-0.683403	0.153213	-1.14104	-0.768413	-0.596007	-0.26799	-0.0251417
magt1	2.37379	1.29037	0.831821	2.13255	-0.129621	-0.508811	-0.822891	-0.7733	-0.247719	-0.61183	-0.405557	-0.373128	0.176554	-0.984084	-0.890912	-0.30694	-0.351452	-0.398845
LOC107375692	2.59535	0.989225	0.074668	2.22485	0.249025	-0.677071	-0.860088	-0.660729	0.12926	-0.527671	-0.606284	-0.167005	0.26369	-0.64575	-0.663333	-0.560142	-0.705274	-0.452726
sgtb	2.3517	1.21945	0.977977	1.76939	-0.189774	-0.224125	-1.37675	-0.266722	-0.19608	-0.135175	-0.820081	0.442496	-0.166032	-1.23614	-0.915645	-0.396483	-0.332236	-0.505764
lias	2.22686	1.30204	0.339047	2.40519	0.136312	-0.0360086	-0.579096	-0.773451	-0.0792656	-0.686206	-0.0638048	-0.229115	-0.635347	-1.01277	-0.663075	-0.366955	-0.38697	-0.897377
LOC107376657	1.912	1.11697	0.933316	2.4056	-0.203563	-0.032374	-0.817613	-0.174079	-0.288062	-0.972629	0.144191	0.275077	-0.894157	-1.15532	-0.907058	-0.509285	-0.481936	-0.351081
cldn1	2.16518	0.416158	1.67317	1.65083	-0.594144	0.425525	-0.812209	0.423644	0.456678	-0.67305	-0.170038	-0.401347	-0.484291	-0.309144	-0.374798	-0.910236	-1.31234	-1.16959
LOC107394134	1.50804	0.809266	1.95618	2.22972	-1.01558	0.20752	-0.934699	0.167014	0.216079	-0.564695	-0.435756	-0.658456	-0.323753	-0.846795	-0.584884	-0.295186	-0.835938	-0.59807
LOC107380782	1.91285	0.863933	0.942392	2.45276	-0.530205	0.477712	-0.683339	0.492344	-0.0621675	-0.351294	-0.275622	-0.680664	-0.723957	-0.685851	-0.422332	-0.854768	-1.20974	-0.662047
LOC107373755	1.60325	0.927036	0.873322	2.78767	-0.82311	0.216808	-0.620453	-0.153778	0.0791999	-0.0626054	-0.248842	-0.462394	-0.599302	-0.641943	-0.618131	-0.187414	-1.41403	-0.655278
acacb	2.17839	0.0587959	1.4972	2.1021	-0.790326	-0.486941	-0.521653	-0.379409	0.813145	-0.672309	-0.509626	4.96123e-05	0.0490322	-0.135073	-0.582831	-0.533309	-1.28543	-0.801815
LOC107390583	2.16587	0.186154	1.27422	2.5328	-0.800376	-0.352195	-0.800643	-0.528219	0.185573	-0.40527	-0.376733	-0.324775	0.0147633	-0.358761	-0.0801208	-0.550934	-1.08984	-0.691522
LOC107394162	2.47025	0.551805	1.55536	1.85082	-0.449413	-0.145937	-0.962196	-0.160981	-0.141059	-0.265717	-1.00704	-0.402304	-0.206871	-0.237765	-0.868761	-0.522937	-1.08575	0.0284945
LOC107385720	1.26734	0.900017	1.40418	2.94827	-0.725829	-0.388099	-0.534771	-0.122665	-0.577378	-0.208696	-0.156297	-0.193633	-0.371576	-0.97984	-0.279186	-0.619522	-0.59581	-0.766517
nop56	1.25645	0.997823	1.08863	3.10495	-0.507225	-0.427912	-0.558833	-0.326047	-0.554751	-0.343628	-0.0284786	-0.336731	-0.165358	-0.918212	-0.42488	-0.586172	-0.622777	-0.646848
gab3	1.30914	1.07567	1.07293	3.01699	-0.850506	-0.292186	-0.441206	0.0328948	-0.606123	-0.257205	-0.268147	-0.406663	-0.158597	-0.908315	-0.54829	-0.543708	-0.585325	-0.641353
vav1	1.14488	1.13055	0.930642	2.98106	-0.482574	-0.482823	-0.601643	0.128326	-0.670713	0.343819	-0.0240767	-0.365551	-0.109072	-0.850808	-0.672389	-0.74657	-0.823904	-0.829155
LOC107386733	1.73166	1.14821	0.978167	2.72679	-0.76822	-0.0434923	-0.419818	-0.24002	-0.512367	-0.117074	-0.241031	-0.101921	-0.438871	-0.850284	-0.374638	-0.937829	-0.767375	-0.771887
ptpra	1.71562	1.19137	1.10723	2.68251	-0.588117	-0.38507	-0.667809	-0.589197	-0.618618	-0.238089	-0.0769872	0.196145	-0.522903	-0.9331	-0.57996	-0.618247	-0.491723	-0.583048
LOC107386829	1.46744	1.17295	0.858067	3.03595	-0.414959	-0.351769	-0.515349	-0.327909	-0.221622	-0.203153	-0.468644	-0.336061	-0.340511	-0.797043	-0.586915	-0.508406	-0.766714	-0.695354
LOC107385192	1.46856	1.329	0.914327	2.91717	-0.487373	-0.432686	-0.682195	-0.290405	-0.550067	-0.281935	-0.287652	-0.0311855	-0.354938	-0.757643	-0.479332	-0.50907	-0.744998	-0.73959
sc5d	1.56683	0.853455	1.38777	2.78732	-0.142269	-0.383208	-0.641833	-0.144026	-0.681974	-0.222606	-0.145605	-0.307117	-0.270937	-1.05744	-0.590179	-0.722672	-0.683117	-0.602382
pdlim4	1.99489	0.876208	1.3484	2.5634	-0.27006	-0.769803	-0.462734	-0.243893	-0.675218	-0.342402	-0.263805	-0.377691	-0.354532	-0.947749	-0.417519	-0.426875	-0.640617	-0.589996
suds3	1.6473	1.13071	1.61374	2.42213	-0.270348	-0.768053	-0.476051	-0.296085	-0.302067	-0.147055	-0.140508	-0.698064	-0.332323	-0.844843	-0.287734	-0.282186	-1.07268	-0.895874
nxpe3	1.07953	1.68454	0.67294	2.98099	-0.199121	-0.668323	-0.957648	-0.480862	-0.459571	-0.16911	-0.501416	-0.197363	-0.511307	-0.232086	-0.565182	-0.271768	-0.774356	-0.429885
slc25a35	0.83552	1.36612	1.10849	3.09958	-0.612117	-0.770429	-0.436916	-0.192606	-0.185103	-0.184244	-0.336298	-0.221152	-0.453984	-0.493184	-0.362918	-0.628449	-0.873598	-0.658703
LOC107391701	1.30754	1.16409	0.858167	3.09142	0.0371412	-0.319548	-0.853588	-0.3665	-0.359171	-0.544561	-0.300029	-0.365062	-0.404718	-0.854244	-0.629743	-0.370293	-0.592532	-0.498361
LOC107391170	1.50812	1.15378	0.682335	3.00468	0.188213	-0.283545	-0.674002	-0.220905	-0.198571	-0.551482	-0.526242	-0.520112	-0.167013	-0.854488	-0.57161	-0.5617	-0.708433	-0.699018
ncln	1.69248	1.6301	0.498641	2.59873	-0.318738	-0.414442	-0.950649	-0.949606	-0.681529	-0.626137	-0.426969	0.0654305	0.24133	-0.810516	-0.460376	-0.348609	-0.496909	-0.242239
slirp	1.75143	1.52416	0.26862	2.64951	-0.116232	-0.657254	-0.743167	-0.935262	-0.337225	-0.69237	-0.360209	-0.114341	0.231366	-1.01336	-0.650861	-0.175094	-0.61148	-0.018226
scyl1	1.30069	1.26228	0.548256	3.03221	-0.494123	-0.502946	-0.694858	-0.260419	-0.852788	-1.01588	-0.173127	0.0640554	-0.343243	-0.392658	-0.905184	0.0608683	-0.520757	-0.112382
gxylt2	1.52687	1.25527	1.2172	2.68796	-0.779146	-0.344153	-0.928446	-0.678253	-0.591525	-0.59408	-0.831409	-0.189308	0.185307	-0.383035	-0.54632	-0.428013	-0.487641	-0.0912673
LOC107385414	1.85422	0.94798	0.923043	2.77191	-0.912784	-0.296058	-0.650953	-0.56533	-0.388616	-0.611553	-0.81467	0.0701815	-0.0930257	-0.823418	-0.330962	-0.128641	-0.523751	-0.427578
LOC107377239	1.06748	1.20411	0.822467	3.04926	-0.729813	0.0308748	-0.411888	-0.407522	-0.443546	-0.412426	-0.726523	0.045792	-0.187528	-1.19447	-0.262036	-0.285627	-1.01905	-0.139557
myo9b	1.23221	1.19234	1.06159	2.94443	-0.77009	-0.0638315	-1.05698	-0.170229	-0.62471	-0.38725	-0.425799	0.0171612	-0.386959	-0.979077	-0.314842	-0.348524	-0.612357	-0.307086
pofut1	1.425	1.42181	1.14146	2.56586	0.0431413	-0.2164	0.271985	0.0742586	-0.871292	-0.461688	-0.545588	-0.502829	-0.307553	-0.721936	-0.897788	-0.701957	-0.964331	-0.752164
LOC107387506	1.03876	1.41952	1.57511	2.37246	0.0625093	-0.0805617	0.152812	0.54395	-0.779434	-0.308731	-0.368401	-0.561604	-0.763773	-0.756978	-0.930778	-0.835834	-0.822502	-0.956532
LOC107379397	1.32143	1.41192	0.902111	2.63836	-0.217057	0.000918264	-0.0198341	0.440478	-0.630532	-1.20388	-0.327481	-0.995878	-0.14224	-1.04954	-0.585306	-0.591841	-0.599641	-0.351984
kiaa2013	1.48082	1.46715	1.12139	2.49626	-0.424316	0.0522665	-0.296103	0.242298	-0.710445	-0.0529211	-0.0106209	-0.566121	-0.647478	-1.15865	-0.801101	-0.719351	-0.700643	-0.772445
cry1	1.4176	1.71831	1.08204	2.40219	-0.134635	-0.159205	-0.454747	-0.22663	-0.698737	0.267298	-0.0682792	-0.368959	-0.734509	-1.2191	-0.795062	-0.762209	-0.798539	-0.466831
acadm	1.91511	1.32771	1.65716	2.07108	-0.635894	-0.134149	0.0273236	-0.305717	-0.695285	-0.182081	-0.215338	-0.43243	-0.558017	-0.750218	-0.748171	-0.833816	-0.719597	-0.787674
rps10	1.35672	1.39348	0.921966	2.99198	-0.522973	-0.320551	-0.425416	-0.122391	-0.637827	-0.51107	-0.470853	-0.534713	-0.451286	-0.665341	-0.508407	-0.414459	-0.60712	-0.471735
LOC107384356	1.49852	1.6084	1.26501	2.5835	-0.969929	-0.302019	-0.405137	-0.262896	-0.566606	-0.534485	-0.37082	-0.417601	-0.332866	-0.649901	-0.574006	-0.406444	-0.631958	-0.530761
pcsk1	1.40154	1.84406	1.1151	2.55191	-0.466368	-0.176108	-0.170046	-0.738831	-0.675385	-0.264789	-0.464239	-0.646083	-0.53848	-0.335816	-0.539199	-0.654213	-0.659625	-0.583422
aatf	1.25138	1.8405	0.904453	2.68932	-0.533653	-0.68725	-0.16591	-0.44219	-0.742265	-0.0877143	-0.418082	-0.0927478	-0.694566	-0.912709	-0.52753	-0.554921	-0.288532	-0.537581
LOC107378486	1.30305	1.36516	0.541634	2.97141	-0.229659	-0.578478	0.645795	-0.43215	-0.667316	-0.370686	-0.722628	-0.609847	-0.570358	-0.320906	-0.613499	-0.364584	-0.712502	-0.634435
LOC107385733	1.81619	1.36318	0.693684	2.72516	-0.322824	-0.2062	0.135462	-0.384251	-0.686687	-0.702567	-0.265778	-0.519291	-0.413394	-0.73397	-0.520737	-0.529803	-0.663791	-0.78438
tnfaip8l3	0.714051	2.56177	-0.0526056	2.54243	-0.682246	-0.0864329	-0.292288	-0.151028	-0.985593	-0.180034	-0.0104068	-0.486242	-0.3979	-0.138252	-0.747261	-0.472586	-0.701011	-0.434359
cyhr1	0.625731	2.26222	-0.295777	2.98257	-0.467789	-0.0994642	-0.471016	-0.545964	-0.467685	-0.493263	-0.545964	-0.226326	-0.407056	-0.496843	-0.210196	-0.456848	-0.495882	-0.190449
mmp2	0.454613	2.19252	0.0746674	2.7553	-0.937203	-0.0261743	0.416309	-0.407924	-0.70787	0.450259	-0.512541	-0.646294	-0.3548	-0.364741	-0.40753	-0.643765	-0.500679	-0.834158
casp6	0.646682	2.21348	0.630879	2.4593	-0.915439	-0.232519	0.473173	-0.0126212	-0.622507	0.435986	-0.419298	-0.582247	-0.720049	-0.844961	-0.674694	-0.672624	-0.255888	-0.906654
LOC107389362	1.49343	1.88981	-0.112848	2.70311	-0.727687	-0.310338	-0.44415	0.0749198	-0.62028	-0.0473267	-0.426619	-0.679869	-0.713427	-0.670833	-0.451748	0.287379	-0.623788	-0.619731
aco2	1.37482	1.27757	0.544415	2.76759	-1.3031	-0.734925	-0.606485	-0.132256	-0.600472	0.462805	-0.64079	-0.718651	-0.675751	0.0732553	-0.511406	0.402229	-0.615993	-0.362844
cad	1.33325	1.19696	0.896045	2.61415	-1.57095	0.0922778	0.0693641	-0.216349	-0.724876	0.27017	-0.737411	-0.669506	-0.752077	-0.848291	-0.776488	0.240414	-0.238531	-0.178152
LOC107395786	0.850822	1.12095	0.824435	3.11984	-1.07925	-0.323716	0.281518	-0.290989	-0.886457	0.0878472	0.0455882	-0.583861	-0.447912	-0.729731	-0.87936	-0.15482	-0.319037	-0.635865
tmem86b	1.39762	0.610183	1.24317	2.7161	-1.01862	-0.486568	-0.324202	0.593656	-0.200231	-0.0513044	-0.508348	-0.365449	-0.533033	0.0104481	-0.316629	-0.334346	-1.47159	-0.960854
LOC107395872	1.74142	0.944895	1.23539	2.28431	-0.968115	-0.11792	-0.085644	0.609347	-0.369742	-0.281102	-0.0912652	-0.142343	-0.531858	-0.432418	-0.24244	-1.06686	-1.25178	-1.23389
elof1	1.24787	0.997369	0.76794	2.68904	-0.392198	-0.336662	-0.209657	-0.100551	-0.433832	0.252595	-0.243016	0.24789	-0.474867	-0.406921	0.265371	-0.729578	-1.63193	-1.50887
tmem256	1.19221	1.58166	0.673108	2.7603	-0.510627	-0.145582	-0.546801	0.469195	-0.43469	-0.549495	-0.0294608	-0.242797	-0.74843	-0.838553	-0.0117253	-0.627705	-1.07948	-0.91112
dopey2	1.20657	1.7186	0.798581	2.64081	-0.695068	-0.460209	-0.598553	0.0465765	0.0776747	-0.264808	-0.381525	-0.291398	-0.732675	-0.329458	0.169788	-0.724933	-1.23344	-0.946527
fbxo32	1.24247	1.95092	0.308665	2.51908	-0.7556	-0.197011	-0.289607	0.385271	-0.539136	-0.103968	0.298964	-0.111586	-1.06171	-0.624499	-0.426717	-0.835709	-0.973674	-0.78615
rps25	0.86994	1.98265	0.845061	2.46422	-0.589547	-0.616102	0.248343	0.465822	-0.275752	-0.463355	-0.634704	-0.612719	-0.642005	-0.260174	-0.00159224	-0.453828	-1.33549	-0.990763
cat	1.40254	1.07739	0.889807	2.02286	0.0589283	-0.0131776	0.173664	0.530219	-0.890183	-0.772444	0.235514	-0.19729	-0.313631	0.794171	-1.00762	-1.37688	-1.56545	-1.04842
tomm40	1.85393	1.44455	0.69834	0.890454	-0.173222	-0.535188	0.655567	0.192531	-1.17409	-0.12349	-0.218082	1.23418	-0.404082	0.458452	-1.06958	-1.05456	-1.68328	-0.992432
LOC107390707	1.13018	1.86775	0.895098	2.5344	-1.27779	-0.504668	-1.12516	0.0619091	-0.379	-0.00826129	-0.825983	-0.137922	-0.252842	-0.464747	-0.394026	-0.584004	-0.477565	-0.0573653
LOC107385971	1.33779	1.87852	1.10959	2.2457	-0.767436	-1.11963	-1.1424	-0.618116	-0.191492	-0.354444	-0.88285	0.108815	0.232554	-0.723047	-0.117263	-0.354264	-0.29194	-0.350085
LOC107374077	0.644833	2.46519	0.358312	2.13535	-0.610386	-1.36749	-0.973546	-0.233001	-0.437847	0.148588	-0.699414	-0.266624	0.357403	-0.874305	-0.771602	0.386454	0.123035	-0.384946
lpl	0.478157	2.19918	1.72446	2.23327	-0.644256	-0.690613	-0.751428	-0.294664	-0.543333	-0.580192	-0.800108	-0.0631924	-0.501405	-0.537153	-0.550781	-0.480612	0.0752723	-0.272593
mrps16	0.376581	2.15031	1.60633	2.40082	-0.77911	-0.356311	-0.677081	-0.309503	-0.619426	-0.313965	-0.192615	-0.0299286	-0.190731	-0.259107	-0.666544	-0.649173	-0.7173	-0.773247
acox3	0.56328	2.98757	0.866065	1.82474	-0.573661	-0.74904	-0.596307	-0.629519	-0.516923	0.0142614	-0.273247	0.163107	-0.280136	-0.669332	-0.527184	-0.501832	-0.592105	-0.509745
rdh10	0.796621	2.5922	1.29887	1.66764	-1.0177	-0.92767	-0.822205	-0.802419	-0.29726	-0.134593	0.121485	0.454376	-0.432085	-0.171198	-0.386698	-0.597777	-0.596272	-0.745319
fto	1.50948	1.21963	1.0069	2.24378	0.367329	-0.689554	-0.883467	-0.52243	-0.172086	-0.834839	-0.454627	-0.49272	-0.819774	1.03834	-0.247531	-0.0235666	-1.03882	-1.20604
sh2b3	1.00667	1.86031	1.01192	2.30337	0.0772814	-0.774817	-1.08061	-0.736639	0.0120797	-0.536219	-0.98409	-1.35481	-0.0405214	-0.202654	-0.307042	0.562457	-0.383517	-0.433173
adamts1	1.23185	1.80463	1.33416	1.27537	-0.420592	-1.1559	-1.70988	-0.78632	0.0778359	-0.620494	-0.62741	0.103956	-1.37698	0.80486	0.197848	0.428011	-0.430957	-0.129979
mydgf	1.20145	0.786393	1.23388	2.93969	-1.00299	-0.0164574	-0.161631	0.150791	-0.550651	0.212685	-0.32665	-0.188188	-0.409282	-0.944992	-0.668891	-0.832966	-0.624082	-0.798104
csgr16h14orf1	1.08701	0.914989	1.35475	2.87207	-0.807654	-0.285228	-0.0108767	0.379148	-0.582417	0.206194	-0.540463	-0.182912	-0.671528	-0.988457	-0.66907	-0.673085	-0.694158	-0.708314
LOC107392335	0.830495	1.16797	1.22455	2.81975	-0.612205	0.115076	0.198974	0.375261	-0.686187	0.191622	-0.145863	-0.526704	-0.81975	-0.708002	-0.791416	-0.907367	-0.79946	-0.926742
LOC107391405	1.06091	1.22516	1.31092	2.60451	-0.600607	0.203473	0.157671	0.177496	-0.583471	0.212262	0.00637073	-0.547051	-0.630668	-0.855285	-0.741369	-0.994487	-0.847029	-1.1588
edem1	0.97699	1.45469	1.17277	2.93793	-0.563617	-0.181234	-0.300105	0.00668892	-0.707199	0.0246937	-0.480495	-0.411157	-0.630349	-0.592414	-0.669908	-0.661013	-0.698274	-0.677998
LOC107383861	0.932702	1.62655	1.11847	2.84409	-0.653538	-0.369146	-0.311727	-0.133922	-0.694085	0.269525	-0.263679	-0.347457	-0.532142	-0.711456	-0.715291	-0.674798	-0.632055	-0.752052
ccdc173	1.16723	1.22017	0.979764	3.07018	-0.486044	-0.226458	-0.309939	-0.117914	-0.595619	-0.0395319	-0.284958	-0.334287	-0.604805	-0.455092	-0.703592	-0.661861	-0.842634	-0.774611
atpaf2	1.01322	1.44422	1.2464	2.84075	-0.698212	-0.291924	-0.15444	0.255613	-0.642151	-0.115383	-0.387585	-0.621111	-0.619982	-0.881096	-0.404542	-0.610197	-0.669539	-0.704042
LOC107397196	1.16883	0.920728	1.01844	3.1307	-0.466804	-0.379033	-0.529149	0.249739	-0.910621	-0.200898	-0.316012	-0.114786	-0.704438	-0.836345	-0.610346	-0.586255	-0.444515	-0.389232
rere	0.982321	1.35159	0.851015	3.14221	-0.454352	-0.365194	-0.718885	0.0718425	-0.735959	-0.342568	-0.319496	-0.128815	-0.392728	-0.706796	-0.73045	-0.613341	-0.370451	-0.519944
rps21	1.09929	0.92489	1.16093	3.05919	-0.755383	-0.410261	-0.382758	-0.0838508	-0.802814	0.126526	-0.388235	-0.23767	-0.600626	-1.10455	-0.758734	-0.503825	-0.152342	-0.189791
ttyh3	0.710117	1.29948	0.631512	3.253	-0.693619	0.123928	-0.744164	0.278125	-0.557107	-0.0731818	-0.625803	-0.32147	-0.522814	-0.598328	-0.472164	-0.609949	-0.337381	-0.740177
adamts16	0.882271	0.644139	1.81524	2.74397	-1.25485	0.0522752	-0.0682521	0.247379	-0.52462	-0.491118	-0.580292	-0.249379	-0.709824	-1.18224	-0.457626	-0.456245	-0.105081	-0.30575
LOC107378566	1.36461	0.820822	1.7772	2.25406	-1.134	0.202446	-0.129295	0.700161	-0.628637	-0.181038	-0.53925	-0.40486	-0.625778	-1.33774	-0.802174	-0.646223	-0.227192	-0.463119
sel1l	0.997954	0.477498	0.940028	2.86898	-1.2779	-0.404161	-0.59641	0.489471	-0.61198	0.323574	-0.312562	0.621239	-0.658861	-1.45791	-0.558856	-0.558929	0.0631881	-0.344363
pcyt2	1.19355	0.690377	1.33337	3.00134	-0.729271	0.0446239	-0.0285448	0.212746	-0.774209	-0.232195	-0.284121	-0.657179	-0.696414	-0.764551	-0.435731	-0.36416	-0.621397	-0.888231
cep350	1.27437	0.669959	1.22174	3.10607	-0.890763	-0.203044	-0.403798	0.206653	-0.80164	-0.164672	-0.494139	-0.517373	-0.382769	-0.637059	-0.477141	-0.366751	-0.59051	-0.549136
sigmar1	1.11737	0.396693	1.22942	3.1705	-0.582205	-0.0531007	-0.315619	0.583081	-0.657414	-0.353953	-0.554195	-0.460266	-0.625798	-0.829524	-0.553771	-0.546182	-0.37668	-0.588354
vmp1	1.19654	0.918482	0.844951	2.99654	-0.453405	-0.0356395	0.263176	0.658924	-0.643134	-0.274617	-0.568407	-0.775138	-0.515267	-0.84552	-0.611094	-0.772747	-0.691166	-0.692484
srprb	1.33438	0.702823	1.15284	2.83699	-0.386044	0.403567	0.0648601	0.28807	-0.730522	-0.568017	-0.672834	-1.10362	-0.0513934	-0.693571	-0.677611	-0.224035	-0.727213	-0.948673
per1	1.61171	0.28734	1.20245	2.87375	-0.162224	0.386593	-0.0891352	0.393535	-0.714335	-0.66874	-0.580926	-0.75381	-0.705736	-0.515501	-0.670268	-0.681115	-0.593296	-0.620288
LOC107389295	1.08448	1.2251	1.51357	2.73893	-0.830922	0.103629	-0.222511	0.258679	-0.679834	-0.488925	-0.351775	-0.613472	-0.240623	-0.740733	-0.690095	-0.674803	-0.6392	-0.75149
LOC107388422	1.50551	0.969683	1.41113	2.73952	-0.725008	-0.113342	-0.339355	0.240082	-0.643186	-0.12672	-0.527953	-0.583031	-0.337778	-0.71231	-0.716435	-0.701262	-0.751845	-0.587702
csgr17h19orf70	1.43228	0.968749	1.37022	2.68729	-0.644878	0.163797	0.0385332	0.340927	-0.756657	-0.324103	-0.63959	-0.720759	-0.522715	-0.63049	-0.947955	-0.764901	-0.38502	-0.664723
rbm15	1.11276	0.779144	1.64994	2.79665	-0.446452	0.0173811	-0.00735523	0.507023	-0.705771	-0.484342	-0.618111	-0.603665	-0.593823	-0.68512	-0.630075	-0.660266	-0.694376	-0.733547
prdx5	1.12385	0.723995	1.59829	2.93964	-0.397966	0.0665223	-0.0756405	0.155444	-0.650313	-0.545473	-0.453006	-0.578255	-0.534101	-0.654822	-0.646239	-0.662837	-0.715953	-0.693134
LOC107388822	1.16856	1.06904	1.58983	2.69713	-0.325532	0.13807	0.00987982	0.21094	-0.674055	-0.386206	-0.498212	-0.827141	-0.499241	-0.686359	-0.603046	-0.732159	-0.836738	-0.814764
usmg5	1.12996	1.10081	1.49639	2.67819	-0.354194	0.218704	-0.367959	0.218498	-0.845379	-0.351869	-0.0666661	-0.260154	-0.38577	-0.911083	-0.555111	-0.796916	-1.0577	-0.889754
dao	0.802059	1.68217	1.71427	1.94912	-0.402504	0.707647	0.123341	0.385032	-0.201565	-0.0370459	-1.02591	-1.06698	-0.725723	-0.431564	-0.8259	-0.885246	-0.89557	-0.865621
LOC107393684	1.06999	1.56227	1.75045	2.10793	-0.571242	0.406838	0.608006	-0.0232683	-0.8509	-0.36654	-0.786132	-0.690562	-0.57383	-0.696219	-1.00666	-0.694442	-0.567271	-0.678417
ggcx	1.03442	2.09299	0.88065	2.26166	-0.645138	0.334	-0.0977101	0.643732	-0.444401	-0.147476	-0.66571	-0.535614	-0.869565	-0.781976	-0.954186	-0.730658	-0.673096	-0.701925
smim5	1.1702	1.83046	1.47852	2.2082	-0.445019	0.273533	-0.264329	0.237928	-0.447447	-0.192333	-0.41098	-0.589934	-0.829927	-0.541839	-1.01921	-0.86325	-0.912826	-0.681752
limk2	0.987702	1.3955	1.89257	2.03894	-0.56824	0.357859	0.248373	0.525201	-0.840925	0.0594765	-0.458389	-0.569184	-0.778131	-0.820259	-0.80158	-0.828068	-0.877064	-0.963782
LOC107391080	1.071	1.47645	1.81686	2.06377	-0.467026	0.295854	0.0737186	0.707573	-0.81332	-0.259557	-0.52124	-0.577566	-0.738693	-0.756348	-0.851654	-0.825971	-0.78677	-0.907077
sepp1	0.882509	1.52526	1.74758	2.33166	-0.892106	0.105729	-0.181712	0.578381	-0.560686	-0.133256	-0.288511	-0.561017	-0.819967	-0.747079	-0.620831	-0.680582	-0.85032	-0.835044
flcn	1.08226	0.963086	1.55587	2.43477	-0.582407	0.403175	0.0202289	0.91668	-0.879974	-0.0628464	-0.577664	-0.617859	-0.694025	-0.989645	-0.858142	-0.744818	-0.567629	-0.80106
ncoa1	1.08752	1.32581	1.50681	2.43604	-0.958144	0.212342	0.254592	0.658676	-0.699886	-0.339007	-0.693782	-0.671039	-0.555191	-0.757792	-0.661578	-0.73851	-0.677206	-0.72965
got2	0.515411	1.84639	1.51349	2.40581	-0.949647	0.477091	-0.566418	0.304677	-0.465907	-0.202402	-0.87324	-0.932115	-0.0980215	-0.448598	-0.612315	-0.638435	-0.579079	-0.696694
rnf26	0.770048	1.13412	1.52182	2.68006	-0.582759	0.901932	-0.35113	0.218459	-0.635981	-0.583862	-0.448975	-0.915771	-0.430115	-0.775278	-0.947064	-0.587373	-0.395089	-0.57304
mrps25	1.19555	1.85951	1.52944	2.14546	-1.42516	-0.338161	-0.361329	0.279428	-0.152628	-0.340073	-0.745362	-0.717575	-0.546814	-0.492414	-0.213918	-0.325667	-0.708523	-0.641776
LOC107387562	1.17618	1.7759	1.62913	2.05976	-1.07031	-0.599053	-0.60535	0.275597	-0.142844	0.339007	-0.411724	-0.794602	-0.980351	-0.291937	-0.62305	-0.234133	-0.570353	-0.931877
LOC107394048	0.711757	1.70718	1.46975	2.61483	-0.98851	-0.491465	-0.367435	0.486006	-0.655841	-0.192542	-0.229342	-0.512977	-0.75823	-0.485973	-0.390348	-0.725743	-0.528231	-0.662886
LOC107392075	1.07231	1.80314	1.58679	2.25688	-0.758542	-0.687313	-0.666377	0.452333	-0.278136	-0.343644	-0.176724	-0.539422	-0.782455	-0.701328	-0.00337049	-0.704718	-0.803413	-0.726014
syde2	0.963237	1.4484	1.68179	2.40269	-0.492063	-0.37669	-0.449002	0.708598	-0.54085	-0.517462	0.00366107	-0.829826	-0.315848	-0.649974	-0.377545	-0.79001	-0.953126	-0.915976
arfgap2	1.78907	0.963599	1.47767	2.18008	-0.763664	-0.549893	-0.966952	0.778359	-1.01444	-0.588672	0.0236157	-0.228143	-0.933299	-0.148506	-0.625909	-0.360502	-0.259269	-0.773146
LOC107397379	1.61356	0.885925	1.19366	2.6891	-0.527439	-0.571012	-0.2584	0.467208	-0.420564	-0.647499	0.0747208	-0.845295	-0.635169	-0.785962	-0.722163	-0.280388	-0.183965	-1.04632
dhdh	1.13463	0.400209	2.02083	2.42974	-1.00176	-0.432093	-0.0251845	0.197134	-0.403749	0.563792	-0.247657	-0.97385	-0.433261	-0.201906	-0.266675	-0.980898	-0.886772	-0.892531
dhrs12	1.29954	0.907578	2.2847	1.90481	-0.688901	-0.476123	-0.440663	0.483473	-0.643037	-0.658	0.0192392	-1.19007	0.118087	-0.613509	0.0264956	-0.84239	-0.61425	-0.87698
slc22a18	0.985967	0.907509	1.82051	1.8093	-0.912253	-1.11863	-0.675927	0.845328	-0.274575	0.424356	0.150155	-0.36405	0.106755	-0.644444	0.326441	-0.500898	-1.40062	-1.48493
dolk	1.6116	1.66652	1.84982	1.20148	-1.10417	-0.746405	-0.575682	0.861237	-0.291435	0.10927	-0.134306	-0.808569	-0.14474	-0.774726	-0.143609	-0.66054	-0.619665	-1.29609
cptp	1.15163	1.1752	1.9414	2.23669	-0.729154	0.156365	0.223527	0.286157	-0.705482	-0.238392	-0.131375	-0.565821	-0.532731	-0.916129	-0.758195	-0.850597	-0.859238	-0.883849
LOC107388877	1.31835	0.983633	1.86627	2.36551	-0.797125	-0.152631	0.0841846	0.280534	-0.738093	-0.131031	0.0525865	-0.588946	-0.481559	-0.893039	-0.758166	-0.758946	-0.737058	-0.914475
mrm1	1.25738	1.16725	2.01395	2.25398	-0.816066	-0.176376	-0.191187	0.335085	-0.673482	-0.461977	-0.1642	-0.160975	-0.505489	-0.535772	-0.812177	-0.932523	-0.856204	-0.741221
slc41a1	0.634444	1.08055	2.32469	2.26244	-1.13908	0.015183	0.107448	0.0663874	-0.313806	-0.312421	-0.185607	-0.270368	-0.328107	-1.01778	-0.715476	-0.803454	-0.673115	-0.731924
timp2	0.865709	1.25705	2.21811	2.15633	-0.647291	-0.168045	-0.117117	0.455425	-0.65008	0.0126918	-0.335887	-0.579392	-0.505541	-0.802462	-0.459842	-0.78845	-0.924309	-0.986905
sil1	1.05205	1.29823	2.27073	2.13099	-0.784055	-0.372108	-0.414316	0.312664	-0.654471	-0.339925	-0.3282	-0.322922	-0.544885	-0.644503	-0.243263	-0.706192	-0.852275	-0.857554
chsy1	0.952157	1.07784	2.08611	2.25306	-1.04401	-0.734847	-0.343265	0.71729	-0.488421	-0.0860619	-0.191352	-0.239231	-0.177849	-0.818416	-0.696597	-0.795363	-0.743135	-0.727909
LOC107385387	0.987027	0.840015	2.13022	2.62003	-0.481059	-0.168852	-0.253251	0.181629	-0.652459	-0.434596	-0.407924	-0.477151	-0.485853	-0.691934	-0.620152	-0.6594	-0.694952	-0.73134
LOC107383204	1.15588	1.17772	2.22088	2.32892	-0.203213	-0.335457	-0.312705	-0.104365	-0.612416	-0.398796	-0.485228	-0.431383	-0.510654	-0.74883	-0.635268	-0.714476	-0.704749	-0.685854
p4hb	1.06658	1.10679	1.92083	2.619	-0.512867	-0.755772	-0.00179819	-0.296966	-0.7811	-0.381269	-0.441164	-0.107963	-0.174164	-0.755982	-0.489878	-0.6278	-0.754062	-0.632412
ndufb3	1.32777	1.17085	1.92444	2.41945	-0.597932	-0.164457	-0.38182	0.135355	-0.60043	-0.414269	-0.494732	-0.506899	-0.267756	-0.426639	-0.700945	-0.682043	-0.834883	-0.905066
gigyf2	1.1248	1.34179	1.88363	2.487	-0.657423	-0.404523	-0.380184	0.0143268	-0.555107	-0.110415	-0.411322	-0.404773	-0.249145	-0.630371	-0.852337	-0.773368	-0.63594	-0.786638
LOC107386068	1.12245	1.36597	1.72117	2.55821	-0.422262	-0.464074	-0.522835	0.03699	-0.65749	-0.484186	-0.384128	-0.44173	0.197078	-0.754151	-0.797271	-0.728025	-0.746491	-0.599224
aco1	1.03427	1.46083	1.87602	2.3573	-0.570221	-0.166799	-0.416014	0.101098	-0.905727	0.200128	-0.568504	-0.269045	-0.679714	-0.799414	-0.672876	-0.717025	-0.458252	-0.806062
tmem254	1.86254	1.13551	1.23342	2.31436	-1.21399	0.0595062	0.162086	-0.222272	-1.13632	-0.358307	-0.872902	-0.360383	0.0137605	-0.778256	-0.541572	-0.447182	-0.285067	-0.564931
odc1	1.56409	1.40869	0.923009	2.6198	-1.26259	-0.168516	0.137611	-0.266605	-0.531583	-0.531073	-0.196463	-0.560496	-0.0802484	-1.03295	-0.51911	-0.239174	-0.521409	-0.742976
csgr18h9orf64	1.35158	1.10288	1.43535	2.48118	-0.86889	0.0225824	0.0664831	0.29338	-0.953506	-0.203314	-0.30843	-0.630919	0.170454	-1.09134	-1.0314	-0.623893	-0.459598	-0.752586
LOC107390508	1.32284	1.4513	1.77021	2.115	-1.18446	-0.0383435	-0.0751706	0.0643829	-0.810798	-0.678462	-0.361312	-0.439462	0.220465	-1.15441	-0.588353	-0.298548	-0.670372	-0.644513
gnmt	0.888553	1.24417	1.72076	2.56524	-0.840489	-0.595021	0.161473	-0.107726	-1.12878	0.0231028	-0.190004	-0.333842	-0.441424	-1.14223	-0.833322	-0.112686	-0.372703	-0.505072
lrig1	1.0345	1.70155	1.49223	2.32683	-0.801248	-0.510287	-0.22322	-0.216929	-1.15285	0.145129	-0.330118	0.0409121	0.184931	-1.00855	-0.885314	-0.653945	-0.479999	-0.663624
frmpd1	1.16242	1.16149	1.95595	2.19755	-0.886371	-0.711569	0.158142	-0.591265	-0.554249	-0.576104	-0.408985	-0.642327	0.440241	-0.63852	-1.1524	-0.759287	0.269883	-0.424602
atp5h	0.995394	1.51726	1.8148	2.1027	-1.47348	-0.515418	-0.156901	-0.412421	-0.99538	0.216994	-0.523835	-0.272571	0.00695608	-0.769439	-0.880522	-0.725162	0.233525	-0.162498
LOC107394889	1.659	0.795731	2.1875	1.71049	-1.55394	-0.447551	0.306989	-0.639022	-0.59966	-0.296175	-0.0925484	-0.463976	0.23345	-0.372776	-1.11903	-0.417184	-0.666893	-0.224398
rps9	0.799212	1.87261	1.26459	2.01507	-1.06848	0.37375	0.205686	0.215129	-0.756127	0.381231	-0.604496	-0.747563	0.342452	-0.734678	-1.1063	-1.13322	-0.386664	-0.932202
LOC107395644	1.00372	2.37519	0.904084	1.91576	-1.04754	-0.367078	0.136469	0.0353292	-0.915935	-0.228459	-0.0686617	-0.370699	0.137201	-0.519346	-1.29056	-1.111	0.0349686	-0.623436
churc1	0.824016	0.706713	1.91096	2.51375	-1.02902	0.39323	0.0368892	0.0651012	-0.876227	-0.733202	-0.495532	-1.14122	0.491809	-0.696071	-0.656636	-0.333481	-0.371461	-0.609625
ssr3	0.658981	1.1465	1.84645	2.36475	-0.780892	0.345714	0.266529	0.0570578	-1.01045	-0.537983	-0.365673	-0.70004	0.497591	-1.1468	-0.997337	-0.678698	-0.365211	-0.600493
inppl1	1.24274	0.342577	1.86332	2.62106	-0.657703	-0.0257504	0.507598	-0.0767937	-0.805899	-0.697522	-0.770785	-0.553662	0.204356	-0.917373	-0.609388	-0.326613	-0.712026	-0.628131
LOC107382190	0.822881	1.193	1.12344	2.68377	-1.05042	0.547086	0.085199	-0.101975	-0.696174	-1.07161	-0.832321	-1.06037	0.560341	-0.472425	-0.805129	-0.0596439	-0.452113	-0.413538
LOC107374000	1.33953	1.32991	0.203971	3.01069	-0.333675	-0.503533	-0.922217	-0.398236	0.0135096	0.0320333	-0.221908	-0.0658397	-0.870692	-0.829049	0.0191961	-0.84954	-0.851041	-0.103102
chdh	1.42803	1.4592	0.542399	2.6602	-0.310418	-0.32191	-0.935841	-0.464281	-0.0612959	0.71924	0.031795	-0.310662	-0.534464	-1.00794	-0.445446	-0.862244	-0.949579	-0.636781
gars	1.42985	1.07527	0.390902	2.81921	-0.513085	-0.910809	-0.494016	-0.812758	0.074278	0.402061	0.637836	-0.452383	-0.798836	-0.767769	0.0751981	-0.666892	-1.00601	-0.482058
atg2a	1.30535	1.3758	-0.81266	2.9804	-0.773233	-0.494486	-0.368588	-0.376261	-0.279487	0.938532	-0.23508	-0.198286	-0.59801	-0.746176	-0.323344	-0.492768	-0.354929	-0.546768
LOC107377344	0.867603	1.03882	-0.323618	3.06557	-1.17721	-0.805166	-0.859455	-0.422404	0.151524	0.91667	0.221953	0.36555	-0.671272	-0.407322	-0.269647	-0.608055	-0.436032	-0.647503
tufm	1.1451	1.13506	0.0211818	3.20018	-0.924686	-0.868161	-0.218187	-0.570158	-0.64945	-0.14831	-0.00720125	0.348887	-0.273027	-1.01266	-0.467804	0.049713	-0.405669	-0.354807
gstz1	1.18444	0.922177	-0.0576932	3.44649	-0.766648	-0.584951	-0.513538	-0.254061	-0.553249	-0.0667452	-0.33914	0.0853117	-0.602777	-0.464531	-0.404917	-0.189588	-0.275796	-0.56478
LOC107397044	1.12479	1.25759	-0.168444	3.36014	-0.736673	-0.381464	0.110221	-0.305082	-0.343508	-0.503845	-0.321179	-0.190849	-0.281879	-0.688803	-0.392143	-0.37405	-0.62443	-0.540394
rhob	1.26238	1.01285	-0.108401	3.27426	-0.800061	-0.672376	-0.661164	-0.519498	0.0523995	0.0430359	0.0698221	-0.17755	-0.693122	-0.80212	0.086303	-0.278436	-0.485882	-0.602441
rnf121	1.33065	1.29355	0.176736	3.19273	-0.636309	-0.640629	-0.796631	-0.545214	-0.0301997	-0.409001	-0.202363	-0.121712	-0.398595	-0.826241	-0.334159	-0.193189	-0.415966	-0.443459
surf4	0.890268	1.22279	0.381022	3.27583	-0.959676	-0.308265	-0.600706	-0.512018	0.030072	-0.237787	0.156278	0.00247053	-0.845043	-0.664324	-0.406193	-0.198684	-0.570684	-0.655353
LOC107391341	1.33518	1.02774	0.25149	3.17261	-1.07101	-0.601488	-0.610868	-0.0836294	-0.335292	-0.239603	0.0862419	-0.221831	-0.682235	-1.10208	-0.234152	-0.199351	-0.349288	-0.142426
tfb2m	1.40501	0.968843	-0.174257	3.00126	-1.28236	-0.228201	-0.710478	-0.486789	-0.410758	0.000888591	0.553669	0.166612	-0.632378	-1.16342	-0.324534	0.00280886	-0.259221	-0.426697
fam102a	1.43382	0.86105	-0.2697	2.97539	-1.15771	-0.623576	-0.935714	-0.570168	0.1372	-0.0627692	0.331537	0.552304	-0.57507	-1.13673	-0.249232	-0.172092	-0.111266	-0.427277
LOC107382284	1.25214	1.427	-0.315568	2.92745	-0.684982	-0.615496	-0.805941	-0.177359	0.0345236	-0.926463	-0.400147	0.278932	-1.01348	-0.525874	0.629932	-0.368734	-0.298553	-0.417377
LOC107395809	1.41675	1.45072	0.0853693	2.80649	-0.425755	-1.43491	-0.63638	-0.596169	-0.234146	-0.218724	-0.286701	0.418828	-0.238628	-1.00361	-0.570324	-0.373408	0.146215	-0.30562
tbx21	1.27444	1.47024	0.510247	2.80071	-1.19846	-0.889491	-0.897958	-0.298828	-0.468218	-0.290213	0.0604298	0.335416	-0.202417	-1.0409	-0.486899	-0.365409	-0.048648	-0.264041
LOC107395725	1.05184	1.61703	0.319945	2.69457	-1.72715	-0.897983	-0.283032	-0.781144	-0.314321	-0.424961	0.0351082	-0.101586	-0.523082	-0.881065	-0.110079	0.077653	-0.0279567	0.276217
LOC107384722	1.58497	1.19105	0.576783	2.87737	-0.91419	-0.712825	-0.942987	-0.549429	-0.44413	0.0320365	0.0316968	0.164435	-0.184507	-0.923889	-0.488754	-0.472466	-0.466976	-0.358181
arhgap21	1.57497	1.39857	0.761431	2.64828	-0.995406	-0.852453	-0.748798	-0.744536	-0.417406	0.334386	0.0332333	-0.0832825	-0.0347396	-0.939993	-0.359454	-0.550926	-0.480604	-0.543281
creld2	1.72363	1.00588	0.616569	2.97765	-0.882157	-0.685102	-0.685095	-0.457484	-0.414425	-0.243613	-0.253525	0.0259709	-0.121783	-0.881618	-0.5102	-0.457647	-0.372943	-0.384118
tbc1d5	1.51188	0.916661	0.787995	3.07985	-0.768537	-0.745588	-0.739757	-0.722848	-0.143839	-0.259948	-0.163307	-0.100543	-0.121578	-0.790684	-0.552982	-0.467899	-0.3201	-0.398784
tmem135	1.42932	1.03031	0.687031	2.87564	-1.05923	-0.666354	-0.937199	-0.493886	0.176251	-0.139088	0.221352	0.328876	-0.154195	-0.808051	-0.475784	-0.638168	-0.679176	-0.697656
LOC107384617	1.48037	1.19544	0.506229	2.9675	-1.00255	-0.74494	-0.50283	-0.792518	0.0222092	0.0241857	0.167794	-0.250475	-0.2784	-0.715508	-0.283062	-0.436706	-0.7201	-0.636644
LOC107384763	1.27568	0.855638	0.47494	3.06186	-1.07732	-0.832998	-0.976434	-0.85737	-0.144237	-0.0916348	0.171263	0.28162	0.104404	-0.954365	-0.292588	-0.238759	-0.435647	-0.324051
LOC107383961	1.67919	0.935846	0.263166	2.8392	-1.15395	-0.826273	-1.00748	-0.76643	-0.291673	-0.180888	-0.0930448	0.174595	0.169301	-1.0909	-0.387652	-0.161626	-0.0616127	-0.0397673
rpl29	1.38456	1.26121	0.708016	2.811	-1.22709	-0.583004	-0.925401	-0.816601	-0.210688	-0.0950428	-0.397948	0.126227	-0.00369767	-0.870809	-0.324923	0.157621	-0.7319	-0.261523
LOC107387615	2.10489	0.987097	-0.237454	2.82933	-0.782947	-0.835845	-0.535871	-0.614942	-0.429486	-0.387565	0.226204	0.0967695	-0.0927547	-0.645631	-0.296799	-0.386962	-0.506144	-0.491893
arfgap3	1.86047	0.782577	0.0917935	2.93401	-0.837347	-0.871841	-0.864635	-0.666818	-0.153525	-0.346439	0.165369	0.310783	-0.0226101	-0.833036	-0.422887	-0.181878	-0.606976	-0.33701
foxred1	1.7415	0.936233	0.301218	3.03706	-0.853836	-0.775586	-0.350682	-0.75098	-0.318341	-0.425889	0.00266115	0.227069	-0.220788	-0.742933	-0.525894	-0.439082	-0.416204	-0.42553
pip4k2c	1.33497	1.1318	0.12139	2.98956	-1.01439	-0.518824	-0.32377	-0.648433	-0.444457	-0.147504	0.313797	0.355403	0.2391	-0.781103	-0.523224	-0.297413	-1.10693	-0.679965
txnip	1.65717	1.34028	-0.275353	2.96869	-0.8869	-0.799983	-0.376239	-0.626992	-0.368768	-0.300489	0.0594985	-0.155367	-0.175347	-0.560456	0.14105	-0.521884	-0.347094	-0.771815
mfsd10	1.65505	1.43143	-0.38636	2.87942	-1.085	-0.182228	-0.788589	-0.695237	-0.455806	-0.287784	0.0223109	0.0202886	-0.144991	-0.922551	-0.2824	-0.331467	-0.183557	-0.262528
LOC107389814	1.64991	1.26811	0.254969	2.69635	-0.477658	-0.672033	-1.39984	-0.976818	-0.0475537	0.0799057	0.294587	0.223263	-0.361702	-0.812621	-0.618261	-0.31342	-0.477614	-0.309564
ndufa10	1.86238	1.37238	0.303227	2.45475	-0.740919	-0.639128	-1.0713	-1.01013	-0.117737	0.24462	0.160637	-0.230131	0.426022	-0.623679	-0.543297	-0.421224	-1.02303	-0.40344
desi1	1.43492	1.44875	0.298814	2.77608	-0.915344	-0.725968	-0.73469	-0.75689	0.213024	0.521888	-0.111555	-0.514978	-0.23531	-1.05984	-0.530743	-0.329655	-0.614297	-0.164207
hdac9	1.7365	1.38646	0.423745	2.59395	-0.698419	-0.954733	-0.574626	-0.386139	-0.453085	-0.0421979	-0.035185	-0.452789	0.340005	-0.911458	-0.761664	-0.518722	-0.989053	0.297407
eral1	1.92468	1.79825	0.151997	2.42364	-0.878923	-0.854521	-0.522627	-0.633421	-0.332301	-0.148148	0.0369178	-0.275179	-0.0600192	-1.00403	-0.175326	-0.478481	-0.355906	-0.616611
LOC107384924	2.15958	1.40906	-0.0617627	2.3687	-1.02435	-0.800768	-0.934299	-0.802584	-0.193568	-0.201003	-0.0857081	-0.114763	0.426903	-0.778335	-0.0549698	-0.242213	-0.59886	-0.471051
kalrn	2.02097	1.69976	0.41369	2.33558	-0.685081	-0.61597	-0.655903	-1.02986	-0.00292201	-0.295611	-0.256351	-0.0269163	-0.134227	-0.865112	-0.628442	-0.0938931	-0.733043	-0.446662
lrrc28	2.12196	1.17735	0.37377	2.44603	-0.340066	-0.538326	-0.647367	-1.00573	0.0478896	0.146183	0.295341	-1.19139	-0.560787	-0.638671	-0.727759	-0.152508	-0.29807	-0.50785
LOC107379499	0.62946	0.377966	-0.503318	3.05431	-1.61359	-0.991818	-0.69599	-0.643302	-0.256236	0.822633	0.0433902	0.187599	0.631474	-0.820514	-0.428909	-0.0771648	0.536644	-0.252633
LOC107395119	0.315362	1.36264	-0.461084	2.89349	-1.09881	-0.642283	-0.874861	-0.871609	-0.967718	-0.294742	-0.0896642	0.148072	0.881787	-0.701927	-0.384918	-0.36839	0.718439	0.436217
mical2	-0.140696	1.76063	0.70893	2.57796	-1.35945	-0.591055	-0.773659	-0.572178	-0.529964	0.257854	-0.013667	-0.28254	-0.366291	-1.65645	0.322781	0.372366	0.241717	0.0437096
LOC107379315	0.288582	0.800745	0.0630887	3.25025	-0.917877	-0.867149	-0.979498	-1.34056	0.603943	-0.192844	0.0551028	0.118167	-0.226214	-0.152701	0.606521	-0.138925	-0.534439	-0.436188
LOC107372410	0.442689	-0.395708	-0.289474	3.60469	-0.961782	-0.822083	-0.37567	-0.911102	-0.282109	-0.307251	0.468008	0.234133	0.206506	-0.439031	0.135045	0.291997	-0.425337	-0.173526
agps	1.54489	0.175112	0.694174	3.06347	-0.863435	-0.86834	-1.11838	-0.597	-0.040633	0.0233	-0.271806	0.341336	-0.154678	-1.06971	-0.192611	-0.0233285	-0.368366	-0.273995
LOC107386616	1.54278	0.410669	0.708031	2.93823	-1.19392	-0.934577	-0.864163	-0.480404	-0.186851	-0.283124	0.178781	0.555373	-0.0554363	-1.07969	-0.291872	-0.400343	-0.35836	-0.205124
LOC107392007	1.36404	0.366901	0.989023	3.1397	-0.849355	-0.53446	-0.898961	-0.862511	-0.162248	-0.0385965	-0.155986	-0.0994921	-0.449056	-1.07209	-0.366253	-0.0588042	-0.0833643	-0.228474
mgat1	1.86368	-0.0282331	0.0625193	3.10153	-0.747829	-0.375517	-0.728005	-0.466773	-0.26391	-0.205712	0.205824	0.214581	-0.402341	-1.36458	-0.362522	-0.0942111	-0.260403	-0.148095
mrpl9	1.58225	0.0156693	0.517741	3.27561	-0.644869	-0.742339	-0.773324	-0.250509	-0.31296	-0.270172	-0.0790107	0.173811	-0.411268	-1.07594	-0.422238	-0.0391703	-0.203647	-0.339643
LOC107394932	1.82951	0.0349003	0.339142	3.03923	-0.911897	-0.717509	-0.856486	-0.522285	0.242699	-0.643429	0.28327	0.163842	-0.44177	-0.924245	-0.211385	-0.0841482	-0.502126	-0.11731
kpna1	1.83447	-0.412533	0.262408	2.92875	-0.665576	-0.859669	-0.743907	-0.469407	-0.159867	-0.547367	-0.612376	0.103035	-0.164024	-1.30373	-0.14991	0.382258	0.0770406	0.500394
abat	1.40367	0.238485	0.304702	3.39656	-1.24842	-0.739377	-0.398283	-0.466942	-0.337409	-0.276965	0.000391765	-0.327615	-0.175419	-0.561791	-0.254845	-0.02493	-0.19445	-0.33737
LOC107391350	1.84956	0.351081	0.496938	2.94085	-1.29497	-0.730335	-0.525593	-0.422463	-0.848032	-0.411448	0.28799	-0.123587	0.105408	-0.794295	-0.444495	-0.167241	-0.0858353	-0.183532
LOC107376309	1.30749	-0.207046	1.03989	3.27318	-1.06993	-0.471641	-0.106976	-0.430081	-0.528696	-0.226089	0.255669	-0.227146	-0.1329	-0.776207	-0.557519	-0.550006	-0.423671	-0.168314
rfx1	1.58069	0.550938	0.537198	2.95786	-0.902924	-0.736323	-0.92085	-0.461802	-0.355551	-0.326127	0.137964	0.206793	0.136185	-0.440147	0.432364	-0.531235	-1.0477	-0.817337
LOC107394231	1.23093	0.738994	0.277842	3.20619	-0.728777	-0.658993	-1.04896	-0.713156	0.0857431	-0.763278	0.381836	-0.0906323	-0.275016	-0.167176	0.250231	-0.350609	-0.807841	-0.567322
pggt1b	1.55215	0.0445854	0.874866	2.78219	-0.928461	-0.485261	-0.718883	-0.402212	-0.139988	-1.00242	0.0294255	1.01282	0.275293	-0.726652	-0.0350049	-0.579591	-0.542898	-1.00995
atg14	1.99767	0.374532	0.659126	2.77951	-1.05007	-0.845317	-0.399852	-0.902771	-0.300177	-0.184081	0.123116	0.00753526	-0.134492	-1.04512	0.25109	-0.511136	-0.350053	-0.469507
LOC107387805	1.98518	0.443296	0.201482	2.89111	-0.842077	-0.67006	-0.688274	-0.814369	-0.222321	-0.122947	0.42433	0.112455	-0.293638	-1.15029	-0.031275	-0.383046	-0.448522	-0.391039
ranbp10	1.88861	0.552927	0.473023	2.92073	-0.981926	-1.03755	-0.634767	-0.737914	-0.113075	-0.396265	0.115131	-0.110047	0.101247	-0.79368	-0.121271	-0.110437	-0.569713	-0.445019
LOC107395221	1.97434	0.386399	0.225716	2.97884	-0.410405	-0.658215	-0.652231	-1.21306	0.0434686	-0.32012	0.039525	0.0332507	-0.495503	-0.746351	0.125749	-0.500127	-0.517494	-0.293789
LOC107397140	1.61271	0.423979	0.354388	3.08657	-1.04233	-0.804876	-0.634272	-0.799655	-0.302069	-0.461334	0.273286	0.332901	-0.310037	-0.586363	0.245491	-0.212636	-0.767704	-0.408047
ciao1	2.0016	0.506249	0.179218	2.77664	-1.29891	-0.748649	-0.282527	-0.781261	-0.188649	-0.347358	0.432636	-0.0230362	-0.170601	-0.647235	0.372187	-0.397868	-0.772554	-0.609888
ddx24	1.71288	0.239419	0.215102	3.06511	-0.966079	-1.19717	-0.702459	-0.565773	-0.47534	0.0265956	0.48307	0.241446	-0.360529	-0.467689	-0.0338083	-0.274026	-0.44124	-0.499512
LOC107390927	1.67146	0.254332	1.7264	2.34754	-1.38682	-0.917305	-0.460642	-0.574589	-0.160006	-0.208093	-0.482246	-0.103027	-0.210303	-0.63586	0.800842	-0.566074	-0.446712	-0.648901
oat	2.11943	0.489168	1.1827	2.34263	-1.4496	-0.555411	-0.971224	-0.676881	0.0540393	-0.69182	-0.479798	-0.0687148	-0.0485632	-0.239109	0.330341	-0.354319	-0.295117	-0.687749
thop1	1.45726	0.382407	1.42401	2.63744	-1.55204	-0.506746	-0.467648	-0.159008	0.098212	-0.610968	-0.931035	-0.683474	0.245513	-0.887483	-0.262827	-0.11897	0.273074	-0.33772
ndufa12	2.14104	0.825025	1.29846	1.94059	-1.1885	-0.951058	-0.156218	-1.18904	0.10974	-0.00588666	-0.135991	0.210812	-0.467715	-1.2016	0.192356	-0.322647	-0.39939	-0.699976
ndufa2	2.18079	0.780419	0.715433	2.05691	-1.23007	-1.46437	-0.81325	-0.467474	-0.233203	-0.362429	0.0455454	0.797155	-0.242952	-0.684484	0.372712	-0.153842	-0.666828	-0.63007
LOC107379625	1.94456	-0.000442947	1.23095	2.43105	-0.827689	-0.921272	-0.312029	-0.60869	0.50325	-0.699213	-0.0829012	0.377363	0.140659	-1.08628	-0.0856647	-0.381786	-1.15165	-0.470221
lima1	1.9046	-0.0755866	1.51466	2.07432	-1.3133	-1.08443	-0.641979	-0.993813	0.425767	-0.581989	0.160986	0.420513	-0.417209	-1.12241	0.345975	-0.0534537	-0.407362	-0.155293
LOC107381870	1.55917	-0.0641593	0.336974	3.10107	0.169603	-1.10946	-1.01336	-0.829108	-0.420395	-0.124094	0.0135182	0.491394	-0.118253	-0.80785	-0.66587	-0.224466	-0.481371	0.18665
LOC107376184	1.89672	0.112353	0.411849	2.76332	-0.314751	-1.14508	-1.05854	-0.586508	-0.394018	-0.446127	0.189568	0.613528	-0.323529	-1.03091	-0.430051	-0.208587	-0.546998	0.497766
LOC107397178	1.79191	0.356899	0.495695	2.9816	-0.156537	-1.09663	-0.912343	-0.563154	0.13716	-0.615253	-0.194558	-0.0173077	0.302572	-0.894312	-0.549688	-0.3275	-0.634276	-0.104274
wdr45	1.96015	0.410331	0.411052	2.94958	-0.437663	-1.12035	-1.11605	-0.349753	-0.281193	-0.377131	-0.364896	0.0943771	-0.0639707	-0.852552	-0.33008	-0.103484	-0.222634	-0.205721
LOC107375652	2.43182	0.639475	0.3123	2.19295	-0.355408	-0.927948	-0.986851	-0.931777	-0.425047	-0.667562	-0.0409698	-0.144659	0.219094	-1.27059	-0.377306	-0.37046	0.124154	0.578786
atp1b1	1.80666	0.89725	0.560261	2.61305	-0.684915	-0.777724	-0.831639	-1.07296	-0.0529439	-0.439707	0.103707	0.707698	0.000918174	-1.15987	-0.272745	-0.712047	-0.30301	-0.381986
mink1	1.90243	0.970622	0.555411	2.58123	-0.756032	-0.730726	-0.982261	-0.86049	-0.5583	-0.627011	-0.105321	0.614433	-0.0721503	-0.894129	-0.686611	0.0463594	-0.519602	0.122153
galnt5	2.33506	1.05403	0.502288	2.2579	-1.352	-0.513202	-1.23051	-0.506002	-0.490044	0.00493744	-0.366502	0.336332	-0.200117	-0.390502	-0.378074	-0.306402	-0.481027	-0.276159
tmem131	2.0508	0.577852	0.520541	2.82476	-0.837223	-0.575828	-1.00428	-0.382128	-0.165788	-0.522269	-0.317554	0.133068	-0.0261091	-0.996753	-0.0484872	-0.472516	-0.158807	-0.599276
copz1	2.05871	0.83702	0.261188	2.68455	-1.31817	-0.621426	-0.74646	-0.510416	-0.109097	-0.753196	-0.00984004	0.268955	-0.318458	-0.816584	0.109397	-0.262435	-0.54989	-0.203847
prep	2.20652	0.596291	0.057265	2.65801	-0.483082	-0.964242	-1.21808	-0.187918	-0.288111	-0.255949	-0.377216	0.230362	-0.547295	-0.886711	0.278549	-0.0543412	-0.716064	-0.0479911
snx19	1.88226	0.798651	0.232092	2.5837	-0.903845	-1.10323	-0.777004	-0.650352	-0.190778	-0.448283	-0.490635	0.855651	-0.646395	-1.04698	0.155762	-0.488619	0.201435	0.0365654
sos1	1.50426	0.812897	-0.00351681	2.57217	-0.174714	-1.3362	-1.37646	-1.10692	-0.0186582	0.0351732	0.47203	0.865261	0.0634668	-1.05419	-0.232981	-0.205454	-0.465158	-0.350998
immt	1.59234	1.24034	-0.123707	2.33017	-0.902388	-1.19301	-1.20313	-1.06952	0.22598	-0.238988	-0.0855173	1.12053	-0.124021	-1.05264	-0.125021	-0.0662356	0.0431782	-0.368366
LOC107378643	1.36	0.56086	0.147542	2.81411	-0.680946	-1.27841	-1.6062	-0.715727	-0.205705	0.20879	0.07233	0.436102	0.027093	-1.08136	-0.397714	0.152211	-0.0715153	0.25853
LOC107395789	1.79924	0.939694	-0.284456	2.50774	-0.606328	-1.18224	-1.24149	-0.844057	0.127998	-0.0362306	-0.532821	0.386154	-0.0690483	-1.3465	-0.259873	0.208507	0.123605	0.310107
LOC107396387	1.18545	1.23854	-0.122	2.33119	-0.863183	-1.28927	-1.68934	-0.625119	0.280278	-0.249581	0.504655	0.376958	-0.322709	-0.935499	-0.435402	-0.345414	-0.0996161	1.06007
LOC107381521	1.26314	0.150092	0.912157	3.36341	-0.25868	-0.160624	-0.576007	0.117546	-0.140328	-0.722681	-0.471763	-0.380258	-0.511445	-0.847992	-0.213722	-0.263937	-0.6574	-0.601504
tmed10	1.13079	-0.140941	0.490587	3.64147	-0.42492	-0.236899	-0.547814	-0.320841	-0.114772	-0.61248	-0.416704	-0.37001	-0.194215	-0.57207	-0.229872	-0.183597	-0.509715	-0.387996
prkcsh	0.890374	0.211431	0.884417	3.50508	-0.244187	-0.495686	-0.400335	0.031105	-0.39694	-0.466481	-0.480468	-0.133698	0.0859884	-0.800952	-0.240182	-0.513655	-0.757278	-0.67853
LOC107379218	1.11824	0.392023	0.45168	3.46588	-0.683288	-0.44177	-0.644516	-0.0562411	-0.130822	-0.370393	-0.548855	0.173386	-0.724335	-0.932587	0.0126846	-0.499031	-0.304101	-0.277952
LOC107395633	1.34222	0.414999	0.48576	3.43064	-0.619395	-0.502429	-0.621572	0.018599	-0.288516	-0.412431	-0.476999	-0.118149	-0.466625	-0.872294	-0.514794	-0.442983	-0.184837	-0.171198
acox1	1.43506	0.152167	0.500068	3.38097	-0.486578	-0.116577	-0.642206	-0.196672	-0.446002	-0.787344	-0.745211	-0.696826	-0.381094	-0.601279	0.0214468	0.0769554	-0.39632	-0.0705659
LOC107377059	1.07082	0.737777	0.475305	3.46216	-0.528499	-0.198095	-0.573622	-0.195161	-0.642867	-0.66778	-0.505707	-0.72062	-0.648784	-0.37154	-0.0149713	-0.159727	-0.428815	-0.0898709
tmed2	1.01519	0.506658	0.423922	3.47643	-0.340365	-0.521392	-0.927044	-0.701331	-0.413392	-0.66107	-0.197469	-0.098462	-0.547907	-0.770541	-0.150317	0.0786044	-0.324925	0.153408
LOC107388829	0.990103	0.682616	0.566382	3.48293	-0.428646	-0.565015	-0.572691	-0.471276	-0.0362347	0.148485	-0.248931	-0.295296	-0.368368	-0.63587	-0.476788	-0.387255	-0.717876	-0.666267
yars2	0.907392	0.789537	0.483663	3.45157	-0.840877	-0.543863	-0.537856	-0.331934	-0.279265	0.399529	-0.0920448	-0.350451	-0.282689	-0.646231	-0.537692	-0.469868	-0.533282	-0.585637
nid1	0.685215	0.336497	0.893486	3.59113	-0.2212	-0.274835	-0.236112	-0.30779	-0.157736	-0.13831	-0.219524	-0.592861	-0.31306	-0.685589	-0.736869	-0.459798	-0.634974	-0.527672
csgr08h6orf120	0.882212	1.06763	0.0166008	3.37392	-0.250619	-0.548288	-0.745529	-0.624192	0.0788777	0.044645	-0.261798	0.00406908	-0.167559	-1.20536	-0.388703	-0.123812	-0.547816	-0.60428
hspd1	0.941076	0.799643	0.320049	3.55208	-0.534631	-0.448332	-0.4873	-0.614189	0.0200215	-0.346834	-0.322058	-0.36547	-0.123427	-0.756696	-0.401546	-0.25856	-0.43384	-0.53999
cd276	1.8668	0.456572	0.520874	3.08085	-0.300772	0.0314678	-0.985433	-0.393833	-0.254927	-0.437284	-0.245802	0.0794393	-0.413447	-0.667384	-0.481727	-0.668954	-0.552358	-0.634085
fbn3	1.4934	0.685441	0.457443	3.2645	-0.546379	-0.262827	-0.639697	-0.444498	-0.0954921	-0.658435	0.162418	-0.0654287	-0.494947	-0.785487	-0.447962	-0.664377	-0.587031	-0.37064
LOC107377409	1.36385	0.552398	0.433812	3.33325	0.0887944	-0.798512	-0.660585	-0.388608	-0.190315	-0.552386	-0.248793	0.266071	-0.51508	-0.822847	-0.510751	-0.414041	-0.557831	-0.378428
cpa1	1.63718	0.421719	0.329602	3.24111	0.249012	-0.597215	-0.528142	-0.71367	-0.275957	-0.472918	-0.0566632	0.0694597	-0.170622	-0.635403	-0.58641	-0.692338	-0.523085	-0.695656
LOC107390048	1.59893	0.448155	0.186699	3.37407	-0.617376	-0.578435	-0.451152	-0.319668	-0.1912	-0.0816056	-0.156772	-0.28261	-0.399621	-0.886773	-0.319688	-0.403912	-0.560895	-0.358141
itih5	1.41224	0.548087	0.310517	3.38086	-0.776995	-0.418037	-0.525852	-0.401865	-0.156375	-0.176554	-0.0857073	-0.202056	0.00187728	-0.903344	-0.568396	-0.372381	-0.611342	-0.454678
tpmt	1.45813	0.369447	0.550987	3.3429	-0.387884	-0.472421	-0.821677	-0.181003	-0.351612	-0.268753	-0.27782	-0.119316	0.120521	-0.844548	-0.5538	-0.538307	-0.654821	-0.370025
olfml1	1.51182	0.330456	0.305866	3.35863	-0.819953	-0.572071	-0.70284	-0.580008	0.0724586	-0.5953	-0.197966	-0.374231	0.218267	-0.525243	-0.370156	-0.224247	-0.381954	-0.453526
LOC107384705	1.69778	0.512104	0.678367	3.15788	-0.681027	-0.651518	-0.600298	-0.538082	-0.424481	-0.645039	-0.36275	-0.269702	0.304771	-0.571156	-0.454693	-0.439323	-0.281409	-0.431419
ppa1	1.70999	0.431864	0.67132	3.18888	-0.157188	-0.532642	-0.768734	-0.357498	-0.253043	-0.336837	-0.142171	-0.143827	-0.54155	-0.877027	-0.344727	-0.351907	-0.648496	-0.546406
uba52	2.02965	0.526293	0.862845	2.86945	-0.227044	-0.931872	-0.759011	-0.462249	-0.296935	-0.160921	-0.0791052	-0.3438	-0.523077	-0.807692	-0.273309	-0.474797	-0.498412	-0.450019
LOC107372526	1.81425	0.206922	0.507768	3.14321	-0.60265	-0.541121	-0.86729	-0.438103	-0.419606	0.0919914	0.320675	-0.456402	-0.438235	-0.760101	-0.581804	-0.304983	-0.379105	-0.295416
LOC107393342	1.56895	0.0563257	1.05774	3.18264	-0.798545	-0.759906	-0.770776	-0.191521	-0.308506	-0.303674	-0.0609063	-0.170212	-0.559284	-0.715826	-0.210096	-0.268001	-0.37316	-0.375243
sod1	1.45282	0.236421	0.912478	3.23132	-0.916617	-0.706595	-0.71851	-0.39189	-0.327582	-0.333291	-0.0771979	0.0498497	-0.2157	-0.906176	-0.24462	-0.222839	-0.475416	-0.346456
gadd45gip1	1.79302	-0.0882051	1.01458	3.0195	-0.446698	-0.561385	-0.802566	0.0786351	-0.170102	-0.458267	-0.212222	-0.0210753	-0.275329	-1.16717	-0.43184	-0.372511	-0.364852	-0.533517
nelfa	1.69571	1.10036	0.315393	2.98253	-0.106696	-0.540617	-0.40715	-0.727166	-0.0583778	-0.515761	-0.240706	-0.209463	-0.849716	-1.15339	-0.211159	-0.14643	-0.440886	-0.486469
adk	1.58153	1.15011	0.163705	3.01773	-0.223826	-0.298197	-0.836625	-0.922608	-0.328631	-0.690005	-0.165107	-0.0114508	-0.254891	-1.18226	-0.307562	-0.109169	-0.322001	-0.260736
LOC107392740	2.18886	0.916352	0.618518	2.62272	-0.431082	-0.31488	-0.887328	-0.785415	-0.172614	-0.0485058	-0.61518	-0.263325	-0.475023	-1.02605	-0.716538	-0.233413	-0.085134	-0.291962
gsk3b	1.40591	0.649544	0.20208	3.42236	-0.526105	-0.557297	-0.7171	-0.426589	-0.109737	-0.268112	-0.257277	-0.360161	-0.59169	-0.327429	-0.640812	0.0146205	-0.440092	-0.472112
LOC107386417	1.5757	0.927137	0.582472	3.17866	-0.514303	-0.678253	-0.467613	-0.657111	-0.238787	-0.431016	-0.178086	-0.462962	-0.657258	-0.665832	-0.478225	-0.195151	-0.274352	-0.365019
lclat1	1.60295	0.739853	0.385085	3.2483	-0.292746	-0.522458	-0.571195	-0.653887	-0.378934	-0.108883	-0.291932	-0.141596	-0.305126	-0.907589	-0.537555	-0.502168	-0.20528	-0.556848
vps51	1.77916	0.609482	0.152042	3.24777	-0.57617	-0.694091	-0.450752	-0.559824	-0.346856	-0.218479	-0.211457	0.00646644	-0.443421	-0.707451	-0.524826	-0.360336	-0.367878	-0.333383
rps13	1.73949	0.817946	0.550609	3.10694	-0.336911	-0.44246	-0.695384	-0.691375	-0.380355	-0.616433	-0.423349	-0.197157	-0.176697	-0.890252	-0.316805	-0.248846	-0.522066	-0.276896
nat9	1.9583	0.593586	0.439273	3.07168	-0.615221	-0.562329	-0.676889	-0.62926	-0.433591	-0.35303	-0.10864	-0.12236	-0.260424	-0.730941	-0.199422	-0.326832	-0.558803	-0.485097
esd	1.92492	0.329385	0.672952	3.05154	-0.418769	-0.410601	-0.555413	-0.767267	-0.401025	-0.51373	-0.431693	0.0245247	-0.369754	-0.921434	-0.331076	0.060103	-0.358804	-0.583854
LOC107394569	1.86204	0.591531	0.730727	3.02295	-0.839347	-0.153184	-0.714752	-0.297897	-0.380871	-0.193466	-0.512489	-0.185072	-0.441785	-0.783506	-0.331246	-0.725924	-0.479094	-0.168619
LOC107386015	1.67136	0.766932	0.715247	3.12538	-0.879802	-0.490079	-0.342565	-0.348387	-0.506971	-0.285467	-0.444609	-0.273758	-0.192486	-0.873741	-0.424778	-0.423154	-0.407354	-0.385765
ctage5	1.46048	0.879288	0.602778	3.15696	-0.888218	-0.412157	-0.514562	-0.225796	-0.55009	-0.473608	-0.264694	-0.381203	0.203388	-0.729284	-0.4063	-0.468833	-0.881962	-0.106192
klhl17	1.47806	0.953477	0.618714	3.16619	-0.622664	-0.325098	-0.738172	-0.101251	-0.0896667	-0.424153	-0.195516	-0.375002	-0.291984	-0.892501	-0.480485	-0.462244	-0.697019	-0.520685
csgr12h16orf91	1.65069	0.958481	0.469208	3.14363	-0.516911	-0.158231	-0.439778	-0.326605	-0.422396	-0.294473	-0.237706	-0.474581	-0.170024	-0.7449	-0.534272	-0.471674	-0.716421	-0.714034
slc9a8	1.45863	0.762045	0.802725	3.22605	-0.600091	-0.231215	-0.545343	0.105478	-0.443382	-0.397697	-0.453024	-0.434802	-0.495667	-0.602251	-0.51677	-0.558843	-0.571944	-0.503897
LOC107386216	1.47	0.737735	0.812444	3.2159	-0.716005	-0.321931	-0.446159	-0.0400479	-0.519144	-0.259892	-0.244627	-0.421486	-0.280544	-0.746341	-0.471549	-0.571432	-0.585368	-0.611553
LOC107378210	1.65194	0.450205	0.495212	3.24935	-0.758206	-0.332264	-0.200079	0.188645	-0.503406	-0.642608	-0.428036	-0.160359	-0.604182	-0.438838	-0.237628	-0.589067	-0.662735	-0.477942
slc35b4	1.5762	0.576404	0.477454	3.33799	-0.653267	-0.447204	-0.274948	-0.0716223	-0.451468	-0.472652	-0.471541	-0.328554	-0.461255	-0.324392	-0.48674	-0.589436	-0.401155	-0.533814
LOC107376201	1.34882	0.894662	0.359124	3.2113	-1.04249	-0.43314	-0.274552	0.0929544	-0.660754	0.18935	-0.121301	-0.224702	-0.238665	-0.435559	-0.771855	-0.569738	-0.662238	-0.661213
dpagt1	1.5786	1.30106	0.581458	2.97973	-0.531605	-0.302123	-0.240064	-0.187709	-0.505532	-0.129174	-0.338327	-0.44499	-0.595327	-0.256249	-0.776192	-0.769642	-0.7125	-0.651414
eif3j	1.92729	0.763405	0.105177	2.96938	-0.778508	-0.10367	-0.302726	0.00600872	-0.358871	-0.707803	-0.0514082	0.177312	-0.715813	-0.902987	-0.704295	-0.553565	-0.579703	-0.189228
tet1	1.48508	0.880819	0.40012	3.19468	-0.817773	0.0420166	-0.530185	0.0085127	-0.407517	-0.69667	-0.13294	-0.207994	-0.563699	-0.93115	-0.40304	-0.447208	-0.26295	-0.610097
rest	1.43416	0.84465	0.472026	3.20085	-0.250051	-0.277754	-0.395106	0.321624	-0.634176	-0.520172	-0.512757	-0.181451	-0.824691	-0.89236	-0.724737	-0.250902	-0.433557	-0.375596
tgfbi	1.68321	1.00443	0.363773	2.93487	-1.05832	0.150556	-0.190737	-0.025033	-0.442831	-0.752164	-0.331456	-0.266919	-0.634655	-0.784407	-0.373319	0.198739	-0.695528	-0.780213
dhcr24	1.91365	-0.0938245	-0.221754	3.38202	-0.390588	-0.257946	-0.328942	-0.205666	-0.463296	-0.333181	-0.264665	-0.346345	-0.38058	-0.384954	-0.460558	-0.372985	-0.392607	-0.397783
g6pc	2.54273	-0.0547855	-0.308174	2.89251	-0.490739	-0.458407	-0.295695	-0.48695	-0.16844	-0.407616	-0.0587641	-0.187743	-0.433095	-0.462969	-0.382114	-0.396459	-0.438209	-0.405076
LOC107396221	2.06099	0.393658	-0.0662542	3.06658	-0.626696	-0.4178	-0.641795	-0.341732	0.122655	-0.208635	-0.0820444	-0.18429	-0.64729	-0.641026	-0.1495	-0.212511	-0.914721	-0.509587
fam114a1	1.91992	0.531802	-0.570339	3.07208	-0.798038	-0.83048	-0.113526	-0.303355	-0.475523	-0.383087	-0.433792	-0.138003	-0.235564	-0.521647	-0.135593	0.532275	-0.518156	-0.598973
LOC107373603	1.75888	1.57411	-0.305984	2.80028	0.232622	-0.64852	-0.676325	-0.874134	-0.76342	-0.263185	-0.216428	-0.212767	-0.348257	-0.61835	-0.511535	-0.284322	-0.310217	-0.332453
LOC107387018	2.10112	1.10106	-0.475545	2.91964	-0.555892	-0.414604	-0.415339	-0.484399	-0.549349	0.112851	-0.448941	-0.317511	-0.364078	-0.499743	-0.40983	-0.481071	-0.431771	-0.386598
LOC107379174	2.1129	1.38755	-0.374597	2.62973	-0.215122	-0.434928	-0.176755	-0.54677	-0.555879	-0.552632	-0.0647179	-0.4721	0.0274165	-0.0861351	-0.465099	-0.378696	-1.13786	-0.696307
txndc5	2.21393	0.926425	-0.527853	2.81091	-0.370814	-0.712145	-0.384435	-0.600165	-0.363983	-0.979838	-0.432516	-0.449856	-0.437209	-0.00550279	-0.255262	-0.378062	-0.138728	0.0851038
mast4	2.01533	2.30275	-0.0470586	1.7704	-0.492452	-0.0311365	-0.507784	-0.431271	-0.0531088	-0.618843	-0.39979	-0.843511	0.0395256	-0.592527	-0.3547	0.250623	-1.02109	-0.98535
LOC107392516	1.83262	2.71056	-0.264632	1.19227	-1.24888	-0.465581	-0.737531	-0.763134	0.165707	0.0534548	-0.188473	-0.0700679	0.28604	-0.619848	0.0706213	-0.436596	-0.664098	-0.85243
slc27a4	1.8036	1.62941	0.414812	2.18148	-0.305929	-0.199761	-0.815321	-0.9316	0.357974	-0.453002	0.501523	-0.604973	-0.125346	-0.964674	0.229574	-1.05742	-0.674284	-0.986067
znf326	2.15549	1.28618	0.246184	1.58237	-1.21272	0.0522901	-0.872633	-0.423778	0.893508	-0.523975	0.312813	0.0906971	0.40736	-0.823822	0.0709244	-1.17428	-1.33131	-0.735306
ndufb6	3.05155	0.40247	0.372189	1.82155	-1.45118	-0.136675	-0.299998	-0.835413	-0.365251	-0.490244	-0.443576	-0.455101	0.0143681	-0.118422	-0.0871533	-0.24279	-0.485412	-0.250916
LOC107392117	3.07478	1.12271	0.12767	1.44259	-0.711969	0.095683	-0.428585	-0.638162	-0.0984134	-0.4695	0.0680368	-0.562636	-0.249645	-0.357783	0.121249	-0.508697	-1.08687	-0.940457
LOC107378920	2.96063	0.402926	0.468839	1.16332	-1.80517	-0.13816	-0.519351	-0.427812	0.365919	-0.566318	0.544577	-0.590963	0.201113	0.262984	-0.273874	-0.472842	-0.691751	-0.884069
LOC107375271	2.4136	0.944658	-0.0682547	1.79234	-1.86802	-0.810253	-0.0380039	-0.629693	-0.284216	-0.725268	0.114271	0.189947	-0.426426	0.816805	0.180535	-0.244502	-0.712893	-0.644621
riok3	1.99321	0.731866	0.5463	2.52104	-1.06825	-1.11607	-0.511544	-0.279937	-0.553264	-0.186661	0.0519593	-0.455946	-0.180508	-0.496698	0.961373	-0.483717	-0.871616	-0.601533
ccndbp1	1.92492	1.13149	0.816639	2.46033	-0.993267	-0.93632	-0.428108	-0.668437	-0.287375	-0.399767	0.0518507	-0.172721	0.240122	-0.293847	0.17961	-0.70368	-0.895284	-1.02616
LOC107383715	1.55205	1.32887	0.962643	2.76481	-0.830103	-0.567479	-0.427366	-0.411357	-0.564546	0.0336326	-0.0271126	-0.375977	-0.0862133	-0.785428	-0.301882	-0.701835	-0.796555	-0.766146
asns	2.07751	1.22269	0.679232	2.65521	-0.811215	-0.530851	-0.427276	-0.606478	-0.5658	-0.140456	-0.125419	-0.44019	-0.212502	-0.666314	-0.392205	-0.47785	-0.628417	-0.609666
cdk4	1.89572	1.03298	0.646489	2.71134	-0.777269	-0.628609	-0.648555	-0.558587	-0.54711	0.00113073	0.433187	-0.668255	-0.358008	-0.391211	0.0269333	-0.593496	-0.905091	-0.671588
atp5d	1.94475	0.962035	0.825161	2.38007	-1.43528	-0.306793	-0.325142	-0.649987	0.00540234	-0.243038	0.587865	-0.0620408	-0.587926	-0.177623	-0.488449	-0.412378	-0.872914	-1.14371
LOC107389817	1.79491	1.45263	0.665157	2.33792	-1.61634	-0.550989	-0.343251	-0.71531	-0.378681	-0.2179	0.477961	-0.0555851	-0.788705	-0.55006	-0.110576	-0.205937	-0.819291	-0.375953
atp6v0a2	2.01324	0.558348	0.0207025	3.06543	-0.765201	-0.777339	0.183842	-0.681632	-0.330539	-0.593846	-0.291804	-0.0581095	-0.360849	-0.464953	-0.300507	-0.237084	-0.604702	-0.374995
LOC107383474	2.39859	0.365737	0.577623	2.7982	-0.655555	-0.64916	-0.443614	-0.54533	-0.383065	-0.291167	-0.197985	-0.24017	-0.46675	-0.353861	-0.369192	-0.505082	-0.544059	-0.495164
znf704	2.23232	0.678477	0.487338	2.58012	-0.973875	-1.2727	-0.354648	-0.380924	-0.0636104	-0.0972483	0.207704	-0.167696	-0.437315	-0.333163	-0.179893	-0.955167	-0.587164	-0.382556
gan	1.8721	0.655764	0.970618	2.76809	-1.13912	-0.725508	-0.365075	-0.569877	0.117666	-0.631148	-0.087752	0.0111418	-0.240376	-0.620267	-0.19869	-0.274355	-0.844917	-0.698302
glrx	1.62849	0.807801	0.734507	2.8822	-1.0928	-0.773211	-0.631629	-0.576068	0.241943	-0.761955	0.0458623	0.255538	-0.00517374	-0.566587	-0.531746	-0.438017	-0.408721	-0.810437
rrbp1	1.90293	0.9666	0.716147	2.89546	-0.522703	-0.531023	-0.433295	-0.700429	-0.0561184	-0.471678	-0.296943	-0.244267	-0.347371	-0.650491	-0.420378	-0.306909	-0.718309	-0.781219
znf800	2.03033	0.926758	0.758153	2.7568	-0.855935	-0.62946	-0.261493	-0.517479	-0.198344	-0.68207	-0.191886	-0.317929	-0.241602	-0.449218	-0.293472	-0.188751	-0.785327	-0.859076
LOC107397251	1.51522	0.925739	-0.0151386	3.04858	-0.948634	-0.604789	0.139051	-0.33329	-0.867201	-0.645565	0.490278	-0.462092	0.125358	-0.34725	-0.0333825	-0.607033	-0.494497	-0.885352
LOC107394947	1.66536	0.87424	0.531519	2.83664	-0.839733	-0.473534	0.0932495	0.150641	-0.391086	-0.339244	0.521197	-0.476334	-0.228244	-0.858277	-0.45877	-0.573951	-0.948413	-1.08526
mboat1	1.56475	1.76197	-0.338144	2.36681	-1.46123	-0.499363	0.197302	-0.349665	-0.434758	-0.868923	0.512425	-0.254758	-0.149442	-0.697142	-0.0398658	0.304478	-0.744904	-0.869541
crtc3	1.85658	0.7897	1.11818	2.16071	-1.66674	-0.901668	0.149475	-0.0282596	-0.000314573	-0.613295	-0.52966	0.375752	-0.20155	0.258395	-1.02401	-0.932413	-0.055942	-0.754951
LOC107376655	1.92167	1.41337	0.749378	1.92896	-0.940728	-0.512299	0.69785	-0.312925	-0.858243	-0.111392	-0.479967	0.228853	0.52653	-0.478212	-0.817059	-1.17248	-0.64193	-1.14138
LOC107397168	2.12387	0.966535	0.933629	2.30553	-1.22708	0.0494216	-0.0672505	0.347961	-0.77986	-0.412541	-0.054632	-0.62275	-0.412156	-0.652789	-0.123963	-0.595245	-0.796009	-0.982669
LOC107393374	2.61417	0.427858	0.878141	2.25293	-0.762759	-0.0361015	0.069333	-0.0525485	-0.639258	-0.678103	-0.131913	-0.295706	-0.15924	-0.610193	-0.459084	-0.736346	-0.775994	-0.905192
LOC107395285	2.57137	0.986853	0.383845	2.22024	-1.13277	-0.323212	0.294274	-0.306592	-0.583124	-0.23051	-0.00230331	-0.154745	-0.561791	-0.562444	-0.503817	-0.657033	-0.731146	-0.70709
grpel1	2.29087	0.597106	1.11382	1.96953	-0.799453	-0.113652	-0.228839	0.333608	-0.181417	-0.539557	0.610088	-0.53164	0.00158286	-0.513859	-0.958536	-0.67064	-1.28614	-1.09287
cmc1	1.14647	0.111443	-0.0172508	2.34545	-1.10472	-0.647393	-0.958812	-0.489521	-0.173328	-0.410913	1.63027	0.0333635	-0.311173	1.44177	-0.17808	-0.317771	-1.0863	-1.0135
LOC107384048	1.3319	0.72329	0.636309	1.92661	-1.50519	-1.10565	-1.23496	-0.886199	-0.429258	-0.0343771	1.4975	-0.21053	-0.116641	0.411728	0.904203	-0.386194	-0.818163	-0.704367
ppm1d	1.84926	0.690093	1.13789	2.13903	-0.894273	-1.11515	-1.60788	-0.392375	-0.317907	-0.312462	0.897762	-0.635036	-0.231456	0.00487683	-0.263628	0.179786	-0.918591	-0.209942
ept1	1.11424	0.672023	1.24172	2.73544	-0.688505	-0.936853	-0.76245	-0.622339	-0.96776	-0.569761	1.10887	-0.479981	0.00562193	0.0187086	-0.153258	-0.284187	-0.479645	-0.951893
chchd5	1.09854	0.317812	0.833387	2.87746	-1.78457	-1.03849	-0.594568	-0.0695899	-0.122703	-0.704195	0.258564	-0.377927	0.782772	-0.0981593	-0.533913	-0.244382	0.0380421	-0.638085
LOC107387144	1.14305	0.271451	0.45848	3.0807	-1.21302	-0.746028	-0.860483	-0.64827	-0.48095	-0.856663	0.104307	0.172026	0.990734	0.144433	-0.205409	-0.321132	-0.369965	-0.663267
flad1	1.74479	-0.165146	0.723154	2.23295	-1.03274	-0.301667	0.0100672	-0.527856	-0.766649	-0.41673	0.571747	-0.34211	1.19705	0.828277	-0.719611	-0.882662	-0.927453	-1.22542
LOC107390588	2.7661	1.12194	0.0895452	1.89071	-1.24271	-0.294785	-0.509241	-0.609264	-0.670974	-0.491813	0.209662	-0.147538	0.230347	-0.530102	-0.061262	-0.818892	-0.315658	-0.61606
LOC107383862	2.82475	0.802987	0.16106	2.05998	-0.643311	-0.572346	-0.455931	-0.644174	-0.620963	-0.469794	0.0644465	0.241099	0.360862	-0.639288	-0.588509	-0.69956	-0.616122	-0.565187
plin2	2.76591	0.410865	-0.577191	2.12062	-0.131353	-0.80397	-0.371841	-0.657506	-0.637703	-0.415832	0.244657	0.545767	0.54444	-0.691502	-0.46413	-0.66723	-0.547181	-0.666819
LOC107390365	2.61208	0.240817	-0.371797	2.56126	-0.714231	-0.64523	-0.348699	-0.55421	-0.542558	-0.39818	0.116081	0.507134	0.092537	-0.582659	-0.404178	-0.583023	-0.440728	-0.544421
chp1	2.19361	-0.0179373	0.144668	2.53265	-1.17816	-0.761303	-0.439247	-0.551274	-0.686302	-0.224942	-0.00986126	0.609217	0.337337	-0.953106	-0.604758	-0.573488	0.666624	-0.483725
LOC107381034	1.96165	1.55912	0.246175	1.92805	-0.446605	-0.731568	-0.887963	-0.43706	-0.102435	-0.945737	-0.620372	1.13043	0.327508	-0.357196	-0.0948267	-0.97456	-0.417262	-1.13735
clta	1.84579	0.678458	0.360855	2.31778	-0.578259	-0.678121	-0.621963	-0.619974	-0.516794	-0.732747	-0.135379	1.85711	-0.473636	-0.595738	-0.69028	-0.391205	-0.684412	-0.34149
msmo1	2.34514	0.683474	-0.0418604	2.51608	-0.876394	-0.538936	-0.0143041	-1.16219	0.193097	-0.435015	0.224336	-0.134573	-0.410559	-0.993163	-0.0299879	-0.525423	-0.749645	-0.0500871
tbc1d22b	2.46864	0.846396	0.382151	2.09279	-0.846766	-1.09627	-0.829886	-1.06148	-0.209935	-0.602439	0.590726	-0.434816	-0.0344662	-0.521091	0.324835	-0.0458199	-0.712685	-0.309881
kdm2a	2.52801	-0.0734244	0.630862	2.16366	-0.714985	-1.24451	-0.301715	-0.9866	0.00476633	-0.903996	0.617812	0.234156	0.226464	-0.28875	-0.364646	-0.427991	-0.335771	-0.763337
LOC107392145	2.1371	0.743765	-0.0598876	2.42398	-0.557587	-0.836156	-1.29119	-0.869843	-0.0661967	-0.419646	0.937947	0.0718379	-0.276252	-1.08565	-0.258002	-0.0733908	-0.399301	-0.121534
ltn1	1.64347	0.853785	0.166119	2.43921	-0.663688	-0.946158	-1.04426	-0.845011	-0.0827311	-0.418676	1.13903	1.00076	-0.335718	-0.885309	-0.308856	-0.588927	-0.529077	-0.59397
LOC107373597	2.37086	-0.176772	0.189148	2.1944	-1.29227	-0.642278	-0.93538	-0.641864	0.0936454	-0.597862	0.844847	0.564221	-0.769534	-0.894878	0.359216	-0.10854	-0.419811	-0.137158
cluh	1.39565	0.996182	0.987297	2.48271	-0.518448	-0.525947	-0.269086	-0.831214	-0.664155	-1.54426	0.548286	0.191128	-0.215451	-1.40541	-0.581168	0.163334	-0.248736	0.0392842
crebrf	2.45534	0.844456	0.671489	1.82005	-1.04704	-0.457666	-0.362409	-0.515575	-0.993693	-1.18585	0.77896	0.565539	-0.310757	-0.718088	0.0561637	-0.505324	-0.565173	-0.53043
arid4b	2.3186	0.614069	-0.496794	2.6545	-1.08837	-0.750393	0.110459	-0.638416	-0.125613	-0.106436	0.322585	-0.138642	-0.573251	-0.340074	0.0925497	-0.491853	-0.760465	-0.602461
LOC107391653	2.70339	0.942084	-0.42005	2.24549	-0.902234	-0.603153	-0.124094	-0.393006	-0.372592	-0.225343	0.138251	-0.200044	-0.613626	-0.615634	0.292653	-0.57397	-0.609861	-0.668254
LOC107372582	2.72281	0.439826	-0.129178	2.3282	-1.2046	-0.464679	-0.007813	-0.306514	-0.0604594	-0.407768	0.273624	-0.0175176	-0.274046	-0.749578	-0.18858	-0.607407	-0.702573	-0.643751
dse	2.69631	0.324184	-0.592626	2.34274	-0.933455	-0.776085	-0.406305	-0.394034	-0.103872	-0.0196359	0.412645	0.0878813	-0.46793	-0.711196	0.165421	-0.319935	-0.431609	-0.872497
fus	2.69255	0.381356	-0.221842	2.47994	-0.559232	-0.844141	-0.370392	-0.29418	-0.807664	-0.0597839	0.305014	-0.161701	-0.270199	-0.463672	-0.100326	-0.4335	-0.428708	-0.843521
map2k5	2.91759	-0.507621	-0.635787	2.30553	-0.781162	-0.757623	-0.227444	-0.591016	0.363625	-0.18661	-0.147733	-0.0124294	-0.271201	-0.58398	0.0435518	-0.455707	-0.220598	-0.25139
rai1	2.44835	0.0856222	-0.759882	2.75248	-0.755484	-0.873553	-0.539257	-0.676779	0.193093	-0.20837	-0.145714	-0.0995625	-0.455024	-0.299457	0.252084	-0.248535	-0.377652	-0.292363
LOC107378366	2.54227	-0.167969	-0.517276	2.18139	-1.19179	-1.02419	-0.307852	-0.944264	-0.506666	-0.424412	0.693004	0.625419	-0.0589509	0.0339913	0.338514	-0.299318	-0.348954	-0.622949
stard9	2.29983	0.0969475	-0.617132	2.48812	-1.11961	-0.824807	-0.2884	-0.972528	-0.469613	-0.404492	0.758104	0.418237	-0.180616	-0.60311	0.497752	-0.333191	-0.382455	-0.363038
etf1	2.19981	0.137379	-0.507667	2.25732	-1.4069	-1.02539	-0.534304	-0.640004	0.203937	-0.358584	1.02538	0.300439	-0.00780088	-0.0801713	0.48417	-0.409801	-0.79734	-0.840486
LOC107392755	2.17567	0.141781	-0.661707	2.73552	-0.977215	-0.700152	-0.289447	-0.696162	-0.210328	-0.27507	0.773369	0.459032	0.03881	-0.568506	-0.203264	-0.616317	-0.522366	-0.603652
LOC107390552	2.23696	0.129482	-0.248413	2.35708	-1.0677	-0.882987	-0.391315	-0.930493	-0.575746	-0.256433	1.16384	0.640202	0.0635605	-0.262235	-0.10532	-0.537349	-0.676684	-0.656449
snap23	2.5091	0.142188	-0.707328	2.34279	-0.985816	-0.774508	-0.625088	-0.690659	-0.224998	-0.0245558	1.11694	-0.0783059	-0.203539	-0.32747	-0.124324	-0.101629	-0.666933	-0.575864
abhd16a	2.47742	0.730274	-0.822885	2.08129	-0.829814	-0.769191	-0.0595873	-1.11525	-0.269269	-0.71973	0.954304	0.459118	-0.0203487	-0.591667	-0.0311227	-0.479537	-0.446076	-0.547921
sik2	2.59988	-0.0397086	-0.868855	1.8571	-0.562004	-0.883728	-0.695139	-1.23876	-0.63765	0.0401915	1.24327	0.285037	0.30549	-0.41042	0.137599	-0.0860242	-0.364907	-0.681379
LOC107375124	1.78508	1.85034	1.23825	1.03604	-0.378068	-0.693403	-1.62021	-1.218	-0.13391	0.369925	0.708116	0.279115	-0.223325	-0.61909	-1.15202	-0.405107	-0.57461	-0.249115
tiam2	2.08667	1.86917	1.32955	1.075	-0.384761	-0.556723	-1.25352	-0.551598	0.0137783	-0.656531	0.28653	0.0821122	-0.399506	-1.31605	-0.500941	0.219287	-1.04761	-0.294858
LOC107388768	1.58938	1.69675	0.840233	1.46755	-0.63402	-1.25727	-1.3261	-0.678081	0.550694	-0.0339851	0.65636	0.448452	0.0541545	-1.5897	-0.321797	-0.148648	-0.458437	-0.855536
LOC107386903	1.39862	1.58683	1.05616	1.83626	-0.88763	-0.362697	-1.2338	-0.492665	0.24754	-0.245247	0.67263	0.707315	-0.270905	-1.31994	-0.337326	-0.209142	-1.11812	-1.02789
wnk3	1.87359	1.62672	1.03098	1.12833	-1.2311	-0.992449	-1.04735	0.131551	0.316565	-0.306743	0.789404	0.642416	-0.697252	-1.56237	-0.358934	-0.472674	-0.390733	-0.479941
ssr1	2.29162	1.20365	0.779895	1.62994	-0.0835096	-1.17559	-1.35249	-0.729181	0.388621	-0.824673	0.576097	0.360513	-0.364462	-1.00448	-0.424535	-0.393598	-0.184291	-0.693534
LOC107397355	2.52796	0.729153	0.990047	1.26322	-0.120752	-1.09918	-1.19921	-0.889159	0.364307	-0.760592	-0.266642	0.540507	-0.157314	-1.32016	-0.837566	0.648766	-0.191658	-0.221725
LOC107393273	1.37228	1.76212	0.943752	2.17505	-1.68511	-0.692484	-0.833369	-0.247257	0.179922	-0.103437	0.352466	0.170593	-0.635362	-0.904733	-0.369384	-0.611758	-0.387197	-0.486083
vwa8	1.28211	1.91579	0.489291	1.95354	-1.89046	-0.538272	-1.10362	-0.467675	0.437944	0.266267	0.301101	0.270933	-0.490664	-0.949793	-0.741265	-0.125198	-0.237592	-0.372431
cnih1	1.16353	2.36027	0.675196	1.46722	-0.799008	-0.769066	-0.964358	-0.27973	0.608452	-0.263997	0.586815	0.277762	-1.37283	-1.19476	-0.243609	-0.709822	-0.686333	0.144264
LOC107385657	1.09334	2.25907	0.438833	1.66543	-1.19107	-0.898959	-1.23898	-0.638136	0.115855	0.395528	0.536362	0.896737	-0.688846	-0.883686	-0.428743	-0.135861	-0.595575	-0.701307
dcaf8	1.38882	1.82639	0.465446	2.24066	-1.20291	-1.12979	-1.1398	-0.716997	-0.035777	-0.154646	0.297577	0.680197	-0.185254	-0.757112	-0.237162	-0.204664	-0.700695	-0.434278
dgat2	1.64089	2.20671	0.670618	1.63752	-0.791114	-0.784612	-1.32541	-1.15814	-0.0170016	0.028006	0.207653	0.534964	-0.875951	-0.386521	-0.349722	-0.235521	-0.642616	-0.359746
fech	1.38482	1.91028	0.621104	1.98949	-0.894124	-0.649845	-1.36559	-0.404195	-0.688171	-0.224568	0.0833239	0.773317	-0.192717	-1.29532	-0.378208	-0.240113	-0.80737	0.377879
cpo	1.37636	2.89348	0.34303	0.290223	-0.238532	-1.51706	-1.12575	-0.697124	0.0863543	-0.272927	0.0638215	0.405758	-0.494082	-0.396833	0.925187	-0.64009	-0.506624	-0.495194
LOC107396451	0.993762	2.40621	-0.126913	0.540582	-0.747115	-1.62523	-1.56235	-0.792757	0.763952	1.06599	-0.0385875	0.401875	-0.690296	-0.901464	0.55921	0.127342	-0.379758	0.0055524
lyst	1.209	1.35979	0.0688849	1.73572	-1.12705	-0.915163	-1.99801	-1.02024	0.350879	-0.528605	0.864316	0.889095	-0.184732	-0.738657	0.530918	-0.152389	0.396957	-0.740706
LOC107392758	1.48252	1.15467	0.0447813	1.97733	-0.715912	-1.68522	-1.20841	-1.15574	0.412897	-0.724498	0.0335811	0.838745	-0.37449	-1.02604	0.863339	0.0808722	-0.177582	0.179157
LOC107380967	0.876824	1.30894	0.344972	1.47466	0.0115231	-1.67134	-1.58215	-1.29035	0.812275	-0.416327	0.880081	1.16699	-0.42441	-0.659866	0.755078	-0.118883	-0.645625	-0.822393
LOC107375411	1.06742	0.649849	-0.0953165	2.5467	-1.41597	-0.685494	-1.61065	-0.706987	0.55965	0.00219435	-0.826794	-0.0312692	-0.516418	-0.571838	-0.19411	1.01074	-0.0319389	0.850225
LOC107388892	1.01224	1.61126	0.158194	1.68327	-1.54943	-1.20284	-1.47277	-1.5575	0.802623	0.0373697	-0.617048	0.0775794	-0.267999	0.878043	-0.0731824	0.216621	-0.109281	0.372853
snrpa	1.4275	0.316813	1.26739	2.05081	-1.64846	-0.179368	-1.07874	-0.745013	0.32195	0.118924	-0.397219	0.828588	-1.01684	-0.873932	-0.617419	1.01429	-0.618345	-0.170928
LOC107396835	1.8885	0.915113	1.65198	1.1949	-1.51421	0.0563835	-1.08491	-1.12748	-0.158647	-0.0454553	-0.471135	1.01575	-0.399534	-0.804131	-0.653103	0.678936	-0.754749	-0.388207
LOC107395207	2.75031	0.902726	0.553907	1.20639	-0.918251	-1.0477	-0.499295	-0.987555	0.538429	0.0193454	-0.531017	0.427684	-0.824367	-1.29724	-0.107991	-0.306683	-0.420293	0.541607
LOC107389941	2.20202	1.23403	0.456025	1.38774	-1.5527	-0.905446	-0.814764	-1.25843	0.110591	0.00653235	-0.0330266	0.280073	-0.542596	-1.39915	-0.0961256	-0.191944	0.592935	0.524236
mrpl21	2.44646	1.25419	0.574646	1.50032	-0.447164	-0.65275	-1.21019	-1.22661	-0.368669	-0.0753702	0.346053	0.204081	-0.323852	-1.2071	-1.14071	-0.0783184	0.277095	0.127893
xpot	2.70696	1.12212	0.527553	1.57224	-1.42162	-0.513443	-0.609735	-0.892882	-0.563348	0.307863	0.0846444	-0.0765049	-0.215576	-0.845286	-0.968326	-0.26824	0.104524	-0.0509547
lxn	1.68766	1.5593	0.342258	1.85501	-0.738945	-0.319437	-1.17711	-1.22228	-0.240473	-0.0940254	-1.19338	0.127794	-0.0987	-1.11588	-0.310846	-0.66868	0.938675	0.669054
pgp	1.28114	0.517763	0.0523905	2.78067	-1.51822	-0.696178	-1.26843	-0.905133	0.0375393	0.0371378	0.664967	0.663594	0.275541	-0.860052	-0.0836485	-0.0924101	-0.562329	-0.324346
LOC107383849	1.49887	0.764258	0.387912	2.04628	-1.65629	-1.16463	-1.15289	-1.12964	0.0561605	0.17521	0.92681	0.651199	0.316677	-1.18248	0.214903	-0.029786	-0.400826	-0.321733
ndufa11	1.33266	-0.0367064	1.05765	2.3061	-1.55439	-0.84457	-1.14646	-0.818998	0.0713554	-0.27348	0.779688	0.756322	0.757946	-1.18372	-0.0776117	-0.417944	-0.402146	-0.305691
LOC107388102	1.52657	0.530507	0.466941	2.2332	-1.53964	-1.04568	-1.34348	-0.759429	0.694935	-0.362005	0.712009	0.774055	-0.29936	-1.05584	0.340504	-0.167428	-0.452196	-0.253665
LOC107384960	1.20662	1.00192	0.87325	2.13628	-1.79835	-1.00925	-1.28307	-0.780217	0.533575	-0.039302	0.641791	0.105507	-0.226919	-1.23155	0.504194	-0.0669732	-0.351372	-0.216139
LOC107391878	1.73412	1.00959	0.369429	1.6833	-0.863371	-1.13598	-1.02411	-1.42667	0.448557	0.446628	0.921911	0.484608	0.387944	-1.39985	-0.591422	0.246137	-0.794625	-0.496203
LOC107388775	1.36702	1.49057	0.121015	1.79723	-1.55798	-1.00784	-0.798694	-0.791122	0.143779	0.500577	1.16897	0.520854	-0.0246898	-1.2232	-0.571898	0.281396	-0.975727	-0.440253
snd1	1.70247	1.49293	0.031666	1.88297	-0.864305	-1.32915	-0.903522	-1.10061	-0.319209	0.918583	0.520104	0.753592	-0.472533	-1.12712	-0.441391	0.0324472	-0.456801	-0.320123
spata5l1	1.07981	0.783685	0.364748	2.31775	-1.16835	-1.41117	-0.884427	-0.709137	-0.506569	0.371949	-0.0958797	1.38197	-0.353013	-1.48764	0.337722	-0.458465	0.249365	0.187641
acly	1.64164	0.434919	-0.125841	2.00453	-0.876561	-1.42319	-1.35259	-1.10045	-0.451307	0.939238	0.865811	0.727999	-0.371626	-1.04866	0.69193	0.00732028	-0.340558	-0.222596
nucb2	1.62374	0.17523	0.927273	2.18488	-1.4782	-1.12373	-1.04087	-0.850415	0.023097	0.591979	0.46457	0.988511	-0.0957596	-1.03639	-0.0693976	-0.57472	-0.694412	-0.0153796
umodl1	1.85674	0.499407	0.911691	2.42897	-1.05965	-1.0286	-1.04479	-0.630197	-0.604427	0.511944	0.345782	0.533136	-0.0565279	-0.697198	-0.63722	-0.880501	-0.44785	-0.000717016
LOC107377914	1.00808	0.374435	0.946504	2.13952	-1.14737	-1.51762	-0.408937	-0.813205	0.391886	-0.211064	0.057143	1.63431	-0.988285	-1.28341	-0.056152	0.134267	-0.560633	0.300545
LOC107376032	1.5234	0.46541	0.431029	2.43642	-0.448866	-1.52227	-0.848604	-1.29682	-0.157562	-0.279335	0.258373	0.87586	-0.622296	-1.13656	-0.174456	0.417665	-0.506738	0.585354
whamm	1.93431	0.520759	0.671707	2.15664	-0.534095	-1.62121	-0.551726	-0.460305	-0.795566	0.490954	-0.544766	0.868556	-1.04071	-0.531469	-0.17319	-0.295383	-0.769318	0.674805
LOC107389264	0.993491	0.236193	1.1692	1.22497	-0.902668	-1.25063	-1.9107	-1.14662	0.866628	-0.120805	1.06907	1.53214	-0.316727	-1.13939	0.0343169	-0.129608	-0.263928	0.0550769
pigs	1.47119	0.32383	1.23802	1.70351	-1.4612	-0.833902	-1.60267	-0.722523	0.151343	0.104104	0.813135	1.45695	-0.240084	-0.978683	-0.255469	-0.277411	-0.487004	-0.403133
txnl1	1.49442	0.216946	-0.0849883	1.93058	-0.901714	-1.13531	-1.94618	-0.728572	0.941677	-0.283346	1.28158	1.00887	-0.322492	-0.298259	0.0491527	-0.07919	-0.774605	-0.368583
slc35b2	0.945187	0.410214	0.846536	2.05581	-1.50989	-1.07641	-1.15696	-0.521931	0.823014	0.353652	0.771026	1.4402	-0.958254	-0.0898604	-0.248286	-0.683965	-0.839673	-0.560411
kcnq4	1.39297	0.532143	0.797487	1.70725	-0.876888	-1.31227	-1.65907	-0.355392	0.81072	0.524441	0.413934	1.4997	-1.09814	-0.540124	-0.777026	-0.24406	-0.477102	-0.338576
LOC107374580	1.94089	0.914627	0.92726	1.58937	-1.66262	-1.12945	-1.30571	0.110225	0.279392	0.482828	0.080494	0.290711	-0.730253	-0.673984	0.362377	0.27312	-1.12753	-0.621749
LOC107387978	1.9721	0.877581	0.541335	1.0869	-1.59681	-1.08372	-1.51126	-0.660913	0.678161	0.438014	0.552807	1.03955	-0.605084	-0.547429	0.403673	0.0173474	-1.16899	-0.433274
trap1	1.51346	0.681074	-0.0416033	1.97897	-1.58119	-1.35334	-1.43616	-0.0428146	0.278582	0.352467	0.333678	1.3011	-1.04438	-0.700717	0.0930612	0.136893	-0.555681	0.0865898
def8	1.44795	0.282158	1.02687	1.12366	-0.464713	-1.47487	-1.27892	-1.32517	0.588997	0.42184	1.3684	1.12023	0.0924825	-1.35751	0.139724	-0.271536	-0.932722	-0.506881
renbp	1.50654	0.201153	0.975469	1.13367	-0.866867	-1.21883	-1.25311	-0.951755	1.17168	0.162242	1.34756	0.903969	-0.131679	-1.26096	0.556305	-0.644125	-0.966517	-0.664745
LOC107391105	1.7112	0.361734	0.987985	1.4827	-0.792131	-1.26631	-1.22425	-1.0624	1.62676	-0.251555	0.288004	0.939926	-0.0997729	-1.03405	0.0532052	-0.63193	-0.264016	-0.825097
rps15	0.480431	-0.279653	0.651994	1.42718	-1.0151	-0.975977	-0.736201	-0.936797	2.16246	0.000482947	0.980082	1.5028	-0.0103444	-1.41302	-0.700826	-0.434338	-0.413081	-0.29009
epg5	1.30361	1.93755	0.470582	0.97267	-1.16414	-0.678277	-1.44508	-1.04475	0.77001	0.62098	-0.795662	0.875306	0.992095	-0.744084	-0.846093	-0.592367	0.00126804	-0.633612
ndufb4	0.694123	2.33721	0.712105	1.28907	-1.30746	-1.11544	-1.16677	-1.10676	-0.216672	0.242184	0.392885	0.698421	0.872205	-1.2297	-0.403776	-0.208714	-0.280803	-0.202109
derl2	0.741064	2.21415	-0.224593	1.36683	-0.509315	-1.1739	-1.2771	-1.22875	0.456254	0.945007	0.212947	1.39558	-0.0603221	-0.82547	-0.395205	-0.616606	-0.423553	-0.597024
LOC107392260	1.39809	2.19189	0.854623	1.15646	-1.0316	-0.370793	-0.888446	-1.14645	-0.465355	0.931321	-0.594262	0.794774	-0.105498	-0.813906	-1.40021	-0.392278	-0.0142417	-0.104122
LOC107383518	0.922944	2.28091	1.57697	1.64913	-0.840676	-0.789758	-0.747186	-0.758416	-0.640622	0.627459	-0.649166	0.186692	-0.392796	-0.763875	-0.843167	-0.748091	-0.0799376	0.00958621
LOC107395691	1.01778	1.93655	1.08971	1.26878	-0.814433	-1.32676	-1.05252	-1.47027	-0.556658	1.30422	-0.342441	-0.0306781	0.471723	-0.615182	-0.964148	-0.157738	0.190854	0.0511988
irf6	1.0457	1.48356	1.14656	1.59759	-0.605679	-1.25263	-1.30329	-1.01916	-0.415143	1.62279	-0.0598758	0.738345	-0.671533	-0.908045	-0.445771	-0.450805	-0.31132	-0.191298
LOC107393680	0.489131	2.54462	-0.31519	1.50371	-0.88668	-0.726787	-1.17415	-0.958964	-0.807413	1.23045	-0.240919	0.528785	-0.816587	-0.665748	0.643056	-0.423329	0.265238	-0.189234
tfg	0.328899	3.01957	-0.209231	1.5083	-1.26816	-0.814046	-0.810798	-1.0069	-0.103236	0.691099	-0.0465832	0.371584	-0.364431	-0.806704	-0.0934571	-0.206762	-0.220387	0.031253
LOC107387822	0.616716	2.73075	-0.214637	0.945037	-0.720459	-0.765615	-0.761501	-0.884058	-0.602086	2.06152	-0.105785	0.13542	-0.554454	-0.534366	-0.206928	-0.431998	-0.208458	-0.499093
LOC107386790	0.733726	2.3658	-0.0390938	0.224115	-0.842485	-0.459493	-0.783121	-0.920843	-0.616643	2.33602	-0.451374	0.964819	-0.0204387	-0.386218	-0.706985	-0.778875	-0.234187	-0.384716
csgr04h6orf58	0.876193	0.96186	0.545271	0.746201	-1.10618	-1.16685	-1.20793	-1.34022	0.200294	0.364259	1.24498	1.56552	-0.793431	1.25266	-0.139184	0.0404589	-0.766581	-1.27731
LOC107377469	0.172321	1.51225	0.741403	0.612462	-1.70627	-1.6101	-0.456646	-0.807181	-0.467625	1.1197	0.780673	1.31444	-1.38835	0.906911	0.108187	-0.416301	0.32295	-0.738822
ap1g1	1.08374	1.56119	-0.0257575	1.74431	-0.914761	-0.849227	-0.385679	-1.09322	-0.595653	1.63469	-0.272854	0.898135	-0.86543	0.703532	-0.212553	-0.792947	-0.415758	-1.20176
LOC107382402	2.02454	1.96014	0.402445	1.85569	-0.359401	-0.730188	0.505044	-0.757376	-0.825779	-0.00108039	-0.090628	-0.216411	-0.245087	-1.43063	-0.454667	-0.566881	-0.631056	-0.438678
LOC107374124	1.37473	2.13521	0.36974	2.15289	-0.701258	-0.377026	-0.161012	-0.388897	-0.781082	0.230263	0.454898	-0.19664	-0.547602	-1.64008	-0.713859	-0.615971	-0.343126	-0.251177
LOC107391086	1.20119	1.97554	0.0961247	2.14499	-1.19189	-0.969686	-0.502226	-0.87666	-0.732694	0.840149	0.671726	-0.0110228	-0.362141	-1.05675	-0.46172	-0.582503	0.184019	-0.366439
nuak1	0.852868	2.41786	0.114073	2.49097	-0.643937	-0.823526	-0.388657	-0.758009	-0.57872	0.154595	0.178895	-0.32613	-0.447509	-0.827167	-0.63813	-0.457186	0.252772	-0.573057
LOC107380909	2.16638	1.44631	0.962527	1.89537	-0.327837	-0.0533631	-0.855495	-0.446284	-0.401947	0.784371	-0.786992	-0.345942	-0.404956	-1.18372	-0.479892	-0.657972	-0.816093	-0.494463
psenen	2.24949	1.63095	0.783419	1.99445	-0.541698	-0.753791	-0.931138	-0.524642	-0.14383	0.427518	-0.418277	-0.381283	-0.543267	-0.907537	-0.456893	-0.479069	-0.724771	-0.279635
pccb	2.25393	1.40888	0.539153	2.21958	-0.499523	-0.703313	-0.39333	-0.694076	-0.886311	0.38249	0.0490113	-0.041254	-0.824708	-0.83337	-0.334047	-0.62504	-0.454599	-0.56347
ip6k2	1.58263	2.19402	1.01348	1.81576	-0.834536	-0.732999	-0.574331	-0.110428	-0.892931	0.564762	-0.469781	-0.238653	-1.08932	-0.375083	-0.345307	-0.672753	-0.152402	-0.682137
LOC107384962	1.78763	2.20314	0.886701	1.71848	-0.969651	-0.751277	-0.893432	-0.64864	-0.381703	0.449831	0.187644	-0.203171	-0.636474	-0.587551	-0.495784	-0.822446	-0.289495	-0.553796
LOC107379137	1.00941	2.09445	-0.29754	1.20488	-2.03791	-1.52411	0.317333	-1.0454	-0.791145	0.766799	0.175159	0.284236	0.445169	-0.477143	0.4301	-0.262482	0.264491	-0.556292
cope	1.703	1.34353	0.321092	1.92244	-1.45693	-1.12776	0.289097	-1.40144	-0.614608	0.132307	0.948324	0.542268	-0.121971	-0.289645	-0.539723	-0.814879	-0.59408	-0.241016
slc30a3	1.44992	0.386439	-0.615575	2.22074	-1.0796	-1.22189	-0.381221	-1.11215	-0.733996	1.37808	0.81906	-0.178959	-0.358264	-0.623498	-0.0597443	-1.00549	0.332543	0.783601
LOC107391580	1.75383	1.53616	-0.145999	1.82852	-1.11711	-1.21883	-0.140382	-0.872005	-0.157893	1.68695	-0.467693	-0.0867478	-0.747397	-0.699843	-0.537928	-0.367616	-0.330101	0.0840904
LOC107387428	1.32748	1.08543	1.79944	1.97067	-1.206	-0.456303	-0.0868716	-1.09353	-0.312021	0.830671	-0.339173	0.153938	0.0316744	-1.15417	-0.841636	-0.664621	-0.280789	-0.764174
LOC107386886	0.72732	1.01441	2.26001	2.21869	-0.942653	-0.405575	-0.325253	-0.643844	-0.778969	0.47824	-0.260599	-0.0242588	0.153604	-1.28942	-0.472528	-0.52903	-0.434132	-0.746011
lnpep	1.06223	0.646879	2.38201	1.79155	-0.495107	-0.952969	-1.07868	-1.07728	0.20546	0.691463	-0.500257	0.205964	0.103119	-0.0875995	-0.880025	-0.554151	-0.497051	-0.965558
ube2ql1	1.04325	1.26564	2.33463	1.91723	-1.10409	-0.837672	-0.878431	-0.44234	-0.390979	0.00173508	-0.0937309	0.326124	-0.164995	-0.979422	-0.38875	-0.64464	-0.41074	-0.552821
LOC107382981	0.842139	1.44741	1.90232	1.84039	-1.22941	-1.14944	-1.00686	-0.669061	-0.271309	0.484558	0.177115	0.591563	-0.0436177	-1.172	-0.208527	-0.523752	-0.48026	-0.531263
lrch4	1.25138	1.38554	1.96978	1.58286	-1.21528	-1.16562	-1.14573	-1.03884	-0.311022	0.149863	-0.0195679	0.392837	0.616002	-0.496985	-0.66223	-0.421276	-0.385296	-0.486416
LOC107384631	1.33502	1.06515	2.11551	1.59524	-1.05706	-1.0461	-0.77431	-0.534596	-0.0288947	-1.02541	-0.154122	0.645413	0.57458	-0.769437	-0.236945	-0.0493066	-0.578814	-1.07592
dld	1.02644	1.06224	1.20487	2.49856	-0.623091	-1.14504	-1.39281	-0.661899	-0.558755	-0.151838	-0.368986	1.03259	0.0475193	-1.10544	-0.091951	-0.0389179	-0.315495	-0.417996
rpl23a	1.19094	1.10251	1.38884	2.05651	-0.481	-1.46027	-1.2484	-0.925486	-0.206356	0.313874	0.0490297	0.882865	0.219928	-1.31627	-0.261748	-0.202317	-0.487909	-0.614721
ddrgk1	0.64905	1.53667	1.0884	2.21877	-1.06573	-0.981598	-1.45198	-1.18225	-0.133093	0.138947	0.31827	0.851253	-0.0619093	-1.21158	-0.288211	-0.274589	-0.0692179	-0.0812008
LOC107397086	1.0175	1.10429	1.95536	1.60553	-0.218403	-0.846684	-1.50442	-1.31818	-0.385715	-0.177622	-0.284076	0.573354	0.139073	-1.27668	-1.07912	0.157523	0.216995	0.321262
atad1	0.917772	1.08458	2.19806	1.88695	-1.10746	-1.0452	-1.10966	0.109092	-0.298344	0.130232	-0.0809132	0.765609	-0.462217	-0.961419	-0.165475	-0.586011	-0.693412	-0.582187
lum	0.814057	0.910784	1.9106	2.27285	-0.821471	-1.03345	-0.984996	-0.388627	-0.230917	-0.0651845	-0.110428	1.13842	-0.509834	-1.10883	-0.0927313	-0.561357	-0.572344	-0.56654
epb41l5	1.00891	1.30046	1.63253	2.24331	-1.26094	-0.652841	-0.615683	-0.353135	-0.373216	-0.390917	-0.050468	0.799443	-0.51618	-1.42894	0.132793	-0.643592	-0.579664	-0.251879
tspan31	1.0751	0.706897	2.2308	2.00099	-1.25009	-0.500994	-0.65689	0.066339	-0.112345	-0.55934	0.0459888	0.891922	-0.853063	-1.08776	-0.423336	-0.514083	-0.336543	-0.723586
LOC107387648	1.32664	0.931315	1.89402	1.87089	-0.506136	-1.07775	-1.02713	-0.326822	-0.106318	0.273036	0.208966	0.688646	-0.767051	-1.27874	0.207675	-0.717458	-0.638132	-0.955645
ppp1r12a	1.70193	1.34271	1.59207	1.68175	-0.440143	-0.745893	-1.23658	-0.553889	0.180849	0.0166457	-0.0253978	0.613569	-0.620009	-1.19275	0.163031	-0.631108	-0.877256	-0.969523
LOC107390554	1.32489	0.798532	1.77588	1.78733	-1.12258	-1.3183	-1.19424	-0.0917426	0.199534	0.425162	0.507422	0.499967	-0.580632	-1.47257	-0.371611	-0.401048	-0.377401	-0.388587
lrp6	0.863425	0.802196	2.49441	1.29188	-1.30797	-0.817378	-1.06501	0.0344518	-0.162524	0.254733	-0.0990287	1.09926	-0.54276	-1.35883	-0.663024	-0.518614	-0.151038	-0.15417
LOC107377725	0.361669	1.07931	1.81534	1.29053	-0.791794	-1.2517	-1.7053	0.0589866	-0.0270694	0.357699	0.392196	1.28509	-0.616351	-1.70168	-0.0705291	-0.463451	0.31658	-0.329523
fosb	0.907066	1.17936	2.2571	1.61262	-0.59822	-0.657326	-1.29182	-0.540283	0.0842337	-0.240334	-0.153827	0.762986	-0.47609	-1.43505	-0.737369	-0.247965	-0.799221	0.374135
LOC107396869	1.38296	0.856314	2.55317	1.38984	-0.689632	-0.0495636	-1.19681	-0.73949	-0.198501	-0.816118	-0.371253	0.831104	-0.130733	-0.74005	-0.783374	-0.187725	-0.758416	-0.351711
ktn1	1.45749	0.83982	2.34363	1.3161	-1.1151	-0.902134	-1.13597	0.120437	-0.494463	-0.600736	-0.4403	1.01478	-0.661482	-0.492964	-0.369762	-0.661995	-0.596162	0.37881
smyd3	1.37341	0.216714	1.90745	1.91868	-0.860303	-0.614576	-1.53757	0.0198772	-0.225066	-0.302191	0.525982	1.06943	-0.519571	-0.354813	-0.893194	-0.0519493	-1.06826	-0.604058
perp	0.38926	1.54111	0.928553	1.52454	-1.80753	-0.422343	-0.567269	0.0149975	-1.14145	0.940022	0.336862	0.590425	0.0562709	-1.63626	-1.11746	-0.466644	0.850672	-0.013749
LOC107372744	-0.107335	1.23526	1.47884	1.54025	-1.67048	-0.922951	-0.368733	-0.357328	-0.777435	0.249075	0.449763	1.67398	-0.658617	-0.96529	-1.24175	-0.327593	0.299161	0.471189
gpatch2l	0.467677	0.712219	1.88822	1.95057	-1.45129	-0.748922	-0.810829	-0.0172843	-0.648116	0.723564	0.308898	0.817297	-0.218594	-1.57881	-0.777762	-0.838018	0.114029	0.107148
LOC107383404	1.01951	0.913198	1.86804	2.0001	-1.0948	-0.984862	-0.97421	-0.42423	-0.994364	-0.185029	0.430851	0.837779	0.00341493	-1.30856	-0.686278	-0.428411	0.179619	-0.171771
pfdn1	0.851405	1.10163	0.939938	2.28874	-1.49852	-0.882293	-0.876649	0.000391615	-0.889061	0.239322	0.796449	1.07348	-0.570101	-1.22822	-0.669566	-0.452196	-0.0874623	-0.13728
LOC107383613	1.39347	1.49756	1.68926	1.43027	-1.13058	-0.979427	-1.38782	-0.513561	0.265224	-0.0742917	-0.305893	0.994616	-0.120662	-1.04906	0.171034	-0.638456	-0.68186	-0.559838
sec62	0.736392	1.40683	2.48846	0.994399	-1.07532	-1.08556	-1.15952	-0.620525	0.081193	0.255813	-0.270435	1.12895	-0.36181	-0.976685	-0.082773	-0.513747	-0.545547	-0.400108
LOC107383968	1.38922	2.11403	1.78058	0.59814	-1.08452	-0.718905	-1.18895	-0.715532	-0.0102539	-0.0237998	-0.250758	1.26925	-0.366165	-0.802596	-0.571409	-0.519639	-0.427315	-0.471383
ctnna1	0.898859	1.08344	2.25036	0.677242	-1.24498	-0.180739	-0.927977	-0.0764115	0.557673	-0.139405	-0.0916244	1.62013	-0.225985	-0.697462	-1.2142	-1.22074	-0.464629	-0.603549
LOC107373526	0.752436	1.84968	2.08814	0.519105	-1.53012	-1.17476	0.213584	-0.941392	-0.367422	0.303082	-0.476118	1.13221	-0.292109	-0.32907	-0.982517	-0.29707	-0.798444	0.33078
usp46	1.3679	1.91185	0.557961	0.0182638	-0.950623	-0.591788	-0.738148	0.191148	-0.355595	0.629947	-0.0195304	2.28747	-0.755755	-0.232487	-0.479973	-1.0562	-0.831912	-0.952532
uhrf1bp1	1.78832	0.979696	0.496715	1.00311	-1.13867	-0.932811	-0.826635	-0.823169	-0.12823	1.12133	0.26203	1.84439	-0.037931	-0.690368	-0.989474	-1.21774	-0.605098	-0.10546
sdr16c5	0.715444	-0.0316369	0.972111	2.40107	-1.83056	-1.09846	-0.825433	-0.338659	-0.15262	0.448818	0.465255	0.587817	0.535749	-1.6669	-0.301248	-0.516873	0.391747	0.244371
prmt1	0.850901	0.507158	1.50527	2.36489	-1.95757	-0.738211	-0.821512	-0.429238	-0.363706	0.00368128	-0.161139	0.265568	0.962079	-0.920662	-0.738733	-0.583829	0.0891888	0.165869
kiaa1107	1.60316	0.703825	0.962041	2.19444	-1.1938	-0.817927	-1.36701	-1.06397	-0.426773	-0.664113	-0.0136393	0.870863	0.748076	-1.03155	-0.050706	-0.209509	-0.213699	-0.0297132
esyt1	1.62364	0.65548	0.952136	2.40493	-1.36939	-1.05911	-0.617304	-0.749455	-0.202651	-0.573002	-0.0486387	0.692826	0.390291	-1.39944	-0.453982	-0.275768	0.186606	-0.157176
thoc2	1.5329	0.31721	1.74241	1.94109	-1.33142	-0.865619	-0.711581	-0.686895	0.0507389	-0.501765	0.0418791	0.43528	0.969022	-1.43505	-0.769854	-0.169932	-0.169126	-0.38929
LOC107393335	0.920398	1.31049	0.854053	2.31686	-1.00622	-0.346476	-0.849848	-0.756811	-0.544682	-0.631765	0.128369	0.367072	1.24957	-1.72308	-0.586381	-0.176616	-0.161268	-0.36366
ywhaq	0.989711	1.3802	1.04012	2.17686	-0.824092	-0.0989657	-1.35087	-1.41857	0.107379	-0.481357	0.0559433	-0.232301	0.700776	-1.50983	-0.81094	0.0821622	0.182673	0.0111023
LOC107372950	1.18189	0.557882	0.793069	2.50071	-0.966512	-0.21937	-0.570548	-1.12965	-0.519338	0.211821	0.44089	0.2667	0.667208	-1.61891	-1.29154	-0.303292	-0.458363	0.457346
LOC107382814	1.17036	-0.242034	1.86892	2.37436	-0.441612	-0.855436	-0.26051	-1.35242	-0.56939	0.018637	0.173516	0.187981	0.894945	-1.12161	-0.822262	-0.58476	-0.0544963	-0.384188
dmap1	1.18147	0.000803263	2.20129	2.18652	-0.934819	-1.15742	-0.74449	-0.752432	-0.90714	-0.0863579	-0.227151	0.249098	0.141701	-1.1153	-0.487583	0.0291753	-0.0208552	0.443487
LOC107380427	0.356426	0.543273	2.32144	2.36872	-1.56395	-0.632404	-0.771557	-0.139093	-0.899731	-0.700723	-0.25748	0.21727	0.268096	-0.33964	-0.693727	-0.0869793	0.121816	-0.111755
ficd	0.861534	0.454868	2.14474	2.47002	-0.864235	-0.608707	-0.599325	-0.0319108	-0.533261	-0.510912	-0.303935	0.609753	-0.0266824	-1.22968	-0.788088	-0.709059	0.12391	-0.459034
LOC107375875	1.23126	-0.0129661	1.53524	2.6601	-0.738481	-0.926417	-1.18857	0.0114145	-0.249015	-0.0947309	-0.249877	0.698084	-0.249758	-1.37793	-0.613873	-0.473449	-0.139795	0.178772
LOC107373172	0.995823	-0.189532	1.40801	2.73223	-1.01497	-1.35495	-1.00128	-0.480709	0.444577	0.193289	-0.671552	0.423346	-0.235529	-1.21307	0.00746474	-0.12572	-0.0414666	0.124043
LOC107381441	0.874405	-0.455775	2.22638	2.17866	-1.1385	-0.286153	-0.835394	-1.239	0.549404	-0.573019	-0.830945	0.0801585	0.529878	-0.556139	-0.438171	-0.220934	-0.455001	0.590147
LOC107378497	0.853093	-0.144283	1.47185	3.04403	-0.902933	-0.305844	-0.86969	-1.10748	-0.361708	0.145277	-0.361326	0.23538	0.263861	-0.310413	-0.668787	-0.313224	-0.906187	0.238394
fpgs	1.46449	0.224792	2.24579	2.07571	-0.969809	-0.597346	-0.938149	-0.386783	0.498824	-0.16889	0.396512	-0.266814	-0.179602	-0.874011	-0.374878	-0.89886	-0.410273	-0.840706
unc13d	1.31358	0.573157	1.76307	2.45921	-0.265132	-1.29485	-0.595785	-1.16531	0.566099	-0.489127	0.0517558	-0.115375	-0.0639328	-0.92289	-0.315034	-0.319509	-0.566926	-0.613
anxa4	1.47732	-0.0857441	2.32143	1.80629	-1.60239	-0.828638	-0.184747	-0.385539	0.595113	-1.10322	0.221004	-0.41023	-0.103749	-0.159354	0.0190237	-0.463816	-0.732828	-0.379923
LOC107377436	0.381039	0.809099	3.11662	1.33619	-0.535262	-0.365144	-0.217231	-0.814464	0.891883	-0.672685	-0.243957	-0.300707	-0.209353	-0.687016	-0.701002	-0.721076	-0.337514	-0.729423
ythdf2	1.00621	0.828795	2.64177	1.55224	-0.985886	-0.442811	0.206631	-0.457398	0.798835	-0.709028	-0.278368	-0.457215	-0.632384	-1.04949	-0.0183625	-0.372125	-1.03252	-0.598888
gcc2	0.569391	0.678728	2.47549	0.498554	-1.43206	0.0232429	-0.96798	-1.1826	1.00728	0.214435	0.613334	0.640284	0.399124	-0.279452	-0.190088	-0.678758	-1.28715	-1.10177
npc1l1	0.594661	0.759099	2.70433	1.02134	-1.67796	-0.338146	-0.6309	-0.470748	1.17203	0.412365	0.139713	-0.0748616	-0.316242	-1.15158	-0.464571	-0.495362	-0.528542	-0.654628
emc1	0.382763	0.733496	2.16841	0.685353	-0.52163	-0.814162	-1.53472	-1.06397	1.68165	-0.544457	-0.108769	0.813328	0.927382	-1.02688	-0.477273	-0.11614	-0.409781	-0.774604
LOC107374020	0.45167	0.363766	2.38948	1.31324	-1.48569	-0.689933	-1.0768	-0.023831	0.316688	-0.0872303	0.647168	1.25563	-0.477414	-1.3211	0.320458	-0.666956	-0.557092	-0.672053
LOC107372463	0.473096	0.647467	2.29241	1.78306	-1.57179	-1.02582	-0.788739	-0.599316	-0.0460737	-0.151757	-0.482716	1.11581	-0.00181529	-0.649965	0.53702	-0.120734	-1.01776	-0.39238
timm9	0.797726	0.611519	1.84003	1.87263	-1.96237	-1.14118	-0.962387	-0.393266	0.205517	-0.606628	0.158188	1.17362	-0.330541	-0.527215	0.079014	-0.122373	0.102463	-0.794738
LOC107387611	0.463193	0.952641	2.08871	1.65648	-1.78682	-0.635478	-0.946908	-0.655989	0.312102	-0.544263	0.15675	0.874157	0.212227	-1.47868	-0.503089	-0.26548	0.279633	-0.179189
LOC107376476	0.641609	-0.0695808	2.25554	1.12756	-1.79611	-1.26876	-1.20943	-0.109547	0.0180774	-0.603974	1.30032	0.364993	0.53924	-0.288189	0.644925	-0.468086	-0.7986	-0.279988
atp5e	0.982136	0.136588	1.61142	1.60508	-2.11098	-1.56826	-0.869462	-0.525117	0.341144	-0.22446	0.934151	0.624943	-0.0972763	-0.547932	0.809035	-0.118626	-0.438215	-0.544167
nipa1	1.18903	0.641866	1.30185	1.33895	-0.386941	-1.48325	-1.60152	-0.556737	0.467085	0.326345	0.0199638	0.995525	-0.193368	-1.50516	1.26708	-0.855086	-0.341226	-0.624416
LOC107385715	0.608645	0.526176	1.58162	1.14852	-1.4577	-1.48167	-1.50046	-0.930928	0.0269251	0.229711	0.214899	1.57032	0.415569	-1.20378	0.806444	-0.39256	0.130043	-0.291769
LOC107381525	0.986755	1.26554	2.44803	0.698067	-0.515091	-0.668635	-1.499	-0.638806	-0.37251	-0.599233	-0.105886	0.38614	0.32245	-1.13905	0.322899	-1.28311	0.783203	-0.391779
LOC107379146	1.29886	0.791729	2.23931	1.05566	-0.658979	-1.65829	-0.966672	-0.638869	-0.189572	-0.514982	-1.00653	-0.501397	-0.10614	-0.680629	0.0775952	-0.411029	0.752029	1.1179
fbxo25	0.716926	0.24763	2.29034	1.25921	-1.74409	-0.323713	-0.725283	-0.343757	-0.578376	-0.393458	0.166533	0.865695	-0.337733	-1.77905	-0.618112	-0.0210562	0.606372	0.711921
rtn1	1.27613	0.3149	2.74365	0.778089	-1.11869	-1.02402	-0.724165	-0.809878	-0.437827	0.00536485	-0.115908	0.490227	-0.325934	-1.27307	-0.636088	-0.277132	0.141923	0.99243
LOC107394865	1.51582	0.440436	2.62119	1.23042	-1.84244	-0.370433	-0.611891	-0.829295	-0.420701	-0.396452	-0.478211	-0.353053	0.339686	-0.797346	-0.125967	-0.129334	0.23973	-0.0321681
LOC107386306	1.57959	0.94352	2.28762	1.68988	-1.59416	-0.415641	-0.652299	-0.517116	-0.577935	-0.45146	-0.0125613	-0.727903	0.38237	-0.682874	-0.283941	-0.411948	-0.147214	-0.407925
hlcs	1.48841	0.639112	2.80404	1.39144	-1.13527	-0.469059	-0.60399	-1.07609	-0.341912	-0.270316	-0.363763	0.0854651	0.033899	-0.73137	-0.605564	-0.214234	-0.500543	-0.13025
stt3a	1.46928	0.631798	2.82969	1.50931	-0.892048	-0.280815	-0.885419	-0.377752	-0.405429	-0.393803	-0.643196	-0.474138	0.357725	-0.649376	-0.50391	-0.407628	-0.577968	-0.306329
LOC107391340	0.898404	0.714985	3.00952	1.19279	-1.44043	-0.31094	-0.463982	-0.577178	-0.0807855	-0.771382	-0.341106	0.152135	0.385599	-0.768665	-0.798406	-0.479641	-0.363149	0.0422312
LOC107390194	0.655247	0.385309	3.05646	1.683	-0.700581	-0.709274	-0.815055	-0.808213	-0.254314	-0.871609	-0.145157	0.347746	0.194721	-0.547851	-0.568942	-0.450946	-0.184143	-0.266398
LOC107376898	0.32856	0.381776	3.01811	1.63951	-1.38009	-0.877681	-0.0410976	-0.597744	-0.0999834	-0.205921	-0.433405	0.429881	0.179918	-0.78712	-0.579258	-0.424214	-0.56798	0.016746
LOC107376424	0.926722	0.695813	2.73052	0.526072	-1.59566	-0.374033	0.104936	-0.362454	-0.781268	0.295123	-0.0255196	0.366634	0.839132	-0.962482	-0.527767	-1.47513	0.0399995	-0.420639
LOC107395311	1.32407	0.554646	2.37857	1.45877	-1.38651	-1.04763	-0.332322	-0.251371	-0.507087	0.226122	-0.183985	0.359158	0.534614	-1.37203	-0.762363	-0.842562	0.0206198	-0.170719
LOC107378160	1.55354	0.317178	1.60255	0.336999	-1.33873	-0.829445	-0.980078	-1.35725	0.376997	-1.0298	0.779059	0.25978	1.23829	-0.598361	-0.37586	-0.413061	-0.851647	1.30985
eme2	0.446721	1.01004	2.12588	0.922782	-0.553492	-0.628897	-1.35629	-1.12343	0.324002	-0.954982	1.39084	-0.226352	1.18596	-0.447654	-0.655578	-0.121112	-1.242	-0.0964518
traf2	0.417206	1.4495	1.96494	1.27473	-1.91698	0.103063	-0.385485	-0.990364	-0.336591	-1.2522	0.626597	0.405689	0.453993	-0.958259	-0.550813	-0.246593	-0.618844	0.560413
lman2	0.679076	1.33742	2.34842	1.27496	-1.08754	-0.867819	-0.633861	-0.771487	-0.202471	-1.151	0.0972225	0.533891	0.700123	-1.11933	-0.780075	-0.702136	-0.0648706	0.409487
LOC107390373	0.940664	1.69939	1.76251	1.6257	-0.917782	-0.189876	-1.3384	-1.06304	0.342663	-0.0790895	0.64721	0.232812	0.0308167	-1.04683	-1.05067	-0.585807	-0.621815	-0.388451
LOC107384898	1.09064	1.88517	2.02554	0.645188	-1.0665	-0.481888	-1.39588	-1.33301	0.214787	-0.403711	0.559445	0.091283	0.605921	-0.972946	-0.757656	-0.205451	-0.418725	-0.0822094
LOC107384359	1.23156	2.11643	1.30612	0.724686	-1.49441	-1.19681	-1.00362	-1.37315	0.471678	-0.539075	1.01389	-0.09884	0.220297	-0.337497	-0.348927	0.0441291	-0.598797	-0.137658
pdia5	0.924944	1.0886	1.29	1.87282	-1.38498	-0.556974	-1.7464	-1.07693	1.04898	-0.147894	-0.481636	0.182637	-0.104439	-1.34552	0.105658	0.00229867	0.358925	-0.0300934
atxn7	0.959145	1.84099	1.75595	1.27063	-1.48282	-0.829665	-1.51273	-0.747307	0.445248	-0.0988745	-0.267288	0.0320483	-0.0512248	-0.956784	-0.794335	0.422133	-0.346972	0.361852
LOC107374475	1.2458	0.765032	1.47841	1.55942	-1.86423	0.00745213	-1.64023	-0.768286	0.346313	-1.54309	-0.348738	-0.171663	0.539585	-0.246644	0.38291	-0.0425753	0.53203	-0.231493
LOC107374169	1.65059	1.1859	1.20311	1.96074	-1.42821	0.206013	-0.928976	-0.0962211	0.182337	-1.31783	-1.00357	-0.184968	-0.107529	-0.872183	-0.344216	-0.698948	-0.0606348	0.654598
slc31a1	0.978739	0.934836	2.28627	1.48001	-1.25415	0.0565643	-1.71612	-0.74785	0.0633356	-0.48843	-0.520428	-0.712029	0.87757	-0.625354	-0.103166	-0.413679	-0.43682	0.340711
mtdh	1.15092	0.879577	1.6175	2.16457	-1.40287	0.202554	-1.16426	-0.378789	0.00520325	-1.12994	-0.272886	-0.709112	1.01554	-0.772247	-0.729923	-0.185184	-0.166208	-0.124439
nars	1.34814	1.22328	2.29015	1.38895	-0.722148	-0.225922	-1.01496	-1.31047	-0.327957	-0.67576	-0.438967	-0.990985	0.685938	-0.497715	0.0960955	-0.758167	0.237683	-0.307193
eprs	1.76417	2.12544	1.02392	1.70588	-0.899264	-0.145051	-0.657311	-0.329747	-0.402039	-0.559399	0.258082	-0.7076	-0.618461	-1.31745	-0.0869505	-0.566753	-0.729595	0.142134
LOC107388453	1.48466	1.87225	1.3428	1.44411	-1.80767	-0.0349267	-0.634282	-0.711577	-0.266261	0.0480722	0.395481	-0.02018	0.152404	-1.43897	-0.277177	-0.539113	-0.612928	-0.396692
LOC107395091	1.08821	1.42432	1.1506	1.67882	-2.46291	-0.313754	-0.329639	-0.850048	-0.223758	-0.560862	0.298435	-0.0845096	-0.274611	-1.33066	0.525174	-0.0763757	0.136764	0.204792
LOC107374617	1.17225	2.1235	1.73833	1.26158	-0.963948	-0.611758	-0.853819	0.0420419	-0.659127	-0.974828	-0.652808	0.627217	-0.33329	-1.10725	-0.865402	0.334685	-0.257408	-0.0199657
tm9sf4	1.66639	1.38574	1.74615	1.78096	-1.48899	-0.325499	-0.744383	-0.511739	-0.449418	-0.667651	-0.585934	0.281519	-0.385287	-1.24619	-0.370907	0.0819587	-0.00259082	-0.164135
ccdc43	0.589941	1.66895	1.50786	1.22835	-1.55188	-0.168456	-0.432933	-0.467239	-0.0084688	-0.924942	-0.32841	0.889077	-0.91785	-1.4548	1.1022	-0.855981	0.597809	-0.473223
LOC107377899	0.326007	2.56644	1.52179	1.306	-1.15188	-0.475779	-0.765678	-0.944818	-0.947985	-0.290438	0.143351	-0.772461	0.506794	-0.572362	-0.865269	0.306471	-0.276832	0.38664
LOC107392981	1.46813	1.45879	1.18571	1.56401	-1.98285	-0.276109	-0.232162	-0.633303	-0.657024	-0.816879	0.488612	-0.487506	0.124887	-0.308054	-0.493874	1.10862	-0.530443	-0.98054
LOC107394344	1.13958	1.52457	2.22496	1.73388	-0.824812	-0.0338975	-0.903461	-0.807942	-0.555883	-0.118557	-0.793765	0.162337	0.0280664	-0.475002	-0.321103	-0.774938	-1.16566	-0.0383702
csgr13h15orf39	1.09885	1.36949	2.46242	1.57596	-1.4867	-0.35539	-0.327617	-0.30053	-0.811475	-0.24508	-0.66452	-0.277553	0.0884715	0.168492	-0.217034	-0.560583	-0.600538	-0.916657
LOC107384300	1.78506	1.50081	2.31513	1.00303	-1.42597	-0.558013	-0.565182	-0.76155	-0.500869	-0.785092	-0.0769611	-0.0712983	0.121751	-0.642259	-0.0642255	-0.45408	-0.632354	-0.187923
prmt5	1.79554	1.31543	2.61339	0.957559	-0.851199	-0.585986	-0.76243	-0.985106	-0.233473	-0.509286	-0.30387	-0.160752	-0.688196	-0.0489166	-0.12097	-0.265424	-0.637734	-0.528586
LOC107385242	1.41427	2.01245	1.94819	1.42491	-1.00469	-0.774391	-0.501499	-0.995816	-0.496111	-0.0182468	-0.504237	0.0209141	-0.0812117	-0.588024	0.17805	-0.611004	-0.71539	-0.708164
LOC107383140	1.56159	1.6104	2.12381	1.53868	-1.18252	-0.863894	-0.527027	-0.61354	-0.0346147	-0.166829	-0.0940723	-0.0946466	-0.317908	-0.26405	-0.22859	-0.685257	-0.873107	-0.888429
spg11	0.593358	2.13909	2.13673	1.26797	-1.40628	-0.949897	-0.504455	-0.784171	-0.680871	-0.236591	0.175886	-0.373582	-0.216729	-0.408711	0.624265	-0.10247	-0.767729	-0.50581
fam210a	0.21827	0.526242	2.57172	0.144155	-1.37586	-1.16304	-1.17143	0.0390963	0.358718	0.0952878	-0.179008	1.48979	-0.870814	-0.966028	1.06008	-0.224584	-0.193221	-0.359369
LOC107395685	0.408547	0.658	2.42092	0.268049	-1.34547	-1.21804	-1.43552	-0.15704	0.236857	-0.00461199	-0.129176	1.54824	-0.920791	-0.830855	0.998079	-0.154173	-0.145602	-0.197413
LOC107380902	0.0828193	0.719452	2.22398	-0.184997	-1.35713	-1.04297	-1.32591	-0.0374187	0.405593	0.0604127	-0.0135822	1.7542	-0.881296	-1.04272	1.25035	-0.140823	-0.274132	-0.195826
LOC107392840	0.357538	0.410326	2.31468	0.506134	-1.23573	-1.18062	-1.39391	-0.389914	0.422639	-0.0192269	-0.089467	1.43276	-0.926245	-1.23463	1.19384	-0.0279356	-0.159676	0.0194386
LOC107382070	0.0335445	0.668838	2.65752	0.221665	-0.888823	-1.03193	-0.946217	-0.189798	0.123284	-0.200905	-0.262804	1.72354	-0.899486	-1.20019	1.02517	-0.145102	-0.336836	-0.351472
LOC107396978	0.329118	0.566009	2.557	0.50128	-0.982358	-1.16807	-1.16747	-0.0797423	0.417826	-0.0814097	-0.181768	1.70098	-1.17529	-0.825815	0.703732	-0.335449	-0.414674	-0.363893
LOC107395671	0.530111	0.382628	2.05075	0.343603	-0.842596	-1.08859	-1.41686	-0.402007	0.175476	0.0695647	-0.115354	2.19897	-1.02875	-1.33343	0.633167	0.135765	-0.114744	-0.177708
LOC107379396	0.285776	0.787479	2.34372	0.307261	-0.956988	-1.16414	-1.48887	0.0684869	0.208788	0.155766	0.0553824	1.79549	-0.97066	-1.22396	0.540543	-0.297083	-0.262245	-0.184738
rfx3	0.319945	0.91333	2.40193	0.105476	-0.887386	-0.950644	-1.44861	-0.267742	0.473842	0.0902567	0.410609	1.60701	-0.939374	-1.19597	0.693024	-0.551152	-0.243755	-0.530798
LOC107395467	0.26428	1.15714	2.48425	0.162037	-1.04342	-0.994104	-1.43645	-0.443449	0.217421	0.11965	0.0883161	1.51596	-0.650986	-1.36074	0.516133	-0.317532	-0.200617	-0.0778885
rplp1	0.341789	0.841433	2.36216	0.106641	-1.18122	-1.24803	-1.38314	-0.252235	0.0984769	0.297044	0.0023017	1.64736	-0.734275	-1.32221	0.72425	-0.106455	-0.0790418	-0.114854
brd3	0.29145	0.677991	2.48522	0.112267	-0.932457	-1.04951	-1.50117	-0.490202	0.41706	0.325071	-0.190309	1.46401	-0.714881	-1.33278	0.975275	-0.170372	-0.245786	-0.120868
pdhb	0.2571	1.12844	2.1715	-0.352886	-1.24616	-0.896243	-1.39409	-0.651987	0.807634	0.246592	-0.0356046	1.59362	-0.743402	-1.18136	0.877891	-0.194903	-0.265264	-0.120869
LOC107388895	0.427019	0.862723	2.6384	0.051876	-1.24566	-1.07216	-1.3417	-0.555594	0.736257	0.0818306	-0.0361964	1.09958	-0.672225	-1.10859	0.816848	-0.359719	-0.0880101	-0.234686
mnt	0.388392	0.448268	2.39587	0.451859	-1.55087	-0.986949	-1.14695	0.233908	-0.0486126	0.0805429	0.00368457	1.49841	-1.01837	-1.16073	1.06365	-0.118317	-0.148351	-0.385441
LOC107396861	0.290951	0.860424	2.49827	0.236928	-1.53962	-0.852973	-1.01836	-0.054413	0.0965418	-0.0898488	-0.242848	1.44536	-0.982419	-1.31802	0.911932	-0.176676	-0.0908301	0.0255943
LOC107397237	0.143132	0.962611	2.48081	0.349722	-1.7416	-1.0572	-1.1498	-0.0362445	0.0502068	0.203153	0.078306	1.25528	-0.732236	-1.17727	0.822928	-0.0954844	-0.131237	-0.225083
mesdc2	0.222232	0.992187	2.35747	0.232627	-1.54491	-1.09804	-1.20233	-0.0868871	-0.0749542	0.24886	0.350523	1.40363	-0.918406	-1.29364	0.747733	-0.115223	0.0209247	-0.241793
mut	-0.093994	0.710737	2.4738	-0.03265	-1.47042	-1.15243	-1.09244	-0.232754	0.144124	0.223117	-0.0617542	1.65683	-0.924453	-1.06811	0.899801	0.0438768	0.006613	-0.0299056
LOC107372718	0.147696	0.774199	2.36848	0.118123	-1.51825	-1.07561	-1.31426	-0.114191	0.164973	0.236318	0.0659504	1.68426	-0.841872	-1.09373	0.815601	-0.15297	-0.136862	-0.127847
gtf3c2	0.221762	0.353871	2.26649	0.185526	-1.67518	-1.07428	-1.36195	-0.0844857	0.278756	0.241276	0.292786	1.57928	-0.866847	-1.27168	0.863209	0.0160214	0.0449261	-0.00947917
LOC107394685	0.196032	0.1693	2.14504	0.732972	-1.7007	-1.17549	-1.30838	-0.279589	-0.164027	0.311738	0.27468	1.69363	-0.416424	-1.46206	0.510334	0.0582159	0.17944	0.235286
llgl1	0.259539	0.390995	1.98941	-0.209659	-1.57341	-1.15067	-1.261	-0.492905	0.683806	0.198528	0.458579	1.77097	-0.938347	-0.967104	1.18729	-0.238246	-0.0965728	-0.0112062
rpl10	0.16443	1.14334	1.85678	-0.0555191	-1.40511	-1.45444	-1.41485	-0.470656	0.515216	0.368494	0.229383	1.83202	-0.631352	-1.10257	0.671929	-0.0219992	-0.123868	-0.101234
pigm	0.0555422	0.252777	1.91184	-0.0935203	-1.45503	-1.04983	-1.56257	-0.117121	0.521253	0.195995	0.0596186	2.09655	-0.763216	-1.19665	0.924356	0.0809736	0.0589433	0.0800731
LOC107373838	-0.0103735	0.393413	1.49796	-0.0880536	-1.64693	-1.36819	-1.65919	-0.311836	0.407682	0.536444	0.19122	1.89884	-0.641587	-1.10421	1.07411	0.168016	0.454729	0.207955
LOC107378311	-0.00178029	0.338349	1.74671	-0.349927	-1.41609	-1.27484	-1.24983	-0.41992	0.577232	0.571971	0.324441	1.31436	-0.920587	-1.47101	1.64966	0.223624	0.21933	0.13832
LOC107374826	0.239518	0.91342	2.72994	0.145715	-1.21824	-0.884248	-1.25112	-0.116081	0.280344	-0.089881	-0.364879	1.36207	-0.810024	-1.13925	0.79526	-0.135675	-0.28041	-0.176464
LOC107374060	0.365455	1.00033	2.66695	0.263687	-0.984172	-1.05097	-1.24466	-0.138117	0.136201	0.185851	-0.168564	1.37378	-1.07083	-1.07751	0.65218	-0.095865	-0.414369	-0.399387
LOC107390105	0.401478	1.20395	2.80868	0.292275	-1.16121	-0.921431	-1.15303	-0.448479	0.224945	-0.181885	-0.238129	1.156	-0.598545	-1.05027	0.648171	-0.396569	-0.288782	-0.297177
igflr1	0.272873	1.22472	2.5732	0.277616	-1.1781	-0.986507	-1.27392	-0.0126129	0.0925903	0.0317162	0.0728614	1.41012	-0.941588	-1.11004	0.517841	-0.227495	-0.48294	-0.260335
LOC107397197	0.143534	1.17039	2.48856	0.318417	-1.34796	-0.96536	-1.2951	-0.0709396	0.0528918	0.368951	0.105746	1.45926	-0.837189	-1.06857	0.590118	-0.379265	-0.348059	-0.385428
LOC107376510	0.297514	1.22259	2.63265	0.0397762	-1.30868	-0.925449	-1.19063	0.0337871	0.232644	0.341311	-0.172898	1.26577	-0.857629	-1.20409	0.484139	-0.221593	-0.31213	-0.357088
galm	0.21856	1.25249	2.56565	0.291159	-1.43201	-1.03105	-1.17717	0.224681	0.141865	0.0539297	-0.0698204	1.34499	-0.664452	-0.956553	0.546142	-0.173416	-0.553185	-0.58181
rictor	0.418062	1.12913	2.28359	0.577966	-0.982315	-1.18125	-1.51764	-0.211506	0.423525	0.176429	-0.0504767	1.36458	-0.847464	-1.32795	0.662452	-0.411873	-0.264206	-0.241061
agpat3	0.495679	1.33754	2.50943	0.373804	-0.864038	-1.30837	-1.30785	-0.329199	0.204608	0.170645	0.115068	1.27655	-0.716662	-1.16038	0.416217	-0.412119	-0.318707	-0.482221
LOC107389976	0.509813	1.45059	2.46068	0.724332	-1.17374	-0.961981	-1.28726	-0.12416	-0.0218593	0.125632	-0.286837	1.28259	-0.810791	-0.923399	0.365724	-0.271963	-0.354935	-0.702439
mau2	0.237061	0.61259	2.59159	0.794201	-1.42997	-1.15252	-1.31135	-0.275427	0.259737	0.139118	-0.158608	1.11946	-0.672687	-1.13559	0.912471	-0.0651081	-0.214595	-0.250387
decr2	0.598835	0.810373	2.62776	0.535192	-1.32701	-1.26749	-1.32656	-0.439623	0.391015	0.136977	-0.07868	1.06653	-0.786676	-0.933167	0.699524	-0.151195	-0.256105	-0.2997
LOC107389821	0.606959	0.689499	2.41983	0.419451	-1.65158	-1.23817	-1.02186	-0.336693	0.354554	0.0127457	0.101997	1.33931	-0.51067	-1.27404	0.823549	-0.146229	-0.195677	-0.392977
LOC107393878	0.806901	0.861961	2.55931	0.0359271	-1.23786	-1.46572	-1.25249	-0.256392	0.145694	0.0962685	-0.129668	1.32995	-0.684631	-1.01795	0.592652	-0.197593	-0.0196921	-0.166669
LOC107396710	0.411248	1.05506	2.38814	0.613632	-1.67355	-0.958907	-1.28897	0.247751	-0.0694495	0.254103	0.0301606	1.31153	-0.641025	-1.23218	0.432864	-0.433345	-0.213448	-0.233621
LOC107388884	0.634574	1.01581	2.29599	0.675283	-1.59345	-1.28995	-1.32258	-0.152263	0.0735729	0.152531	-0.104836	1.33013	-0.592139	-1.04018	0.635494	-0.412176	-0.166878	-0.138933
hint1	0.669192	1.21508	2.79136	0.459537	-0.196663	-1.13448	-1.49867	-0.292299	0.0813886	0.0136758	-0.329298	1.08849	-0.695319	-1.10261	0.0205214	-0.279517	-0.336161	-0.474232
aldh6a1	0.659302	1.12708	2.9169	0.867271	-0.687929	-0.952211	-1.15861	-0.0108446	-0.251202	-0.113368	-0.428746	0.777899	-0.54968	-1.09081	0.421318	-0.515707	-0.527828	-0.482831
mien1	0.326695	0.85698	2.5582	0.788432	-0.839101	-0.849404	-1.14027	0.239043	-0.0965	-0.161299	-0.131944	1.62614	-1.03709	-1.29511	0.448595	-0.410463	-0.457588	-0.425318
idh1	0.59935	0.895334	2.5093	0.708242	-1.11233	-0.92662	-1.02276	-0.151297	0.00398802	-0.250043	-0.194119	1.72623	-0.862228	-1.34092	0.202911	-0.226276	-0.334469	-0.224292
LOC107388176	0.66564	1.25568	2.432	0.900216	-0.935572	-0.94778	-1.17489	-0.17459	0.0853529	-0.196868	0.0258643	1.34103	-1.00606	-1.24676	0.256975	-0.352435	-0.60255	-0.325264
LOC107396951	0.547407	0.853638	2.78372	0.713996	-1.39452	-0.925444	-0.945261	0.205151	-0.136274	-0.0793514	-0.115002	1.07386	-0.65281	-0.862462	0.731333	-0.561765	-0.628132	-0.608081
mat2a	0.467087	0.691536	2.7987	0.99622	-1.39483	-0.836911	-1.13578	-0.0493625	-0.141298	-0.100833	-0.23368	0.838438	-0.769703	-1.10616	0.829642	-0.338925	-0.278932	-0.235212
pprc1	0.358323	0.882362	2.81784	0.541557	-1.36149	-0.970027	-1.12461	0.115892	0.0144759	0.147918	9.63599e-05	1.05382	-0.883079	-1.00263	0.608927	-0.332457	-0.356125	-0.510801
LOC107372750	0.572307	0.734641	2.72284	0.399411	-1.33543	-0.76825	-1.23203	0.0493582	0.325915	0.229839	-0.175827	0.999416	-0.858959	-1.21693	0.835243	-0.334663	-0.476958	-0.469909
LOC107392355	0.61049	0.870084	2.84542	0.447831	-1.26558	-1.02444	-1.07257	-0.20157	0.346226	-0.00719459	-0.104441	1.06324	-0.637484	-0.946711	0.584743	-0.291157	-0.612932	-0.603951
uggt1	0.382166	1.04221	2.76991	0.47411	-1.32416	-0.890149	-1.3255	-0.139967	0.239354	-0.000578654	-0.0971352	1.08532	-0.646483	-0.991148	0.632442	-0.310605	-0.481763	-0.418039
ndufs3	0.321011	0.900027	2.69121	0.344036	-1.3274	-0.797278	-0.954881	0.338877	0.128968	0.359065	-0.406166	1.04933	-1.1737	-1.21761	0.800621	-0.344705	-0.263536	-0.447873
mrps34	0.627151	0.918348	2.73748	0.416837	-1.19921	-0.791165	-1.01804	0.295104	-0.0789285	0.00218778	-0.059137	1.07925	-1.02389	-1.38889	0.580661	-0.441004	-0.26117	-0.395579
LOC107381309	0.268487	0.8557	2.90339	0.0162175	-1.45273	-1.02604	-1.13237	0.116682	0.187825	0.276668	0.264736	1.05021	-0.515918	-1.00949	0.437392	-0.305787	-0.381706	-0.55325
ppp1r14b	0.16222	1.15338	2.98149	0.0848537	-1.3029	-0.982087	-1.02764	-0.0231372	0.277056	0.1259	-0.267365	0.764475	-0.585923	-0.778922	0.814439	-0.499341	-0.361092	-0.535409
LOC107376444	0.512524	1.09602	2.88146	0.311944	-1.04784	-0.966323	-1.05387	0.223266	0.0735096	-0.15619	-0.429255	0.951552	-0.679554	-1.07327	0.749315	-0.428444	-0.481473	-0.483378
mthfd2	0.555205	1.45813	2.72074	0.407849	-0.906031	-0.869769	-1.1475	0.0323582	0.0701032	-0.145262	-0.197949	1.04716	-0.789764	-1.02012	0.514927	-0.490077	-0.593394	-0.646603
isoc2	0.45958	1.27138	2.67832	0.077702	-1.17738	-0.851836	-1.04935	0.313667	0.356458	-0.116531	-0.314721	1.02854	-0.803461	-0.86809	0.884055	-0.559712	-0.725159	-0.603467
ankib1	0.265759	1.01837	2.98554	0.324913	-1.0503	-0.788839	-0.993362	-0.0106083	0.534612	-0.386569	-0.423551	0.959227	-0.73018	-0.572442	0.736758	-0.438238	-0.77268	-0.658414
LOC107380535	0.705289	0.924838	2.76567	0.553913	-0.799907	-0.842021	-0.831228	0.43966	0.0796158	-0.340285	-0.114001	0.936855	-1.04282	-1.19115	0.758534	-0.737557	-0.730874	-0.534535
ankrd63	0.861746	1.21979	1.02402	-0.141316	-1.32917	-0.604988	-0.45841	-1.12111	-1.0011	0.255025	-0.0301581	0.61635	1.09359	-1.70406	-0.896056	-0.429595	1.50547	1.13996
chpt1	1.17628	0.776725	1.50281	0.819215	-1.21668	-0.823944	-1.26931	-1.086	-0.160301	-0.324387	0.167535	0.692098	1.41989	-1.3542	-1.29815	-0.308074	0.781514	0.504964
gigyf1	-0.350732	1.08916	1.67296	-0.314759	-1.51594	-0.886306	-1.43718	-0.971094	-0.204982	0.947726	0.0452507	1.12933	1.28825	-0.846396	-0.952777	0.00191568	1.06934	0.236236
LOC107375824	-0.31485	1.06262	2.51534	-0.031861	-1.13634	-0.930108	-0.82978	-1.5657	-0.300848	0.223902	-0.428378	-0.105272	0.0819474	0.121599	-0.591395	-0.14808	1.73335	0.64385
cfl1	-0.211233	0.176555	1.92849	-0.450177	-1.52005	-1.37185	-1.39095	-0.628411	0.813042	-0.417353	0.167114	2.19659	0.186455	0.562843	0.255497	0.104992	0.175832	-0.577385
ptger3	1.32811	0.139635	0.432977	-0.0761111	-1.55586	-1.32726	-1.58127	-0.410264	0.0540047	-0.0334107	-0.250065	2.34088	-0.425204	1.17871	0.922018	-0.356189	-0.246945	-0.133759
rps19	1.0386	-0.462717	0.27855	0.0916731	-2.27354	-1.20463	-1.34376	-0.552469	0.935281	-0.342383	1.25888	1.67632	-0.294893	-0.56288	0.780646	0.257966	0.0725323	0.646824
exd1	0.440071	0.0985207	0.184053	-0.340051	-2.20138	-1.35016	-1.44686	-0.831765	1.37401	0.278257	0.681021	2.11917	0.0913408	0.314442	0.329125	0.0628488	0.22891	-0.0315506
LOC107382362	0.427894	0.709739	0.866984	0.390607	-1.77577	-1.51751	-1.01656	-1.35379	0.573798	0.498102	0.180954	2.05599	-0.812542	-0.121355	-0.736426	0.263057	0.803352	0.563482
LOC107389170	0.135888	1.27007	0.958929	-0.0187908	-1.6519	-1.55994	-0.712642	-0.937484	0.371523	0.172618	0.782927	2.54482	0.242056	-0.536709	-0.168348	-0.262665	-0.322014	-0.308341
LOC107389233	1.68625	0.0417599	0.98233	0.977572	-2.22251	-1.25241	-1.28794	-1.00014	0.536129	0.217449	0.511983	1.27482	0.180901	-0.60737	0.494615	-0.377275	-0.226824	0.0706544
ptprh	2.39638	-0.288747	0.855643	0.658987	-1.72217	-0.882118	-1.20214	-0.930168	-0.555313	0.0849467	0.385671	1.21489	-0.163249	-0.910364	0.976978	-0.321822	0.29736	0.105228
clk2	1.94118	0.748685	-0.0868779	0.6602	-1.12399	-1.15812	-1.04829	-1.04136	-0.898896	-0.277448	1.22734	1.51274	-1.25144	-0.566182	0.780625	0.369264	0.335642	-0.123073
mrpl17	1.95666	0.402514	-0.0781733	1.88799	-2.25304	-0.349361	-0.388408	-1.3621	0.132208	0.46526	0.8591	-0.012952	0.19455	-1.05424	-0.0370238	0.0742598	-0.291002	-0.146236
rpl17	2.43822	0.66782	-0.264552	0.972594	-1.42694	-0.519049	-1.48713	-1.24385	-0.456341	0.537849	0.63389	0.650284	0.790341	-0.966748	-0.350336	0.111951	0.460136	-0.548133
leng9	1.91283	0.706503	-0.188315	0.764562	-2.45343	-0.761157	-0.345373	-1.27109	-0.324761	0.450328	0.773256	0.660576	-0.0408313	-1.28971	0.730737	0.388018	0.422073	-0.134206
gpr146	1.96478	0.80938	-0.0225051	0.264492	-2.09705	-0.828701	-0.317114	-1.43773	0.0295655	0.25132	1.23333	0.883364	-0.112014	-1.4889	-0.294339	0.469379	0.447299	0.245441
gapdh	1.32582	-0.560719	-0.432998	1.88294	-1.74502	-1.06389	-1.18527	-0.818082	0.196471	0.122497	0.929008	1.53086	-0.0926307	-1.1641	0.274194	0.181528	0.210034	0.409368
rpl37	1.39576	-0.665388	-0.283426	1.619	-2.06481	-1.20805	-0.967706	-1.23327	0.614813	0.261348	0.755608	0.597295	-0.0502554	-0.972141	0.869342	0.262094	0.602376	0.467412
ctnnd1	1.54515	-0.573004	-0.569472	2.26118	-1.26564	-1.11657	-0.944701	-1.48143	0.740564	0.366413	0.383796	0.721104	-0.00945981	-0.824018	-0.475337	0.268156	0.251384	0.721882
mrpl54	1.12037	-0.261242	0.97969	2.53274	-1.6583	-1.11272	-1.21041	-0.899622	-0.0945333	-0.058736	0.332623	0.597828	-0.313099	-0.992709	-0.117862	0.30996	0.361116	0.484911
lin7a	1.16948	0.0357493	0.612551	1.78413	-1.31109	-1.33517	-1.42173	-1.36065	0.31462	0.0239831	0.521077	0.793243	0.265507	-1.69738	0.213684	0.287786	0.616716	0.487482
dmgdh	1.37018	0.382899	-0.109055	2.00129	-0.761422	-0.90887	-1.48391	-1.33619	-0.419898	0.114601	0.673294	0.512952	0.811293	-1.5448	-0.851356	0.287962	0.551693	0.709338
fkbp2	1.08169	0.199904	0.0460456	1.52857	-1.5886	-0.473862	-1.21988	-1.11522	-0.405705	-0.0202675	0.653348	1.50801	1.56282	-1.14301	-0.792559	-0.613006	0.535755	0.255956
wdr89	1.22193	-0.0187624	-0.600256	1.18298	-1.72752	-1.34084	-1.42309	-1.33198	0.606592	0.285681	1.12674	0.979456	0.77794	-0.57009	-0.734262	0.160851	0.752841	0.651784
ndufs2	1.32124	0.344523	-0.00540234	0.853023	-1.66736	-1.23115	-1.4346	-1.20112	-0.251094	0.403204	0.950127	1.35764	0.426166	-1.48746	-0.166019	0.28153	0.796262	0.710486
LOC107390062	0.682406	-0.328006	0.908156	1.20864	-0.964369	-1.50527	-1.35811	-1.61765	0.460542	0.958831	1.38909	0.953174	0.222246	-1.2303	-0.269797	-0.564936	0.491329	0.564031
ecsit	0.31801	0.784968	-0.275434	0.936486	-1.58406	-1.3869	-1.06697	-1.0275	-0.293564	1.08125	0.830333	1.98947	0.258247	-1.23192	-0.524681	-0.0865489	0.879644	0.399173
LOC107383139	0.326158	0.288182	0.392852	0.724167	-1.52279	-1.28444	-1.32247	-1.15999	-0.0609007	0.0282019	0.563919	2.46317	0.21219	-1.14589	-0.25233	0.192076	0.83713	0.720766
LOC107392979	0.784512	0.0271083	-0.104589	0.307683	-1.93318	-0.614055	-1.08245	-1.18033	-0.0544149	0.845875	0.361741	1.24764	-0.0211122	-1.81121	0.19225	0.294931	1.23659	1.50303
LOC107386967	0.588028	0.768348	-0.18623	1.03514	-1.11508	-0.776446	-1.38812	-1.17203	-0.164981	2.02144	0.593171	1.27728	0.00136889	-1.5891	-0.802598	-0.0741851	0.326027	0.657973
pacs1	1.08421	0.156748	-0.330197	0.843687	-1.35864	-0.769087	-1.1224	-1.63035	-0.917504	1.73171	0.973304	0.600446	1.46556	-0.857911	0.445153	-0.414712	0.378853	-0.278877
LOC107394435	1.02936	0.64885	0.891879	0.500319	-2.13973	-1.87997	-0.257195	-1.23101	-0.43207	0.666444	0.417603	0.932511	1.23299	-0.882094	0.386993	-0.51503	0.00467919	0.625458
adam22	1.05551	0.467374	-0.0694777	1.12293	-0.951137	-0.685764	-1.52324	-1.31188	-0.0762749	0.352142	0.109706	2.68992	0.210044	-1.21717	-0.201505	0.123946	-0.152004	0.0568736
prkag1	0.39411	0.382686	0.727162	1.9529	-0.559079	-0.950825	-0.900153	-0.7253	-0.722008	0.322789	0.281871	2.49888	0.406733	-1.14419	-0.965735	-0.606237	-0.172951	-0.220641
insig1	0.930275	-0.278438	-0.368553	1.8114	-0.791699	-1.23627	-1.28042	-1.10024	-0.118231	-0.214659	1.15986	1.9838	1.05796	-0.675512	-0.653617	-0.454692	-0.0562393	0.285267
capns1	0.648724	0.0827143	-0.0799038	1.05912	-0.797155	-1.17365	-1.43854	-1.21332	-0.0360122	0.326345	1.22963	2.3134	1.05151	-1.22691	-0.341631	-0.107216	-0.408158	0.11104
plpp5	0.944138	-0.135306	-0.258485	1.82537	-1.49231	-1.02572	-1.00072	-1.20885	-0.145545	0.245128	1.70354	1.3544	0.601502	-1.28454	0.0486495	0.105794	0.0460272	-0.323067
LOC107373434	0.0375307	-0.131905	0.0909433	-0.444111	-2.01995	-1.25606	-0.99464	-0.809461	0.131078	0.654099	1.21097	2.12469	0.776532	-1.02874	0.0104183	-0.0154796	0.807481	0.856614
pelo	-0.212796	-0.349259	0.345572	-0.728892	-1.34945	-0.909755	-0.996196	-1.23344	-0.308105	0.340979	0.941521	1.92567	1.67804	-1.16407	-0.0688892	0.111065	0.802599	1.17542
LOC107389522	0.137559	-0.231265	-0.061427	0.0507416	-1.68836	-1.03012	-0.807855	-1.09593	0.0217807	0.906927	1.1382	1.62892	1.12323	-0.968262	-1.15692	-0.310015	1.22575	1.11704
LOC107377055	-0.340725	-0.459452	-0.658058	-0.408301	-1.15389	-0.891404	-0.807328	-0.810771	-0.370459	0.336302	1.04511	2.50722	1.33231	-1.03293	-0.130929	0.187543	1.43782	0.217935
adrm1	-0.634651	-0.181525	-0.386452	-0.356235	-1.23915	-0.913948	-0.83714	-0.993492	-0.318968	0.48058	0.699153	1.66175	1.51092	-0.979289	-0.705397	0.276989	1.9952	0.921656
LOC107372644	-0.410675	-0.700155	-0.764695	-0.61045	-1.02344	-0.818871	-0.828305	-0.961716	-0.144361	0.695979	1.12817	1.8535	2.25593	-0.825513	-0.258777	-0.00148408	0.744449	0.670426
LOC107374655	-0.107252	-0.761681	-0.828853	-0.317604	-1.27485	-0.962983	-1.10139	-0.992894	0.128564	0.717126	0.981655	2.16979	1.05082	-1.06063	-0.0893341	0.304641	1.20729	0.937586
asah2	-0.435263	-0.737523	-0.698629	-0.252645	-1.22699	-1.11185	-1.11744	-1.08598	0.0510877	1.13566	0.577658	1.48906	1.23814	-0.841343	-0.180999	0.245628	1.55376	1.39768
LOC107396079	0.576481	-0.698642	-0.691092	0.24863	-1.1132	-1.18883	-1.40408	-1.08571	-0.133516	0.266419	1.29903	2.00234	0.750956	-0.951577	-0.161774	0.0571773	1.3038	0.923587
rpl27a	0.26189	-0.523958	-0.671497	0.507889	-1.45035	-1.1476	-1.19068	-0.95825	0.00777705	0.47403	1.24021	2.04793	1.33127	-1.24261	-0.157208	0.156102	0.609772	0.705286
sdr42e1	-0.064901	-0.369858	-0.753816	0.353666	-0.848934	-1.16246	-1.31099	-1.44955	-0.0637109	0.297326	1.06887	1.63002	0.411273	-1.33648	0.258152	0.47025	1.34333	1.52782
nkx2-3	0.136079	-0.149033	-0.298379	0.589048	-1.28452	-0.810033	-0.64407	-0.914172	-1.25014	-0.506227	1.26397	1.30295	1.11469	0.0536235	-0.272828	-0.513411	2.48535	-0.3029
uhrf2	-0.361582	-0.0958196	-0.512771	-0.775308	-1.34927	-0.856321	-1.08922	-0.872158	0.0831067	1.20155	0.712302	1.38219	0.239307	-1.15271	-0.284993	0.256575	1.90404	1.57108
LOC107393308	-0.412159	0.235138	-0.856403	-0.711406	-0.970356	-0.919127	-1.04462	-1.04663	-0.233014	0.970895	0.754708	2.34172	0.418717	-0.920746	-0.443882	0.314275	1.33459	1.1883
LOC107374199	-0.273446	-0.532074	-0.822462	-0.509885	-0.866804	-0.862988	-0.751171	-0.884654	-0.514371	0.249056	0.220042	2.23817	0.204169	-0.853589	-0.118631	0.578483	1.40821	2.09195
LOC107376225	-0.365727	1.41462	-0.647965	-0.660615	-1.38405	-1.18676	-1.16918	-0.712061	0.584832	1.20237	0.559271	1.40596	0.364643	-1.16773	-0.806597	0.361277	1.20095	1.00678
LOC107395133	-0.542307	-0.770298	-0.886018	-0.660386	-0.938056	-0.887537	-0.888235	-0.945731	-0.03434	1.20196	1.0214	1.05152	0.36704	-0.854128	0.170258	0.475347	0.56964	2.54987
syngr2	0.217691	0.0729554	-0.597912	-0.0737658	-1.7311	-1.35423	-0.68525	-1.43738	-0.489365	1.0545	1.20579	1.18778	0.72622	-0.985206	0.221349	0.429105	0.501121	1.73771
LOC107380855	-0.0125716	-0.498066	-1.09182	0.342861	-1.52199	-0.96823	-1.20478	-1.46525	0.0212411	1.77045	1.01495	0.628349	0.941256	-0.307027	-0.0665007	0.0518889	1.53286	0.832381
LOC107377671	1.24038	0.164771	1.39813	1.12758	-1.49482	-1.35795	0.114285	-1.78685	0.916284	-0.194427	0.500285	-0.618419	-0.902	0.462303	1.00162	0.694378	-0.856445	-0.409098
LOC107387616	1.09377	0.394446	1.07763	0.850995	-1.21195	-1.03391	-0.506584	-0.895183	2.52486	-1.42037	-0.155855	-0.0489775	-0.661994	0.194821	0.183883	0.598698	-0.936495	-0.0477746
erp27	1.28048	-0.554408	0.231405	0.366251	-1.75936	-1.0351	-0.830086	-0.793854	2.43002	-0.624276	-0.0198364	0.125167	-0.0533532	0.507895	1.51064	0.158506	-0.298853	-0.641244
LOC107389394	1.82617	0.524437	0.0392339	0.913494	-1.89349	-1.12984	-0.769191	-0.885086	1.73019	-0.0520577	0.53261	0.100879	0.0914123	0.464605	0.754308	-0.143832	-1.04372	-1.06012
gcat	1.77891	0.423158	0.158074	2.07431	-1.16941	-0.175231	-0.871711	-0.266631	2.01532	-0.0766818	-0.0428451	-0.254116	-1.09962	-0.473433	-0.189167	-0.123578	-0.962737	-0.744612
sptbn1	1.64248	0.297298	0.0909304	2.50224	-1.10148	-0.823944	-0.512981	-0.314783	1.83002	-0.617981	-0.00677074	-0.367774	-0.778979	-0.183331	-0.0259092	-0.102864	-0.824781	-0.701379
LOC107381233	2.1825	-0.141116	0.734686	1.94571	-1.43659	-0.866873	0.164117	-0.0743514	0.786066	-1.07464	-0.245346	-0.815811	-0.0847401	-0.15745	0.418073	0.590164	-1.22519	-0.699205
suclg1	0.83556	1.10941	0.162622	1.59104	-1.4828	-0.885085	-1.13396	-0.00847399	2.01099	-0.618943	0.439687	0.819901	-1.3427	-0.716106	0.113778	-0.233166	-0.749527	0.0877755
cercam	1.24347	0.75512	0.0536383	1.56569	-1.53939	-1.15492	-1.39692	-0.818573	1.61645	-1.0162	0.691838	0.552617	-0.899474	-0.168272	0.697427	0.322286	-0.497011	-0.00778631
sfxn1	0.417277	0.543258	-0.0251251	0.996983	-0.756698	-1.30775	-1.10155	-0.564576	2.60585	-0.483999	0.491027	1.2737	-0.638262	-1.08899	0.794868	-0.057552	-0.575461	-0.522987
kat6b	0.250789	0.116584	0.0870974	1.1485	-1.36975	-1.23355	-1.07632	-0.759589	1.8107	-0.278353	-0.395458	0.772932	-0.991382	-0.484755	2.04321	0.890736	-0.150462	-0.380925
LOC107374525	0.453458	1.08847	1.1009	1.36935	-1.68737	-1.02872	-1.03409	-0.129071	1.30781	-0.309695	0.661878	1.32074	-0.527897	-0.272645	0.544955	-0.711247	-1.2759	-0.870927
LOC107385386	1.06177	0.924139	0.800176	1.14484	-1.70241	-1.19966	-1.08849	-0.380883	1.00269	-0.281008	0.967664	1.10012	-0.129774	0.183982	0.704231	-0.553867	-1.44375	-1.10977
sdhb	0.294355	1.12985	0.753578	0.649165	-1.50777	-1.17885	-1.10763	-0.919697	1.92892	-0.232881	1.00137	1.35622	-0.71905	-0.183542	0.602172	-0.496947	-0.998478	-0.370792
sdhd	0.715916	0.529402	0.394833	1.10518	-2.1851	-1.26941	-0.893299	0.0966737	1.55119	-0.696653	0.20301	1.24285	-0.459839	0.0696056	1.06292	0.173898	-1.28748	-0.353699
pak1	1.15021	0.012746	0.265219	1.87959	-2.03607	-0.802178	-0.982271	-0.242388	1.27358	-0.248522	0.281775	1.35238	-0.591863	-0.476805	0.894368	-0.185606	-0.951936	-0.592219
rmdn1	0.198794	2.16401	0.691807	-0.0658917	-1.21526	-0.904211	-1.16325	-1.20096	2.01941	1.06323	-0.820122	0.0767642	0.0166843	0.129706	-0.339543	0.379434	-0.443484	-0.58711
LOC107390385	0.151433	2.35422	1.16749	0.113918	-0.787426	-1.12571	-1.02258	-0.303937	2.13392	-0.159828	-0.170461	0.480176	-0.777244	-0.848403	0.181887	-0.102966	-0.609995	-0.674497
LOC107375315	0.511907	1.58985	2.30249	0.860974	-0.787032	-1.70393	-0.786301	-1.01162	0.884699	0.170943	-1.09146	0.452643	-0.499741	-0.367613	0.143147	0.11379	-0.578967	-0.203792
ncor2	0.187437	1.62198	1.79863	0.98108	-0.723826	-1.6626	-1.42887	-0.990986	1.12104	0.35871	-0.326398	0.0727158	0.165759	-1.07734	0.33205	0.496852	-0.883327	-0.0429091
LOC107376472	0.280521	0.933842	0.871002	0.961577	-1.63738	-1.18983	-0.597075	-0.790268	1.68039	-0.733955	-1.36154	0.373535	1.61128	0.145724	-0.472524	0.823443	-0.379158	-0.519593
LOC107389736	1.28587	1.54701	1.55154	1.68561	-1.63928	-0.548999	-0.944973	0.214131	0.183377	0.0769079	0.00650477	-0.0914645	-0.352152	-0.674194	0.58472	-0.820794	-0.979104	-1.0847
LOC107384270	0.950456	1.61338	2.10232	1.19557	-1.45243	-0.875271	-1.00218	-0.277274	0.268595	-0.152175	0.0414988	0.281086	-0.108304	-0.17293	0.574401	-0.682111	-1.24993	-1.05471
atoh8	1.63061	1.66183	1.76382	0.944084	-1.43188	-0.846488	-0.893	0.052119	0.813255	0.292413	0.101044	-0.0470017	-0.635369	-0.719516	-0.126895	-0.843454	-1.11302	-0.602548
LOC107374258	1.82882	1.14963	1.34591	0.745487	-1.66386	-0.654383	-0.340559	0.414288	0.528419	-0.363278	-0.14653	0.860267	-0.892289	0.201868	0.377593	-0.62028	-1.61551	-1.1556
emsy	1.55079	0.907686	1.69193	1.31875	-1.44155	-0.892691	-0.480287	-0.0239717	0.641803	-0.372254	0.681005	0.237918	-0.684162	-0.964787	0.716914	-0.557198	-1.33055	-0.999335
h6pd	1.52681	0.841858	1.64242	2.20389	-1.29326	-0.65326	-0.541372	-0.471305	0.142449	-0.517485	0.477166	-0.147301	-0.521524	-0.7584	0.374595	-0.399083	-1.33387	-0.572323
sccpdh	2.11469	1.23381	1.06473	1.63756	-1.39948	-0.316209	-0.280149	0.476475	0.229706	-0.453888	-0.0997566	-0.25508	-1.20575	-0.763674	0.34567	-0.484767	-1.36983	-0.474051
sgk2	0.553623	1.85076	1.54612	1.54913	-1.10618	-0.477265	-0.609561	-0.365614	0.959191	-0.647199	0.0606015	0.77126	-1.22388	-0.0577915	0.117045	-0.619778	-1.28935	-1.01111
LOC107389177	0.771956	1.98668	2.12777	1.0467	-0.711886	-0.965453	-0.93973	-0.179063	0.204708	-0.213447	0.119299	0.561223	-1.01741	-0.181763	0.300778	-0.996602	-0.756308	-1.15744
p3h3	0.548701	1.30234	1.6539	1.92338	-0.212705	-1.80582	-1.18782	-0.525772	0.468806	-0.601412	-0.0867345	0.668871	-0.766968	-0.157847	0.684821	-0.957104	-0.686396	-0.262252
LOC107375933	1.80579	0.55209	1.16186	1.39659	-0.859482	-1.22801	-0.789465	-0.818835	1.23672	-1.04413	-0.34369	0.921192	-0.664852	-0.587223	0.639443	0.182974	-1.30942	-0.251543
meox1	1.59381	0.875049	1.5943	0.886808	-1.03754	-0.878387	-1.37469	-0.403921	1.2006	-0.446434	-0.0139436	0.509341	-0.83355	0.0267623	0.711435	0.160672	-1.41508	-1.15523
LOC107379946	1.54148	0.477714	0.894669	1.45598	-0.343899	-1.17276	-1.57176	-0.775348	0.829174	-0.0707973	0.383605	0.000269348	-0.758463	-0.816658	1.80407	-0.110118	-0.886457	-0.880694
znf609	1.34879	0.495835	2.03693	1.78426	-0.463785	-1.5634	-1.22467	0.0613576	0.260999	-0.434198	-0.210785	-0.253326	-0.613486	-0.543633	0.71783	0.0326024	-1.37198	-0.0593416
ppid	1.28778	0.631829	2.41679	1.41141	-0.875955	-0.638527	-1.31955	0.132007	0.0112565	-1.0828	-0.253703	-0.325438	-0.338802	-0.727793	1.13798	-0.620586	-0.697352	-0.148545
kidins220	1.51762	1.12773	0.724186	2.55447	-0.962727	-1.3068	-0.816991	0.0572583	0.280588	-0.169487	0.293987	-0.0305935	-0.514839	-0.476255	0.153493	-0.385322	-1.26559	-0.78072
fgf1	1.74096	1.45731	0.990958	1.88682	-1.3031	-1.20841	-1.02432	-0.15606	0.597637	-0.710997	0.264478	0.0917	-0.612934	-0.178109	-0.0694924	-0.0660365	-1.21624	-0.484161
rpl36	1.45174	0.683846	1.23244	1.85431	-1.2559	-1.40635	-1.3131	-0.377423	1.12855	-0.223697	0.184606	0.613875	-0.468622	-0.247905	0.312133	-0.581925	-1.20279	-0.383781
LOC107390378	1.71915	0.815878	0.522997	2.1205	-0.904827	-0.961366	-1.05474	-0.177772	0.318318	-0.496491	0.959736	0.862242	-0.752369	0.0275918	-0.0368626	-0.648764	-1.30635	-1.00687
hspa5	1.45516	0.426518	1.59186	1.47932	-1.02424	-0.985964	-1.34967	-0.274789	0.27462	-1.09354	0.929082	0.516516	-0.43199	0.843132	0.266903	-0.401718	-1.28617	-0.935036
sun1	0.589069	0.856908	1.1997	2.23189	-1.69617	-1.00345	-0.36941	-0.312693	0.712477	-0.583041	0.564315	0.981537	-0.182117	-0.279044	0.116029	-0.429602	-1.38546	-1.01093
LOC107389005	0.859641	1.19357	1.62142	1.94312	-1.66515	-1.13099	-0.379979	-0.404456	0.228451	-0.517305	0.548699	1.02138	-1.07733	-0.369872	-0.143214	-0.414953	-0.823227	-0.489807
dennd1b	1.33983	0.540739	0.858603	2.03713	-1.54641	-1.12844	-0.99828	-0.0520546	0.614518	-0.496923	-0.526257	1.05036	-1.18618	0.957228	-0.0956396	-0.00427823	-0.898711	-0.465231
LOC107390870	1.65238	0.817241	0.375255	1.21631	-1.58025	-1.43379	-1.05972	-0.461926	1.10639	-0.358661	0.191938	0.823894	-1.09413	0.703439	0.817787	0.0908221	-1.00904	-0.79794
LOC107386935	1.11298	0.155762	0.872269	1.61144	-1.79394	-1.44324	-0.75931	-0.762683	0.0675287	-0.0632185	1.03781	0.249643	0.15354	0.0220395	1.71978	-0.37667	-1.00627	-0.797466
hgd	0.79694	0.662997	0.861084	1.26342	-1.46169	-1.14363	-0.991029	-1.19858	1.13145	-0.185723	1.20291	0.00834564	-0.191964	-0.298679	1.6829	-0.159147	-1.0893	-0.890293
LOC107389025	0.944931	-0.0898175	0.259518	1.1051	-1.92847	-1.53693	-0.712086	-1.13962	0.721922	-0.184577	1.02752	0.635203	-0.332573	-0.320739	2.02124	0.438483	-0.406891	-0.502211
LOC107381349	1.50569	0.0169521	0.759673	0.171452	-2.14508	-1.39022	-0.00382684	-0.608541	0.412392	0.322139	1.5509	0.327891	-0.422139	-0.00974699	1.59598	-0.299483	-1.01143	-0.772594
ost4	1.33466	-0.189411	0.806367	0.480776	-2.06712	-1.2828	-0.165071	-0.576864	0.867958	-0.0157545	1.28291	0.137498	-0.28435	0.0923482	1.89481	-0.545924	-1.05855	-0.711482
mrc2	1.31338	-0.079971	0.65647	0.556893	-1.59145	-1.04014	-0.321143	-0.381843	0.987387	-0.262141	1.04291	0.467713	-0.0575973	-0.304146	2.11468	-0.466638	-1.48836	-1.14599
LOC107378280	1.56167	-0.404064	-0.725793	0.104524	-1.47076	-1.1861	-0.409152	-1.21911	0.624419	0.516593	0.632731	0.308212	-0.0740928	-0.166095	2.65024	0.149905	-0.503053	-0.390078
LOC107387257	0.825843	-0.263309	-0.188149	0.880773	-1.47043	-1.28523	-1.40406	-1.30503	0.310362	0.366246	1.41513	1.50758	-0.0810453	0.20534	1.69847	-0.330398	-0.365463	-0.516624
cdkal1	0.730297	0.369541	1.1687	0.732446	-1.46349	-0.549003	-1.55913	-0.428129	0.824745	-0.0259239	1.98927	0.149369	-0.201778	-0.941474	1.42361	-0.828516	-0.468331	-0.922212
mrps21	0.635577	0.767675	1.11083	0.967971	-2.0006	-1.36572	-0.824857	-0.493065	1.27125	0.0348126	1.37181	-0.153607	-0.765434	0.403021	1.01844	-1.02906	-0.137523	-0.811508
LOC107374759	1.2713	0.816485	0.8139	1.07338	-2.30044	-0.80637	-0.479687	-0.218416	0.395169	0.186434	0.959801	-0.739992	-0.295082	-0.945056	1.59048	0.346827	-0.822198	-0.846536
fam234a	1.26052	1.55784	1.29603	1.22062	-1.34806	-0.604158	-0.954508	-0.560847	0.601039	-0.901317	0.397955	-0.748199	-0.843275	-0.303372	1.5755	-0.169142	-0.502971	-0.973647
LOC107380030	2.73081	0.320071	-0.581202	1.81169	-1.09487	-0.694258	0.0543575	-1.08876	0.587958	0.0503369	0.705458	-0.323943	-0.63514	-0.475337	0.472939	-0.719967	-0.587962	-0.532185
LOC107394297	2.34221	0.296241	0.11228	1.92519	-1.58875	-1.1951	-0.105574	-1.22069	0.13465	-0.0398122	0.409414	-0.0746431	-0.703447	-0.68923	0.967601	-0.0522176	-0.353225	-0.164892
plin5	2.06871	-0.137482	-0.0558593	1.78084	-1.72416	-1.03264	-0.696108	-1.08531	0.649351	0.238475	0.505534	-0.0298462	-0.00662098	-0.143739	1.3541	-0.3735	-0.999671	-0.31207
bscl2	2.88941	0.444929	-0.158918	1.06489	-1.06765	-0.690666	-0.0867247	-0.743586	0.143198	-0.0721764	0.759054	0.45708	-0.00329544	-0.716073	0.809867	-0.996242	-1.21408	-0.819021
LOC107376501	2.35449	0.426393	0.31191	0.942432	-1.80348	-1.12251	-0.49217	-0.375353	0.422884	0.0977264	1.15046	-0.0287438	-0.320639	-1.00801	1.10747	-0.341163	-1.18306	-0.138647
LOC107381024	2.42767	0.149414	-0.802396	0.578488	-1.34558	-1.11679	-0.0212074	-0.973054	0.601922	1.33818	0.92389	-0.0427619	-0.510891	-0.601047	1.14782	-0.48483	-0.397417	-0.871411
apmap	2.91509	1.10407	0.0314379	-0.272499	-0.83775	-0.741813	-0.602436	-0.467096	0.0414578	0.849012	0.870064	0.432639	-0.808671	-0.602658	0.652323	-0.956185	-0.630439	-0.976552
LOC107376911	0.360674	1.26724	0.312647	-0.152608	-1.81726	-1.3201	-1.8678	-1.02386	0.166354	0.000608554	-0.196526	-0.600851	0.602861	1.27918	1.2827	0.379733	1.14511	0.181892
ankrd6	0.183812	-0.0779236	-0.0414971	-0.0744147	-1.53625	-0.649105	-1.1407	-0.604346	-0.499892	-0.215307	0.105006	1.28982	0.673309	3.08014	-0.461032	-0.370699	-0.135492	0.474575
tmem208	0.491119	-0.00998825	0.904989	0.257202	-1.65267	-1.41638	-1.3138	-0.286368	1.72307	-0.24973	0.761037	1.32947	-0.361956	0.732533	1.21975	-0.274232	-0.908115	-0.94592
LOC107394203	1.3173	-0.076793	0.359153	0.400747	-1.7103	-1.17907	-1.28015	-0.653168	1.03269	-1.02973	1.56337	0.69273	-0.0325818	0.928332	1.08369	0.246708	-1.00017	-0.66276
LOC107395986	0.696904	-0.16415	0.575282	0.607795	-1.85635	-1.51936	-0.615148	-0.846903	1.03864	-0.0550004	0.630538	1.31471	0.539111	1.7996	0.136898	-0.821104	-1.19924	-0.26222
LOC107396524	1.27344	0.487853	0.247006	0.382146	-1.89658	-0.814511	-1.10622	-0.730877	-0.53953	0.33223	0.673831	1.26432	0.0798209	1.40462	1.35427	-0.117888	-1.11111	-1.18283
cachd1	0.614705	0.203737	-0.163932	-0.246955	-1.54939	-1.35307	-1.28095	-0.649975	0.247901	-0.0655248	0.817236	0.881925	0.582298	2.05452	1.5686	0.113558	-1.08533	-0.689348
tbrg4	1.17192	0.258972	0.3774	0.00199602	-1.98571	-1.05702	-0.752276	-0.620352	0.334894	0.113845	0.798381	-0.0795852	0.897637	1.06268	1.97573	-0.146641	-1.25154	-1.10033
LOC107382845	-0.17591	0.821371	0.671218	-0.515507	-1.53813	-1.41459	-0.260397	-1.05272	0.878438	0.844325	0.513534	0.0983226	0.709712	2.53902	-0.718336	-0.169798	-0.727012	-0.503535
LOC107394711	0.400377	-0.226161	0.823009	-0.640889	-1.62093	-1.74796	-0.624269	-1.42314	2.07708	1.11061	0.214103	0.296627	0.537264	1.10304	0.330615	0.111465	-0.491194	-0.229656
LOC107382005	0.55494	0.934867	0.846685	-0.49077	-1.66252	-0.387035	-0.288332	-0.839692	1.92425	0.297304	0.486883	-0.953105	1.30459	1.21888	-0.0291804	-0.775764	-1.3331	-0.808906
dyrk3	0.673318	0.384629	1.43494	0.669265	-1.28382	-0.558366	-0.595452	-0.703762	0.952977	-0.176209	0.275409	-0.156777	1.58915	1.72368	-0.902324	-1.06461	-1.27201	-0.990051
cmtm7	1.12959	1.34598	0.505359	1.0538	-0.435983	-0.789263	-0.40262	-0.588419	-0.878757	-0.0531341	0.404711	-1.45549	0.100532	2.48769	-0.267751	-0.791345	-1.0946	-0.270298
comt	0.682121	1.76881	0.460357	1.1501	-0.941029	-0.47101	-0.295688	-0.311399	-0.680542	-0.256846	-0.250738	-0.697924	0.331183	2.60154	-0.567182	-0.554496	-1.15479	-0.812472
klhl6	0.802065	0.203428	0.314143	0.678548	-1.01723	-0.484603	-0.667767	-0.221636	-0.589438	-0.410066	0.200138	-0.307155	1.19077	3.05288	-0.0798425	-0.607954	-1.26629	-0.789993
LOC107384392	0.914764	1.66206	0.414502	1.01528	-1.45843	-1.00691	-0.628544	-0.733665	-0.371658	0.261542	0.559223	-0.17594	0.444525	2.12113	-0.189028	-0.619418	-1.19614	-1.01328
LOC107383275	1.18116	1.54488	0.663308	1.20398	-1.40425	-1.0346	-0.697106	-0.743977	-0.303406	0.296324	0.619451	-0.272805	0.399537	1.77673	-0.202401	-0.681318	-1.30808	-1.03742
haao	0.184966	1.5681	0.748574	0.447452	-0.792149	-0.961123	0.106831	-0.561765	-0.0426052	-1.19533	0.000993553	1.11653	0.0709471	2.45227	-0.45349	-0.320594	-1.35231	-1.0173
mlec	0.881171	1.65896	0.568561	0.794705	-0.344756	-0.545889	-0.213281	0.17387	-0.543582	-0.120988	-0.40147	0.828607	-0.366762	2.2491	-0.917671	-0.888744	-1.61567	-1.19616
hpdl	2.89126	0.241388	0.947336	0.371132	-1.06862	-0.803066	-0.571988	-0.764701	0.398572	-0.176504	0.621408	0.5519	0.990327	-0.362798	-0.508682	-1.01732	-0.714377	-1.02527
LOC107386128	1.8675	0.452702	1.23479	0.438869	-1.47483	-0.650733	-0.519218	-1.09071	0.747196	-0.671852	1.30788	1.03917	0.757924	-0.541217	-0.166021	-1.19288	-1.109	-0.42957
LOC107379394	2.31264	-0.0233974	-0.165345	0.998561	-2.04821	-0.896082	-0.354688	-0.786228	-0.31807	-0.466775	1.13561	1.1213	0.413784	0.485488	0.523997	-0.410388	-0.832357	-0.689845
abcd3	2.55241	-0.0163829	0.30675	1.00614	-1.92448	-1.28953	-0.021726	-0.942727	0.216151	-0.203879	0.980132	0.447773	0.639992	-0.339812	0.442844	-0.685343	-0.588613	-0.579686
rack1	2.26477	-0.4573	0.0952893	0.549642	-0.722362	-0.876281	-0.309131	-0.654551	-0.708234	-0.310713	2.39089	0.190655	1.21202	-0.696914	-0.324046	-0.935271	-0.371899	-0.336563
LOC107383977	1.52349	0.520194	0.0337845	1.75005	-1.29198	-0.95899	-0.795886	-0.919441	-0.366386	0.147535	1.81061	1.0905	0.621912	-0.920258	-0.305158	-0.725317	-0.430149	-0.784517
arf1	1.48166	0.222693	0.108249	2.00846	-1.29049	-1.2674	-0.839897	-1.20634	-0.209624	0.517161	1.42554	0.59538	0.878303	-0.656975	0.202148	-0.571594	-0.571604	-0.82567
mif	1.52291	0.354302	0.0162565	1.49833	-1.89501	-1.06424	-0.203635	-0.661603	0.0841055	0.382561	1.55367	0.593938	1.14234	-0.8666	0.0206346	-0.633232	-0.803693	-1.04103
LOC107389059	1.36234	0.630578	-0.443218	2.32263	-0.825951	-0.64144	-0.498199	-0.907274	-0.457667	-0.364485	0.652016	1.21083	1.46823	-0.870893	-0.384999	-0.745578	-0.713716	-0.793205
LOC107393446	2.11384	1.14142	0.802517	0.214932	-1.45822	-0.682666	-0.414843	-0.561401	-0.766214	0.349472	1.50438	0.579447	0.70353	-0.133573	-0.194701	-0.728018	-1.33458	-1.13533
LOC107386040	2.54087	1.51132	0.663369	0.561014	-1.21087	-0.942692	-0.428051	-0.52632	-0.663101	-0.0692182	0.732219	1.06462	0.123018	-1.01054	-0.246585	-0.781255	-0.650721	-0.667081
LOC107389963	2.15632	0.693182	0.93175	0.750461	-1.73886	-1.27275	-0.16819	-0.715235	-0.891894	-0.332723	0.733218	1.18305	0.336154	-0.0907776	0.595775	-0.300214	-1.15629	-0.712976
madd	1.84773	1.1002	1.62867	0.837001	-0.74848	-0.174929	-0.224639	-0.381444	-1.38122	-0.280982	0.643752	0.258117	1.08787	0.0214895	-1.00201	-0.96151	-0.935059	-1.33455
abcb6	2.03436	1.07925	0.798955	0.593637	-1.42689	-0.358663	0.534477	-0.74534	-1.10235	-0.0233108	1.22426	0.860261	0.646419	-0.438623	-1.27719	-0.901753	-0.56227	-0.935236
LOC107385983	1.3811	1.48773	1.76773	-0.130944	-1.12715	-0.357167	-0.60768	-0.696859	-0.369114	-0.658853	0.431251	0.982582	1.57632	-0.731906	-0.0896846	-0.952572	-0.873161	-1.03161
ppara	1.32776	1.12873	0.578088	0.973634	-0.9052	-0.8192	-0.640264	-0.451825	-0.814868	-1.0424	1.07192	1.57978	1.39929	-0.796325	0.078118	-0.798931	-0.618617	-1.24969
erich1	0.946749	2.10836	1.63804	0.374674	-1.472	-0.939342	-0.137648	-0.728374	-0.65575	0.578804	1.5579	-0.438922	-0.0287316	-0.641528	-0.23626	-0.807396	-0.789318	-0.329267
srsf2	1.75578	1.54732	1.4922	0.316477	-1.302	-0.472834	-0.173281	-0.985087	-1.27604	0.184569	0.878774	0.376627	0.649943	-1.35404	-0.76549	-0.779388	-0.398142	0.304615
upb1	1.05786	2.23836	0.203277	1.13462	-0.953289	-1.05145	-0.0129852	-0.742731	-0.392653	-0.376706	1.62199	0.00985438	0.404608	-0.427317	0.282246	-0.352126	-1.27352	-1.37004
mthfd1	1.70551	1.28084	0.306796	0.713614	-1.48423	-1.32957	-0.14089	-0.902089	-0.0189645	-0.363227	1.99414	0.327664	0.464337	-0.328028	0.160644	-0.174706	-1.12862	-1.08322
aldh7a1	1.51788	0.881462	0.210509	1.7064	-1.25253	-0.644559	-0.311512	-0.660516	-0.329894	-0.359314	1.88937	0.29814	0.164934	-1.10336	0.577197	-0.159253	-1.26483	-1.16012
LOC107387198	1.48728	1.62738	1.23917	1.09293	-1.31024	-0.961468	-0.45827	-0.314668	-0.636076	-0.291094	1.44846	-0.493626	0.870936	-0.735666	0.0722872	-0.823129	-0.917516	-0.896693
oser1	1.05067	1.17493	1.30112	1.0744	-1.31438	-0.260193	-0.653055	-0.554917	-0.562055	-0.0216458	2.00422	-0.205886	0.879853	-0.212409	-0.327326	-0.966043	-1.14952	-1.25776
LOC107379383	1.8409	1.18443	-0.139064	0.645009	-1.39426	-1.02087	0.129046	-0.585337	-0.703028	-0.135112	1.34485	0.0439412	1.18543	0.393789	0.528842	-0.496711	-1.2763	-1.54555
arhgap9	1.48597	1.29921	0.678153	1.073	-1.74491	-1.20414	-0.573769	-0.765826	-0.338957	-0.0788211	1.23682	0.0760099	0.923122	0.586902	0.340581	-0.720199	-1.06279	-1.21036
ldhb	1.19952	0.0840143	-0.0327515	0.833667	-1.87464	-0.721812	-0.263431	-0.777026	-0.42109	0.412666	2.00933	-0.0183013	0.75546	0.983485	0.847946	-0.453998	-1.37245	-1.19059
mrps15	1.11526	0.83447	0.549274	0.678268	-1.70023	-0.675569	-0.0658985	-0.231757	0.153116	0.135012	2.1268	0.846391	0.719444	-0.551313	-0.175794	-1.22935	-1.42546	-1.10266
LOC107373418	1.22569	0.309353	0.915492	0.165285	-1.74057	-1.25335	-0.444876	-0.273901	0.565548	0.538072	1.53843	0.498433	0.608468	0.628731	0.67379	-1.27087	-1.37877	-1.30495
LOC107391502	0.651436	1.26724	1.30958	0.37654	-1.81412	-0.741951	-0.716862	-0.317356	-0.0265348	0.90941	1.99038	0.319227	0.116837	-0.0814468	0.0464161	-0.799101	-1.29605	-1.19365
LOC107391211	1.31178	1.52968	0.960108	0.600367	-1.87365	-0.993434	-0.237867	-0.363843	-0.0390754	0.288518	1.48275	-0.0161703	-0.577642	0.257184	0.801079	-0.54004	-1.3102	-1.27955
asmtl	1.38326	0.805369	0.758305	0.651363	-1.56172	-1.48207	-0.168432	-1.04903	0.321362	1.04068	1.62395	0.413155	0.274221	-0.829367	0.575928	-1.10376	-0.842764	-0.810454
gnl3	1.57966	1.2673	-0.0847796	0.861744	-1.36974	-1.05796	-0.543454	-0.970235	0.426636	0.639412	1.77025	1.02313	0.241422	-0.729616	-0.35569	-0.867455	-0.915236	-0.915394
LOC107382555	1.35467	1.15488	0.490496	1.32506	-1.46585	-2.05022	0.174908	-0.934151	0.1465	0.394742	1.47957	0.304666	0.400083	-0.41266	-0.220372	-0.552206	-0.501705	-1.0884
LOC107393607	1.98681	0.832744	0.639034	1.17654	-1.70783	-0.719692	-0.0859459	-0.3246	0.131204	0.258114	1.3915	-0.351204	0.0591885	0.200672	0.219176	-0.86723	-1.3786	-1.45988
LOC107388683	1.94224	1.08699	1.16952	1.27909	-1.62655	-0.663067	-0.239832	-0.199967	-0.135544	-0.048089	0.817562	0.0919993	0.277598	-0.0523476	0.14612	-1.02853	-1.54019	-1.27699
atp9a	1.79989	0.743488	0.742754	1.72695	-1.65676	-0.836673	-0.529013	-0.211948	1.00693	-0.377337	1.09108	-0.00716563	-0.0866586	-0.0865054	-0.172376	-0.672999	-1.23419	-1.23947
eif4a2	1.92726	1.18622	0.705642	1.98808	-1.39646	-0.713153	-0.565395	-0.703877	-0.0243243	0.0529631	0.306376	-0.174879	0.130299	0.590521	-0.059049	-0.844117	-1.36135	-1.04476
LOC107387857	1.95358	1.12008	1.11445	1.38194	-0.781199	-1.05011	-0.26108	-0.300174	0.387873	-0.550726	0.90588	-0.055944	0.5662	0.147382	-0.966412	-1.24969	-1.20201	-1.16003
lrig3	1.44228	1.36339	0.814374	0.385448	-2.18686	-0.457279	0.0686907	-0.232724	0.452533	-0.544475	1.21916	0.42089	-0.146733	1.03586	-0.692446	-0.457393	-1.52874	-0.955971
ttc14	1.80603	1.33518	0.0668126	2.15476	-1.39918	-1.1145	-0.514559	-0.399596	-0.656849	1.13258	0.379789	-0.122546	-0.142661	-0.753858	0.0735479	-0.425276	-0.592173	-0.827498
LOC107385196	1.29661	1.47869	1.196	2.09751	-1.56162	-0.631432	-0.655097	-0.439536	-0.618458	0.694295	0.648444	-0.495412	-0.128112	-0.806475	0.129237	-0.687361	-0.809204	-0.708075
col6a1	1.61738	0.464679	1.20308	1.54151	-1.39012	-1.186	-1.06591	-0.842821	-0.29235	1.22825	0.878379	0.381085	0.14298	-0.991712	0.407761	-0.622695	-0.688831	-0.784661
pcyt1a	1.6696	1.2105	1.62955	1.17813	-1.76214	-0.858327	-0.668489	-0.819181	0.0390142	0.827564	0.633534	0.346254	-0.435673	-0.98224	0.0190746	-0.595918	-0.746369	-0.684901
LOC107385281	1.67058	1.23096	1.18481	1.64611	-0.789245	-1.1298	-1.17528	-0.709529	0.295006	0.00503961	0.447448	0.824508	-0.154595	-1.01746	0.431548	-0.832838	-1.09238	-0.834895
yars	1.24542	1.35336	1.4436	1.62908	-0.926649	-1.17077	-1.097	-0.771781	-0.0117629	-0.209909	1.06571	0.967897	-0.119908	-0.791073	-0.155615	-0.640421	-1.00843	-0.80174
gtpbp4	1.5513	0.683401	1.36757	1.58154	-0.94971	-1.2258	-1.02433	-1.13485	0.322207	-0.124697	0.864053	1.04378	0.289731	-1.17441	0.108044	-0.709392	-0.706531	-0.761901
LOC107394339	1.64888	1.18215	0.538391	1.69737	-0.831706	-1.25224	-0.617868	-1.02797	0.720657	0.00813777	0.636474	0.903297	0.0995529	-1.42868	0.157381	-0.990388	-1.01802	-0.425412
tram1	1.37582	1.51711	1.03889	1.78146	-1.28188	-1.1348	-0.970228	-0.887279	0.0760988	0.338318	0.823895	0.374623	0.488983	-0.905586	-0.321753	-0.710005	-0.780424	-0.82324
pde7a	1.39138	1.47626	1.54085	1.66761	-1.16999	-0.897392	-0.90464	-0.918912	0.188722	0.0827405	0.622374	0.289321	0.316486	-0.886454	-0.074705	-0.812604	-0.979607	-0.931448
mtrr	1.55512	1.81778	0.644635	1.27427	-1.15327	-1.20684	-0.844985	-0.854088	-0.053065	0.336571	1.12627	0.514754	0.507666	-0.948472	-0.165545	-0.853175	-0.799765	-0.897862
LOC107383585	1.61781	1.18242	1.26827	1.82933	-1.35274	-0.929304	-0.828691	-1.10472	0.0923655	0.11224	0.459981	0.67532	0.239391	-1.15894	-0.144405	-0.496129	-0.774402	-0.687796
map3k15	1.85232	1.05328	0.759058	2.22776	-1.25233	-0.972968	-0.775952	-1.01374	-0.126133	-0.0274341	0.650678	0.421685	0.20329	-0.989832	-0.201157	-0.574546	-0.568378	-0.665611
LOC107390237	0.925871	2.04777	1.03352	1.36875	-1.95409	-0.899934	-0.796465	-0.217216	0.32936	0.37558	1.10782	-0.208352	-0.345281	-0.659972	-0.010084	-0.431082	-0.989367	-0.676819
atad3a	0.80002	2.20533	0.528058	1.6374	-1.09394	-0.955153	-0.701067	-0.386283	-0.199865	0.678303	1.07736	0.546068	0.180024	-0.922908	-0.644096	-0.873921	-0.995378	-0.879961
eif2s2	1.01635	1.90279	0.0870876	1.55387	-0.834449	-1.40822	-1.39885	-0.879563	0.52812	0.389793	0.931034	0.746478	-0.153839	-0.554623	0.436948	-0.515828	-1.21118	-0.635908
utp20	1.47385	1.64158	0.702634	1.61474	-1.52109	-1.11737	-1.1021	-0.656843	0.350987	-0.0520474	0.593719	0.648546	0.098206	-0.0106251	0.22875	-0.759226	-1.13657	-0.997154
stk11ip	0.780529	1.03324	1.37831	1.8858	-1.11221	-1.48184	-1.12599	-0.573176	0.243007	1.20731	0.877415	0.384639	-0.483882	-0.611698	-0.397604	-0.830594	-0.94647	-0.226793
rpl13a	0.523404	1.60433	1.00493	1.90362	-0.866895	-1.57927	-1.29919	-0.716608	0.0694519	0.883608	0.670648	0.310427	-0.67383	-0.375232	0.653704	-0.47977	-1.09377	-0.539552
fasn	1.25126	1.70039	0.468147	1.39897	-0.551459	-0.867674	-0.707998	-0.858967	0.00524611	0.43516	1.39691	0.756655	-1.34577	-1.30841	0.359907	-0.356376	-0.907311	-0.868683
LOC107387669	1.05918	1.5053	0.888809	0.816866	-0.401471	-1.28981	-1.29045	-1.24161	0.175528	0.579991	1.58679	1.03839	0.0594956	-0.977798	0.0416441	-0.777821	-0.78228	-0.990767
pck2	0.705773	0.701355	0.607332	2.12031	-0.802202	-1.10819	-1.13181	-0.613391	0.294465	0.197209	1.28216	0.157826	1.27107	-1.20853	-0.337373	0.108564	-1.34734	-0.897231
LOC107383805	0.791122	0.719351	1.84365	1.30306	-1.18418	-0.793381	-0.901769	-1.00455	0.0324805	0.0711542	1.60312	0.0971478	0.770746	-1.3201	0.258221	-0.494631	-1.07923	-0.712223
LOC107375565	0.557333	1.14311	0.781829	1.85165	-1.26687	-0.909877	-0.216324	-0.30939	1.03593	-0.416833	1.50098	-0.0327114	-0.0356397	-0.572348	0.493242	-0.7208	-1.53718	-1.34609
endou	0.802353	1.23515	0.668731	1.4797	-1.59878	-1.17875	-0.803538	-0.571367	1.29552	0.83569	1.13932	-0.0979039	-0.0330301	-0.427562	0.249073	-0.566391	-1.41037	-1.01784
zswim5	1.21383	0.587569	0.889456	1.35274	-1.61415	-0.755863	-0.812754	-1.17267	0.883449	0.138144	1.79275	0.0851514	0.150631	-0.402305	0.49892	-0.583246	-1.2218	-1.02985
LOC107383602	1.00864	0.479963	1.17613	1.53305	-1.49855	-0.817367	-0.893798	-1.07677	1.19118	0.151685	1.53761	0.403421	0.342348	-0.708411	-0.172585	-0.601304	-1.19409	-0.861142
gadd45b	2.10357	0.609499	0.818735	1.54652	-2.086	-0.627028	-0.732281	-0.553112	-0.0541123	0.214499	0.928897	0.278302	-0.446239	-0.375352	0.619883	-0.527277	-1.06727	-0.651234
amdhd1	1.36953	1.00042	1.22223	1.74123	-2.00708	-0.840541	-0.727127	-0.463266	0.133208	-0.292408	0.903781	0.275867	0.0578916	-0.987803	0.744654	-0.484869	-0.83917	-0.806549
pltp	1.02334	1.44481	1.3433	1.58154	-1.59806	-0.96762	-0.496608	-0.947514	-0.430722	-0.207033	0.775956	0.763642	-0.0736779	-0.341939	0.867465	-0.645855	-0.916506	-1.17451
LOC107383347	1.14215	0.891093	1.071	1.24995	-1.85749	-1.5613	-1.01968	-1.1114	0.552134	-0.161309	1.37896	0.840801	-0.00210538	-0.30937	0.307316	-0.134373	-0.821227	-0.455142
epb41	1.054	1.22944	0.59248	1.16273	-1.75791	-1.036	-1.04417	-1.23647	0.148395	0.0531108	1.53762	0.88554	0.513682	-0.659015	0.628837	-0.334495	-0.908516	-0.82926
LOC107383826	1.38938	1.62019	0.739838	1.1688	-1.53768	-1.23054	-0.639125	-1.30748	0.464933	0.242052	1.34194	0.36522	0.154247	-0.607592	0.192833	-0.776488	-0.642843	-0.937669
bet1	1.18795	1.43623	1.017	0.880587	-1.74827	-1.16733	-0.982193	-0.938198	0.404831	0.288535	1.6449	0.0865565	-0.0337057	-0.676416	0.618411	-0.263358	-0.735364	-1.02016
rpl7	1.64421	1.25482	0.675454	1.57316	-1.27964	-1.01095	-0.923921	-1.03172	0.0395832	-0.0031796	1.64394	0.0795991	-0.0117536	-0.599669	0.314903	-0.451728	-1.02711	-0.885991
LOC107389771	0.95145	-0.307683	1.2604	0.564517	-1.89723	-1.19051	-1.34467	-0.681091	1.10052	-0.20288	0.763734	1.07311	0.853496	0.192378	1.06399	-0.39625	-1.16278	-0.640479
LOC107389549	0.575523	0.398285	1.98189	0.274136	-1.6772	-1.02389	-0.707766	-0.521738	1.18828	-0.331785	0.714235	0.163698	0.957414	0.47012	0.816301	-0.655129	-1.57759	-1.04479
nid2	0.515784	0.189559	2.36402	0.611057	-1.04661	-1.38471	-1.05575	-0.724529	0.483132	-1.00562	-0.226963	0.0193081	0.915817	0.279654	1.65448	-0.109734	-0.856187	-0.622714
LOC107394281	1.30777	0.764287	2.07185	0.555718	-1.70355	-0.513662	-0.321403	-0.382868	0.734056	-0.489639	0.830117	-0.186084	-0.232758	0.464201	0.567401	-0.546917	-1.59433	-1.32419
mvk	1.49063	0.817147	2.41129	0.726812	-1.28197	-0.047155	-0.46487	0.0192857	0.207208	-0.897366	0.635023	-0.236325	0.0235544	-0.383756	0.246208	-0.411225	-1.69806	-1.15643
pcnx1	0.814614	0.688559	2.72813	0.470134	-1.05549	-0.264505	-0.767187	-0.280331	0.897939	-0.643286	0.443213	-0.578499	0.499846	-0.366293	0.640223	-0.64844	-1.45837	-1.12025
sssca1	0.915207	0.889214	2.63104	0.319193	-1.30914	-0.925022	-0.580798	-0.55611	0.862761	-0.320985	0.864516	-0.122475	0.31474	-0.345553	0.39553	-0.824528	-1.22649	-0.981096
LOC107375134	0.128406	0.54916	2.21191	-0.722265	-1.78972	-1.14469	-0.690251	-0.691105	1.63602	0.319607	0.79782	-0.157645	-0.0109178	-0.426032	1.25736	-0.525963	-0.52228	-0.219416
ppp6c	0.126462	1.2092	2.37302	-0.289944	-1.2825	-0.588636	-0.773033	-0.611829	0.655567	-0.0285354	1.64167	-0.129928	0.244511	-0.862907	0.855104	-0.744557	-0.930154	-0.863502
LOC107379963	1.00203	0.989428	1.92106	-0.889902	-1.75018	-0.73266	-1.2737	-1.0879	0.413452	0.25767	1.27954	0.64685	0.227438	-1.04533	0.406388	0.120618	-0.686346	0.201549
ssr4	0.731977	1.87507	0.979185	0.873103	-0.920025	-1.53231	-0.105398	-1.36258	0.547468	0.473069	0.985606	0.407283	-0.685146	-0.422337	1.01528	-0.729983	-1.17421	-0.956053
LOC107385536	1.47134	0.893515	2.08928	0.499935	-1.15021	-1.20952	-0.6174	-1.00225	0.260928	0.227289	1.17538	-0.0233427	-0.550577	-0.2893	0.940191	-0.802041	-1.00194	-0.911266
tm9sf3	1.20756	0.944648	1.5269	0.48203	-2.05128	-1.05855	-0.449712	0.172883	0.0616226	0.0941812	1.15432	0.752773	-0.478888	-0.831175	1.13079	-0.882911	-0.715269	-1.05992
LOC107394811	1.6459	1.99819	1.60327	0.050882	-1.87185	-0.940782	-0.499552	-0.194658	-0.156002	-0.111874	0.870222	0.3357	-0.395345	-0.362963	0.310771	-0.798329	-0.840738	-0.642838
zzef1	0.908172	1.55338	1.81699	0.558045	-1.52107	-1.02929	-0.160937	-0.691457	-0.12081	-0.529211	1.2292	0.340795	0.840224	-0.36906	0.345363	-0.972058	-1.2173	-0.980982
gmppb	1.15401	1.2333	1.85455	0.601609	-1.52665	-1.19696	-0.599681	-0.569911	0.108141	0.10657	0.969252	0.796102	0.475118	-0.308189	0.224664	-0.87611	-1.51626	-0.929562
LOC107385311	1.34772	1.36385	1.43157	0.39711	-1.53965	-1.15329	-0.378893	-0.973121	-0.106894	0.0247714	1.10083	1.05179	0.671354	-0.894107	0.417402	-1.0332	-0.93999	-0.787253
cryz	1.77478	1.0047	1.93444	0.909454	-1.46807	-1.00491	-0.537337	-0.871432	-0.0155837	0.0869877	0.633756	0.513506	0.444281	-0.875438	0.135638	-0.753156	-1.02167	-0.889939
LOC107383002	1.78642	1.31163	1.63593	0.977089	-1.28797	-0.963002	-0.604799	-0.645721	-0.0459206	-0.245528	0.94081	0.37362	0.337284	-0.60866	0.230332	-0.858186	-1.21803	-1.11531
sypl1	1.69205	1.26798	1.33238	0.634431	-1.57526	-1.07122	-0.596269	-0.710652	0.928413	0.238897	1.03499	0.14353	0.322657	-0.858411	0.177875	-0.80666	-1.13369	-1.02104
ebpl	1.5939	1.16383	1.26676	1.05015	-1.66693	-1.04922	-0.592363	-0.793044	0.251043	0.205115	1.30409	0.273335	0.0967294	-1.01343	0.544255	-0.79131	-0.94029	-0.902628
epdr1	1.94344	1.21734	1.0621	0.999969	-1.45368	-1.32385	-0.578522	-0.963497	0.677387	0.037817	0.539743	0.326705	0.213906	-0.880761	0.70235	-0.502778	-0.901704	-1.11597
rpl37a	2.18879	1.03125	0.719898	0.651242	-1.41013	-1.04731	-0.774105	-0.725843	0.352529	0.412456	1.52799	0.397235	0.00754963	-0.932509	0.218171	-0.827714	-0.922437	-0.867055
LOC107383147	1.34489	1.52651	0.811724	0.789561	-1.35392	-1.24688	-1.16953	-0.803973	0.780459	-0.019227	1.07314	0.296195	0.827254	-0.668789	0.669641	-0.832607	-1.06451	-0.959924
bzrap1	1.64589	0.888704	0.864224	0.320003	-1.68375	-1.1718	-0.471776	-0.681446	0.640211	-0.0418367	0.7364	0.0992533	0.36461	-0.920537	1.91366	-0.64759	-0.848858	-1.00537
acy1	1.6384	1.12722	1.71925	0.315511	-1.56872	-1.08367	-0.551404	-0.662288	0.45498	-0.41221	0.818792	-0.141968	0.795678	-0.601628	0.940812	-0.711812	-1.0553	-1.02164
sec13	1.33735	1.13201	1.74911	0.659989	-1.89623	-1.37618	-0.675878	-0.780816	0.452994	0.305339	0.771579	0.478504	-0.0256776	-0.497211	0.710985	-0.548841	-1.10714	-0.689887
pck1	1.58768	0.652355	1.2252	0.866253	-2.04717	-1.24837	-0.858961	-1.2048	0.588301	0.121293	0.75494	0.703698	0.475395	-0.331519	0.735508	-0.309988	-0.892781	-0.817033
polr3e	1.43786	0.576969	1.49583	0.528829	-1.79622	-1.46665	-0.492676	-0.846772	0.714263	0.455048	0.498143	0.982702	0.148201	0.508787	0.23563	-0.419113	-1.38834	-1.17249
smg6	0.909938	0.706427	1.09904	1.03522	-2.17264	-0.807365	-1.05063	-0.953689	-0.114972	0.472631	1.4479	0.977033	0.764503	-1.25531	0.17029	-0.478152	-0.272848	-0.477377
ypel1	1.233	1.22705	1.19136	0.959152	-1.97672	-1.07457	-0.803478	-0.748787	0.223482	-0.156344	1.00241	1.36163	0.601763	-0.994134	-0.604586	-0.513735	-0.356229	-0.571279
copa	1.01382	1.18784	0.88096	0.320045	-1.83206	-1.19895	-0.939735	-1.05958	0.340269	0.351711	1.51071	1.1292	0.819333	-0.859438	0.408227	-0.593573	-0.560804	-0.917992
LOC107383270	0.956042	1.00007	0.954802	0.293476	-1.56017	-1.21142	-0.97843	-1.22223	-0.0623227	0.499834	1.79625	1.27719	0.729322	-1.00758	0.262692	-0.493588	-0.653672	-0.580277
LOC107385621	0.786319	0.351279	1.10696	1.04281	-1.80555	-0.853316	-1.05798	-0.773193	0.971633	0.223836	1.58987	1.08247	0.920925	-0.777013	-0.418558	-0.709498	-0.880899	-0.800099
phb2	1.07312	1.19893	1.15716	0.519201	-1.44555	-0.781728	-0.771968	-1.10274	0.831649	-0.318699	1.35873	0.71221	1.44171	-0.561672	-0.792688	-0.91152	-0.802066	-0.804092
sec61g	1.0823	1.51224	1.23139	0.898553	-1.65385	-1.19157	-0.879229	-1.14005	0.690611	0.894728	1.16093	0.315985	0.226723	-0.804695	-0.243778	-0.800417	-0.753081	-0.546798
flt1	1.04896	1.75712	1.14923	0.753497	-1.37482	-1.15535	-1.09612	-1.13245	0.716406	0.380678	1.18376	0.55659	0.342434	-0.936382	0.144894	-0.850944	-0.73681	-0.750698
amer2	0.764006	1.325	1.58609	1.41367	-1.62457	-1.13641	-1.07822	-0.922564	0.326123	0.486383	0.878176	0.662117	0.337865	-1.30023	-0.204375	-0.666271	-0.404546	-0.442262
tmem59	0.947953	1.21818	0.885367	0.613479	-1.68768	-1.06084	-1.38954	-1.22228	1.34441	1.10894	0.651247	0.830361	-0.367062	-1.11544	0.346485	-0.369256	-0.405666	-0.32866
psme4	0.136614	0.752897	1.48362	-0.305924	-1.64069	-0.954157	-0.583869	-0.927556	0.440167	1.64214	1.41815	0.605378	1.08098	-0.704035	0.130988	-0.893156	-1.11947	-0.562076
LOC107395673	0.874239	1.01739	1.2149	-0.703522	-1.73619	-0.732306	-0.95223	-0.657272	0.330199	0.902698	1.89624	1.15462	0.474412	-0.811749	-0.0949876	-0.668468	-0.680843	-0.82713
pxmp2	0.230282	0.237283	1.5342	0.00847706	-1.39911	-0.82315	-0.859409	-0.850598	1.25745	0.261803	1.48663	1.10263	1.09384	-0.695948	0.521841	-1.03969	-1.3453	-0.721221
rpl22l1	0.815795	1.14778	1.20881	0.458961	-1.72917	-1.30622	-0.90745	-1.17096	0.815665	0.338803	1.69145	0.749918	0.303695	-0.887327	0.358745	-0.537296	-0.532324	-0.818874
mtmr6	0.785558	0.941422	0.846237	0.402725	-1.31796	-1.22862	-0.787265	-1.26081	0.758488	0.346382	2.12105	0.608326	0.561957	-0.624137	0.442183	-0.360091	-1.30347	-0.93199
ssr2	0.188069	1.3768	1.0966	0.435414	-1.45349	-0.92403	-1.06874	-1.01605	0.563023	0.627379	2.30655	0.120311	0.380841	-0.720801	0.299495	-0.476962	-0.91628	-0.818127
lct	0.989344	2.00954	1.4482	0.325273	-1.97749	-0.997202	-0.291312	-0.810238	-0.329955	0.234705	0.694352	0.971758	0.0904434	0.0275003	0.209093	-0.472334	-0.969457	-1.15222
qsox2	0.905104	1.64213	1.66786	0.308105	-1.91638	-1.0659	-0.574381	-1.18201	-0.140567	0.352072	0.939328	1.01875	0.429481	-0.0907566	0.00521875	-0.575235	-0.872361	-0.850458
LOC107386305	1.02095	2.23349	0.670455	0.891742	-1.53394	-1.2909	-0.931387	-0.955512	-0.534064	0.210548	0.9917	1.03365	0.277378	0.00875727	-0.259037	-0.81865	-0.180852	-0.834333
slc25a11	0.578976	1.32132	1.44131	-0.459866	-2.20976	-0.908696	-1.02067	-0.724322	0.176286	0.00647834	1.22962	1.30307	0.327156	0.476679	0.524547	-0.733189	-0.459835	-0.869105
ca4	0.588948	1.23043	0.98677	-0.258534	-1.83137	-1.33514	-1.11273	-1.00043	0.288033	0.289207	1.39033	1.12075	0.686874	0.882112	0.428842	-0.637887	-1.02241	-0.6938
ttc3	0.132919	1.52911	0.870245	-0.284597	-1.70865	-1.19164	-1.25315	-1.11129	-0.357291	0.485113	1.50723	0.830486	1.66127	-0.515954	0.179997	-0.289207	-0.0460264	-0.438572
xbp1	0.400624	2.1539	1.18944	-0.197589	-1.43356	-1.29915	-0.734589	-0.990699	0.0366338	1.13152	1.13537	0.695931	0.669522	-0.624102	0.0222542	-0.706312	-0.583	-0.866202
eif4e2	1.1999	1.80336	0.472396	-0.0680332	-1.47821	-1.38625	-0.833929	-1.20892	-0.0993169	0.302212	0.684162	1.34627	1.23672	-0.145467	0.364038	-0.410051	-0.916141	-0.86275
LOC107390840	0.549331	1.40831	1.84873	0.087074	-1.25245	-0.685217	-0.229596	-0.885037	-0.549325	0.899938	0.822272	0.616866	1.5988	-0.698694	-0.693491	-0.876788	-1.10454	-0.856183
prrt4	0.756816	1.39523	1.68216	0.121022	-1.42895	-0.683883	-1.1009	-0.875473	0.158058	0.738934	-0.0492158	1.29516	1.48488	-0.53462	-1.11626	-0.743315	-0.591457	-0.508199
LOC107394635	0.754696	1.26457	0.928815	-0.465024	-1.35402	-0.68448	-0.620127	-1.15477	1.02148	2.09159	-0.363258	0.477761	1.06422	-0.483954	0.10763	-0.572282	-0.67299	-1.33986
atp10a	1.14158	0.56685	0.890034	0.824786	-0.448305	-0.953998	-1.15185	-0.846688	0.0295299	0.271999	0.570775	0.170555	2.66268	-0.627905	-0.246628	-1.01477	-1.08295	-0.755694
LOC107390103	0.287913	0.824835	0.767535	0.511006	-0.875048	-0.776811	-1.13236	-0.749078	-0.682165	0.0251057	0.372322	0.880971	3.04091	-0.726611	-0.656247	-0.30583	-0.112671	-0.693778
LOC107389176	1.43151	0.352367	0.235198	0.258112	-1.89099	-1.01735	-0.615169	-1.17471	0.868565	0.413776	1.92279	0.06726	0.112206	-0.68108	1.43609	-0.221992	-0.758396	-0.738186
LOC107385321	1.29386	0.610079	1.18491	0.0854534	-1.7344	-1.12252	-0.691827	-1.02319	1.2481	0.423489	1.58614	0.162495	0.0116478	-0.500393	0.968185	-0.483104	-1.08035	-0.938575
cdo1	1.26035	0.821058	0.462069	-0.0846408	-2.1774	-0.846049	-0.651448	-0.865797	0.457545	0.608091	1.93315	0.199838	0.762033	-0.173873	0.771894	-0.399834	-0.982977	-1.09401
arl6ip6	1.52716	0.971912	0.805702	0.371822	-1.90164	-1.20975	-0.793903	-1.19231	0.497225	0.632845	1.4653	0.33128	0.634964	-0.23854	0.58117	-0.660562	-0.864721	-0.957959
LOC107382169	1.73551	-0.410667	0.587215	-0.246637	-1.71171	-1.27419	-0.514737	-0.867181	0.872598	1.44962	1.50371	0.0873994	-0.214133	-0.674049	1.07915	-0.000512749	-0.88092	-0.520464
lpcat3	1.48268	0.194665	0.414962	0.436074	-2.03201	-1.30838	-0.306266	-0.412883	0.673374	0.980111	1.29292	0.283353	-0.0213734	-0.457419	1.34396	-0.0737705	-1.17859	-1.3114
tsr1	1.37166	0.220593	0.875803	0.417487	-1.71429	-2.07531	-0.989507	-0.366121	-0.317038	0.48014	1.63637	0.619772	0.673594	-0.204156	0.943489	-0.196639	-0.743226	-0.63262
ammecr1	0.562943	-0.119051	-0.449817	0.479983	-1.78636	-1.28454	-0.576461	-1.04652	0.934832	0.498552	2.07446	0.682225	0.698449	-0.626807	1.5336	-0.426366	-0.603085	-0.546032
radil	1.04913	0.157852	-0.0450113	0.787061	-1.90136	-0.979775	-0.674243	-1.07264	1.44249	0.393037	1.63154	0.245307	1.09324	-0.0919399	0.535457	-0.344651	-0.99079	-1.23469
pdcd2l	0.941575	-0.345389	0.478836	-0.155596	-1.5057	-1.27349	-0.931158	-0.823518	1.58167	0.467182	1.4384	0.837607	0.868679	-0.400804	1.31973	-0.628198	-0.844613	-1.02521
LOC107383115	0.890426	0.492272	0.585111	0.202669	-1.64727	-1.21997	-1.03078	-1.12208	1.31882	0.111651	1.24308	0.410164	0.696856	-0.627054	1.76827	-0.385059	-0.932172	-0.754936
LOC107373491	1.4466	-0.069409	0.587363	-0.517606	-1.6037	-1.11879	-0.247771	-1.22537	1.07708	0.0823529	1.6264	0.124489	1.15982	-0.833427	1.37174	-0.591782	-0.638226	-0.629761
clgn	0.00915829	0.232819	0.615348	-0.719231	-1.62668	-0.84096	-0.670532	-0.854019	2.39275	0.547336	1.81665	0.383852	0.914091	-0.372646	-0.0517617	-0.49565	-0.675385	-0.605144
LOC107387014	1.30551	0.53577	0.0715744	-0.366642	-1.51539	-1.26996	-0.793694	-1.01638	1.30227	0.9872	1.63819	1.1305	0.842108	-0.654529	-0.0704116	-0.646231	-0.670931	-0.808948
LOC107379012	0.92956	-0.044433	1.09822	0.187256	-1.63348	-0.585946	-0.284846	-0.829242	1.57599	0.557316	1.74465	0.375845	1.07556	-0.455761	-0.488963	-0.994039	-1.28706	-0.940624
lmbrd2	1.0398	0.187589	0.705573	0.794576	-1.78907	-0.551756	-0.472759	-0.264963	2.26218	-0.203723	0.893526	0.273641	0.958119	-0.130248	-0.607914	-0.545887	-1.46532	-1.08336
LOC107381497	0.636154	0.98677	1.60303	0.0741932	-2.10053	-1.46259	0.183771	-0.719059	1.03807	-0.182433	1.37966	0.578746	0.506951	-0.730332	0.318304	-1.03017	-0.710824	-0.369703
LOC107396206	0.572493	0.468059	1.32162	0.18113	-1.91969	-1.17408	-0.104002	-0.775345	2.16618	0.0486016	0.937308	-0.656798	1.04657	-0.599845	0.339807	-0.866498	-0.798029	-0.18748
LOC107381159	0.980653	-0.105049	0.180095	-0.791935	-0.90631	-1.63665	-1.11845	-1.05132	1.42331	0.0594877	1.92261	0.778132	0.586465	-0.57184	1.40239	-0.18298	-0.342932	-0.62568
LOC107384014	0.271322	-0.364529	-0.245457	-0.461822	-1.38056	-1.24798	-1.06522	-1.07316	1.57025	-0.171662	2.01235	1.37558	1.03758	-0.689873	0.752486	0.0293753	-0.450845	0.102163
fh	0.696917	-0.905532	-0.00273862	-0.054234	-1.56116	-1.27567	-0.909203	-1.11534	1.83074	0.634816	1.4646	1.00014	0.445171	-0.911306	1.12193	0.293116	-0.372418	-0.379836
uspl1	0.642341	0.0450502	0.370182	0.396511	-1.75836	-1.12787	-0.664535	-1.3412	1.85853	0.524913	1.83778	0.761437	0.134447	-0.840054	0.518418	0.0390872	-0.821778	-0.574896
smarca4	0.506334	0.660443	-0.00478187	-0.184236	-1.98962	-1.48821	-0.628548	-1.27062	1.12359	0.0631629	2.24471	0.492476	0.456172	-1.00924	0.391506	0.0923703	0.216825	0.32767
col6a2	0.151388	-0.151545	0.0999542	-0.317211	-1.73687	-1.42785	-1.14274	-1.20227	1.02285	0.918982	1.60712	1.67733	0.406283	-1.05261	0.478846	-0.0270746	0.29872	0.396695
rpl35a	0.682399	1.26125	0.10409	0.729019	-1.90535	-0.707355	0.179982	-1.02698	-0.22211	0.703191	2.24024	0.311139	0.935758	-0.481589	-0.355308	-0.375379	-1.01638	-1.05662
LOC107389092	0.520979	0.408998	0.584641	0.20461	-1.82045	-1.16534	-0.479676	-0.975207	-0.159108	0.778543	2.31567	0.631506	1.55572	-0.789295	-0.0151258	-0.398256	-0.521753	-0.676441
LOC107376612	0.221967	1.55246	0.230556	0.0410017	-1.30306	-0.730211	-0.656969	-0.450364	-1.00887	0.0365904	2.13519	1.36913	1.33574	-0.990554	0.171936	-0.504531	-0.542461	-0.907554
ilvbl	-0.000399454	0.692305	0.242959	0.263614	-2.28703	-1.05355	-0.695272	-0.480322	0.859545	1.13285	1.7571	0.756169	1.24076	-0.0330105	-0.882643	-0.438976	-0.00459039	-1.06951
ell2	0.393964	0.00337177	0.408563	0.397378	-1.64937	-1.05309	-0.955797	-0.969106	0.338227	-0.131149	2.09033	1.34655	1.78786	0.106017	-0.426217	-0.214519	-0.696	-0.777012
tpp2	0.767981	0.139318	-0.338636	0.186071	-1.45653	-0.697783	-0.766348	-1.06611	-0.0726131	0.91616	2.89493	0.534617	0.0960167	-1.02552	0.952845	-0.181319	-0.384388	-0.498697
ufsp2	0.968769	0.0904967	0.314974	0.209038	-2.14367	-1.30485	-0.762708	-0.569182	-0.0647749	0.206978	2.36048	0.756489	0.760298	-0.985389	0.821868	-0.50398	0.0345785	-0.18942
LOC107384710	0.513833	0.923429	-0.321114	0.38248	-1.33026	-1.05653	-0.861623	-1.04583	0.109803	0.787404	2.29086	1.75058	0.571994	-0.803116	-0.240596	-0.54591	-0.616914	-0.508493
LOC107383558	0.581988	0.182668	-0.29595	-0.0163284	-1.09459	-1.05454	-0.914813	-1.01552	0.115191	0.440471	2.79003	1.51461	0.627497	-0.881179	0.396381	-0.311061	-0.73866	-0.326202
LOC107384050	0.726352	0.471593	-0.224479	1.32138	-1.12035	-0.943031	-0.860366	-1.18657	-0.00128524	0.397789	2.53198	1.4185	-0.000744727	-0.89528	-0.132075	-0.566179	-0.447848	-0.489394
lrrc59	1.10215	-0.02603	-0.0840196	0.338028	-1.22189	-0.856846	-0.711672	-0.970685	0.102363	0.925289	2.76249	0.96471	0.537152	-0.367947	0.023033	-0.909053	-0.894491	-0.712584
LOC107379532	0.395581	-0.513655	-0.867616	0.765502	-1.23709	-0.872643	-1.13227	-1.09957	0.103169	-0.118391	2.69556	1.27852	0.892461	-0.266997	-0.0754172	0.629729	-0.507792	-0.0690792
acp1	-1.24878	-0.86817	-1.10704	-1.53	2.86624	-0.421981	0.653122	0.742455	-0.261187	-0.309603	0.610764	-0.0504575	0.497168	-0.399914	0.00501859	0.271749	0.812406	-0.261793
LOC107391169	-1.21078	-1.0031	-1.34438	-1.22497	2.7474	0.212316	0.422251	1.5418	-0.488363	-0.134354	0.199554	-0.480538	-0.252565	0.545495	0.182851	-0.0446265	0.380456	-0.0484359
coq3	-1.3178	-0.741312	-1.2647	-1.35422	2.34112	-0.624306	0.718416	1.51591	0.0588515	0.720552	-0.79427	0.530143	-0.784642	0.554424	0.148915	-0.020065	-0.132126	0.44511
sec23ip	-1.66552	-0.120095	-1.74059	-1.73892	2.45871	0.674363	0.679858	0.104059	0.653705	-0.236318	0.17476	0.463438	-0.481999	0.177166	0.211341	0.0608246	0.376666	-0.0514448
LOC107395652	-1.77131	-0.473009	-1.31543	-1.66236	2.6368	0.277156	0.892574	-0.16401	0.240486	0.110326	0.722697	0.204865	-0.429984	0.296635	0.293675	0.280208	-0.393865	0.254532
LOC107393983	-2.09054	-0.222251	-0.970193	-1.9098	2.11621	0.647308	1.15472	0.556129	0.150122	0.390032	0.797475	-0.127147	-0.212653	0.0380283	0.318757	0.0408261	0.0119745	-0.689002
vps41	-1.12973	-0.809704	-0.24725	-3.21242	1.16549	0.700686	0.51253	1.10609	-0.270226	0.459269	0.244257	0.322606	0.0057813	-0.188136	0.768774	-0.0855659	0.493469	0.164078
tmed6	-0.831014	-0.752804	-1.46524	-2.38369	1.68707	0.0384576	0.84917	1.16515	-0.0909756	0.784257	0.0247391	0.313072	0.768993	0.441723	0.801239	-0.755281	-0.509163	-0.0856971
wdr7	-1.50048	-1.55174	-0.796844	-2.18554	1.53938	0.408464	1.20484	0.0586852	0.371273	1.0734	0.37398	-0.252189	-0.272158	-0.34492	0.994361	0.246763	0.29233	0.340397
ulk2	-1.20224	-1.43807	-0.896722	-1.74943	2.24105	-0.766519	0.40402	-0.0147933	0.780946	0.729203	0.0129545	0.564571	-0.233501	-0.0666759	0.996592	-0.54167	0.174198	1.00609
ap5z1	-1.50611	-1.27092	-0.585463	-1.82863	2.36045	0.243311	0.674831	-0.560663	-0.313265	0.736345	0.710531	0.506432	-0.416988	-0.0533579	0.723928	-0.399242	0.868999	0.109802
nt5c2	-1.85881	-1.04217	-0.806694	-1.63049	2.67636	-0.0330498	0.20251	0.143719	0.150071	0.33466	0.299175	0.635602	-0.516817	-0.115552	-0.00642724	0.21133	0.837152	0.519429
tfap4	-0.689733	-1.11242	-1.14771	-1.64166	2.97551	-0.16406	0.261989	-0.442445	-0.0604696	0.483039	0.494514	0.0286749	-0.212308	-0.640354	0.662874	0.228093	0.822851	0.153611
hmg20a	-1.20912	-0.999568	-0.764234	-1.89166	2.10378	-0.25127	-0.482873	-0.0121968	1.21488	1.34419	1.24305	-0.407456	-0.455479	0.348364	-0.298547	-0.104787	0.447857	0.175076
tacr2	-0.796839	-1.75928	-0.428434	-1.93109	1.67022	0.545663	0.0481424	0.275334	1.1043	-0.76428	-0.266847	-0.437785	-0.0418953	1.28084	1.55791	0.154064	-0.0336235	-0.176393
LOC107376359	-1.5603	-1.41517	0.207761	-1.959	1.97852	0.661666	0.692561	0.25453	0.370766	-0.572467	0.567902	-0.335188	-0.959441	0.370625	1.20441	0.573965	0.107543	-0.188677
fchsd2	-1.82826	-1.09568	-1.01927	-1.5781	1.99257	0.932577	-0.95574	0.317044	1.25419	-0.0572298	0.0721047	0.0986084	-0.136363	0.346768	0.861485	0.236605	-0.161907	0.720597
ppp1r37	-1.12378	-1.26726	-0.32819	-1.94929	1.40534	0.364364	0.250031	0.545595	-0.0161848	-0.765604	-0.290544	1.67515	-0.470332	1.62695	1.08626	-0.0877406	-0.261647	-0.393122
LOC107391871	-1.16191	-1.51726	-0.774374	-2.19273	1.5387	0.218902	0.100612	0.539106	-0.40203	-0.403702	0.164556	0.553593	-0.103137	0.756272	1.90053	0.451555	0.402675	-0.0713652
xpnpep2	-1.46213	-1.58419	-1.27475	-1.43128	1.87013	-0.192986	-0.28679	-0.957741	0.505376	0.230419	0.395884	-0.202351	0.952778	0.965457	0.548424	0.227981	0.783694	0.912068
mttp	-2.01956	-2.04636	-0.825329	-1.15495	1.51904	0.120041	0.371928	0.41592	0.759006	0.335172	-0.131234	-0.917462	0.785963	0.914699	0.389808	0.546453	0.780121	0.15674
sgcg	-1.18444	-1.19919	-1.13863	-1.66244	2.24291	0.351179	0.179179	0.352977	0.187991	-0.0525538	-1.05858	-0.0819435	0.696089	1.07614	1.39884	-0.112045	0.0757846	-0.071272
wbp2	-1.52907	-1.33202	-1.24259	-1.62364	1.49984	0.0930002	0.238927	-0.280379	0.151633	0.0236985	-0.580822	-0.347671	0.222339	1.22791	1.69989	0.741236	0.904291	0.133413
mri1	-1.45435	-1.57363	-0.897505	-1.31709	1.01642	0.69466	-0.384796	1.33575	0.830015	0.155602	-1.43579	0.268758	-0.347176	1.60767	-0.078082	0.389033	0.628957	0.561551
bmp4	-1.90502	-1.47941	-0.607702	-1.1857	1.18629	1.06471	-0.16173	1.62195	0.689779	-0.612039	-0.553999	-0.537504	-0.424937	0.888786	0.28115	0.399515	1.24311	0.0927316
syvn1	-1.40752	-0.195845	-0.930523	-1.50525	1.32878	1.58852	-0.295163	1.93274	0.12447	-0.911406	0.0945763	0.948936	-0.744658	0.689743	-0.655893	0.38334	0.148578	-0.593428
amt	-1.28815	-0.538957	-1.32611	-1.17594	1.33848	1.22854	-0.546206	2.40586	1.01399	-0.645405	0.230663	-0.0453634	-0.573409	0.646825	-0.104909	0.0754949	-0.258768	-0.436623
LOC107389678	-1.66195	-1.08781	-0.926929	-1.80151	2.11623	0.991846	0.575404	0.588792	0.24778	0.44636	-1.11278	-0.0213824	-0.407458	0.500975	0.782016	0.346639	0.0219631	0.401805
LOC107387680	-2.00664	-1.00902	-0.855685	-1.8195	1.99036	0.683862	0.845213	0.896898	0.439308	0.47349	-0.315137	-0.303907	-0.412384	1.05567	0.0096145	-0.0435981	0.195228	0.176226
mlxip	-1.78079	-0.777236	-1.37161	-2.02718	1.48827	0.863814	0.697215	0.164009	0.714962	0.316025	-0.732083	-0.36087	-0.192747	0.314932	0.0839767	1.05095	0.90829	0.640077
atp5c1	-1.60916	-1.08354	-1.2309	-1.68631	2.18912	0.711119	0.553791	0.379972	0.261335	0.212601	-0.537718	-0.556089	-0.52795	0.389304	0.246479	0.423675	0.866337	0.99793
LOC107376532	-1.3803	-0.363936	-1.05298	-2.46348	1.36271	0.778651	0.613931	0.771537	0.571505	-0.430654	-0.151886	-0.195939	-1.10375	0.309841	0.655706	0.943572	1.06605	0.0694277
slc25a10	-1.4628	-0.438622	-0.979975	-1.87017	2.08078	1.40672	0.416394	0.699248	-0.419009	0.639726	-0.648272	0.476521	-1.02323	0.526682	-0.251808	0.222695	0.745098	-0.11997
LOC107384317	-1.71583	-1.35773	-1.33035	-1.37437	1.47122	1.12216	1.23911	0.500936	0.191306	0.771975	-0.388318	0.706831	-1.07082	0.606418	-0.129939	0.152616	0.704475	-0.0996905
LOC107378339	-1.60615	-0.597072	-0.528316	-1.84152	2.51337	0.799162	0.114007	0.688414	-0.0473038	0.325984	0.14634	-0.479597	-0.996995	1.08505	-0.257725	0.570653	-0.0473531	0.159046
LOC107377777	-1.87754	-0.726897	0.162129	-1.57747	2.09327	0.865191	0.0147462	1.02162	0.466194	-0.106581	0.0788696	-0.828716	-1.33554	0.501885	-0.483323	0.715796	0.645616	0.370755
LOC107382817	-1.11602	-0.910675	-1.04748	-1.1082	1.88755	-0.342945	-0.768067	-0.979715	0.798355	1.10102	0.0491276	0.631642	-0.521872	-0.768104	0.14661	0.0757268	1.66224	1.21081
LOC107376295	-1.0028	-1.23769	-1.02443	-0.798408	2.17481	-0.199404	-0.495915	-0.283767	-0.23737	0.229998	-0.576286	0.510509	-0.413917	-0.526065	-0.136308	0.477177	1.67514	1.86472
arcn1	-1.4944	-0.942394	-1.27185	-1.6074	0.784697	-0.866881	-0.107696	-0.36887	0.257261	0.796811	0.4086	1.82797	-0.105263	-0.663464	0.549704	0.53765	1.54758	0.717932
LOC107379993	-0.970765	-1.2366	-1.10076	-1.14712	1.48209	-0.667223	-0.959019	-0.44426	-0.148521	0.609781	0.0939748	1.52585	0.181501	-0.668906	-0.0529811	0.412994	1.74915	1.34082
sqle	-1.36428	-1.23091	-0.921973	-1.73531	1.36509	-0.350457	-0.515947	-1.11981	0.120345	0.144018	0.425294	0.095499	0.161712	0.23761	1.09786	0.673333	1.58579	1.33214
LOC107376903	-1.0262	-1.37384	-1.11224	-1.61605	2.36002	-0.378691	-0.428002	-0.608125	0.30517	0.0989809	0.318561	0.372265	-0.0779487	-0.2951	0.599768	0.434027	1.12928	1.29813
LOC107382372	-1.66692	-0.726551	-1.36672	-1.43907	1.9688	-0.628867	-0.194434	-0.578442	0.456209	0.584055	0.967673	-0.391386	-0.00590582	-0.232994	0.47629	0.339715	1.44501	0.993539
LOC107373459	-1.51293	-0.812347	-1.07845	-1.90264	1.54116	-0.123661	-0.414676	0.0499	0.192301	0.200098	-0.47216	-0.225598	-0.193924	0.34839	0.543417	0.521802	1.82805	1.51127
srp68	-1.44931	-0.910937	-1.42701	-1.88119	1.76009	-0.314818	0.00234239	-0.703536	0.0555021	0.526264	0.33661	1.03258	0.308418	0.0576074	-0.0179448	0.115442	1.05365	1.45624
decr1	-1.57652	-0.968714	-1.65319	-1.52433	1.87716	-0.598616	0.501505	-0.346039	0.233379	0.438866	-0.2111	0.580412	-0.115743	-0.112956	0.620222	0.56475	1.52215	0.768773
LOC107380958	-0.807895	-1.57023	-1.69566	-1.44909	2.09476	-0.0425552	0.492644	-0.603193	-0.248979	0.788196	0.146606	-0.141745	0.0768431	0.399651	-0.138157	0.299445	1.07209	1.32727
LOC107377578	-0.958151	-0.674663	-0.999854	-1.2161	3.09921	-0.485805	-0.0635237	-0.672769	0.573088	0.0834471	0.115769	0.43115	0.594279	-0.472723	-0.433677	-0.268374	1.20796	0.140731
slc10a7	-1.1612	-1.04572	-1.01231	-1.1836	2.84393	-0.473145	-0.54883	-0.545997	0.341194	0.314486	-0.00827118	0.599943	0.486637	-0.635468	-0.164507	0.268041	1.12669	0.798133
LOC107382160	-0.871755	-0.76615	-1.18628	-0.732299	2.98503	-0.849261	-0.314349	-0.0984525	-0.678534	-0.288516	0.159864	0.278792	1.2705	0.777526	0.0757981	-0.0630129	0.874666	-0.57357
cpt1b	-1.00383	-1.87775	-1.78592	-1.59246	1.64296	0.218508	0.471438	-0.0477629	0.179694	0.650057	-0.267928	0.0858676	-0.426374	0.515982	0.592019	0.73322	1.14426	0.768011
ddx10	-1.32522	-1.49844	-2.04743	-1.53385	1.81422	0.287375	0.486371	-0.157545	0.104364	0.2695	0.288116	0.365044	-0.117532	1.12403	0.49834	0.414905	0.896495	0.131257
LOC107388425	-1.47601	-1.18232	-2.33515	-1.28521	1.02193	0.342128	0.784318	0.500787	0.0577877	-0.0084606	-0.187196	0.0377947	-0.343624	1.04235	0.296838	0.505681	1.44614	0.782216
LOC107373763	-1.41338	-1.74512	-1.28804	-1.70554	1.16546	0.464075	0.848517	-0.418341	0.191811	-0.529691	0.137037	0.599528	-0.0959783	-0.184707	1.195	1.123	1.0737	0.582658
atf6b	-1.55596	-0.643177	-1.79759	-1.70614	1.76518	0.346409	0.165054	-0.466962	-0.527127	-0.0099042	0.282846	-0.280328	0.435821	0.64726	0.233333	0.676775	1.31867	1.11584
LOC107386825	-1.40539	-1.12062	-1.65881	-1.54742	0.599832	0.0839073	0.330302	-0.527628	-0.443502	-0.114111	0.171868	0.189799	0.623469	0.820202	0.121416	0.62728	2.27445	0.974953
maml1	-1.09658	-1.34861	-1.23307	-1.55186	1.72693	1.12241	0.192022	-0.645967	-0.110947	0.576068	0.627715	-0.234183	0.447033	-0.710268	-0.53343	0.210543	1.6312	0.930998
ccdc88c	-1.21965	-1.61642	-1.84733	-1.42346	0.578251	0.658791	0.00493693	0.269391	0.380352	0.612421	0.811983	-0.403902	-0.125384	-0.706933	0.364497	0.99561	1.5359	1.13094
slc25a3	-1.08928	-0.696139	-1.38147	-1.20896	1.82945	-0.0885065	1.18196	-0.40438	-0.275865	-0.379637	0.373796	-1.05361	0.507346	-0.375501	-0.400528	0.451036	1.87952	1.13077
LOC107379492	-0.415426	-1.00078	-1.63769	-1.93465	1.91005	-0.0813558	1.75927	0.535947	-0.413273	-0.56194	0.208403	-0.0488668	-0.00208837	-0.442292	-0.0570542	0.588387	0.88864	0.704719
bckdha	-0.480057	-0.582416	-2.13473	-2.12048	1.07022	0.663209	1.51804	-0.427334	0.198894	0.0532561	-0.0625301	-0.468047	0.0943512	-0.00431297	0.264562	0.386699	0.403409	1.62727
map3k3	-1.46504	-1.22021	-0.998769	-0.631735	3.29376	0.074006	0.55945	-0.127684	-0.343047	0.170391	0.28749	-0.24525	-0.167065	0.442338	0.0400649	-0.257608	0.417062	0.171846
vbp1	-1.1956	-0.514485	-0.712563	-1.05503	3.52715	0.418804	0.117607	-0.000259853	-0.409368	0.243396	-0.107973	0.387187	-0.39543	0.514051	-0.38272	-0.280279	-0.00990858	-0.144581
abcf2	-0.858204	-0.828334	-1.12532	-0.218685	3.54957	-0.033597	-0.0861271	0.0503932	-0.635329	-0.283044	0.129618	0.0347729	-0.413042	-0.0727944	-0.404789	0.0400435	0.844512	0.310359
erp44	-1.10791	-0.805084	-1.6287	-0.975247	2.78091	1.20476	0.737578	-0.343128	-0.343669	-0.203244	0.302981	0.069242	-0.457574	-0.137414	0.0804131	0.561371	0.777733	-0.513026
LOC107376701	-1.27609	-0.856551	-0.568978	-1.35421	3.16809	0.668142	0.468313	0.165914	-0.20555	-0.251822	0.0066451	-0.713568	-0.512378	0.467689	-0.301403	0.232877	0.692915	0.169978
sult6b1	-1.21645	-0.772802	-0.680205	-1.59896	2.99373	0.594271	1.06558	-0.0538042	-0.348495	-0.392096	-0.201548	-0.621767	-0.398778	0.161789	0.247711	0.406449	0.447386	0.367998
coq4	-0.673533	-0.655136	-1.21758	-1.35805	3.2548	0.378536	0.803139	0.0563894	0.0530618	-0.137185	-0.255999	-0.888361	-0.467994	0.273855	0.0493583	0.241935	0.15623	0.38653
glrx5	-1.38682	-0.710304	-0.177002	-1.28003	3.12936	0.99829	0.086403	0.407841	-0.255372	-0.0748893	-0.548695	-0.38503	-0.68515	-0.0924843	-0.375925	0.204316	0.347058	0.798428
mapk6	-1.17488	-0.763341	-0.792074	-1.76612	2.94525	-0.145708	-0.461905	0.295427	0.0969088	-0.39993	-0.109121	-0.24149	-0.304745	0.946309	0.629826	0.400026	0.698403	0.147164
arid5b	-1.08912	-0.735022	-1.05507	-1.27827	3.36549	0.257792	-0.301308	0.0369682	-0.162289	-0.0899856	-0.166301	-0.29531	-0.265663	0.70671	0.163551	0.342766	0.187513	0.377551
arhgef12	-0.728123	-1.26419	-0.826793	-1.3255	2.8037	0.803856	-0.765733	-0.120283	-0.195524	0.169046	-0.295763	-0.770703	-0.3207	1.3268	0.323701	0.142162	0.377376	0.666685
LOC107379994	-0.775331	-0.964867	-0.382179	-0.983298	3.35398	-0.0938718	-0.226473	0.407223	0.0177643	-0.84552	0.453757	-0.305349	-0.352429	1.16043	0.298413	-0.00400664	-0.474334	-0.283911
drg2	-1.28641	-1.23653	-0.322158	-1.24051	2.36059	0.940676	-0.688181	1.40107	-0.472082	-1.02829	-0.523144	-0.140784	0.415316	1.15725	0.309949	0.264376	-0.0657187	0.154589
phb	-1.28689	-1.52417	-1.21039	-0.368723	2.82333	0.467808	0.268058	0.88752	0.99393	0.17503	-0.74912	-0.0964277	-0.534977	0.347353	-0.170266	0.102448	0.34217	-0.466679
abracl	-1.1426	-1.34893	-1.30528	-0.0246549	2.92372	-0.0623396	1.15179	0.136247	-0.0424508	0.255955	-0.461744	-0.260924	-0.994219	0.569409	-0.0873852	0.182906	0.72461	-0.214099
LOC107374749	-0.833403	-1.48904	-0.536506	-1.13664	2.94548	-0.163278	1.00836	0.329822	0.496882	0.733683	-0.843634	-0.569921	-0.465242	0.123169	-0.25769	-0.293674	0.57958	0.372053
LOC107379274	-1.23238	-1.82159	-1.56881	-0.265286	2.23035	1.03184	0.494003	0.784518	0.595034	0.250939	-1.12284	-0.209533	-0.268452	-0.281667	0.149075	0.192968	0.16206	0.879781
emp1	-1.39365	-0.922843	-1.02432	-1.28487	2.75401	-0.0121375	0.813435	0.833034	0.290873	0.427816	0.126921	-0.48248	-1.14108	0.440443	0.705057	-0.178561	-0.082756	0.13112
metap1	-1.20659	-1.30948	-1.39508	-0.439566	2.82366	0.456888	0.724319	0.59951	0.597593	0.240549	-0.447937	-0.840898	-0.690972	0.209668	0.873059	-0.0233004	-0.120989	-0.0504352
rab11a	-0.823236	-1.26512	-0.966916	-0.0225074	3.37352	-0.33956	0.330024	0.595864	0.418108	-0.0165566	-0.324431	-0.378137	-0.644802	-0.106599	0.743354	-0.0136813	-0.644872	0.0855414
sars	-0.646705	-0.197533	-0.0772825	-0.715963	3.28461	0.696938	1.38079	0.685365	-0.748544	-0.454709	-0.616434	-0.729125	-0.307258	-0.213425	-0.394713	-0.253724	-0.128152	-0.564133
LOC107390408	-0.656205	-1.04957	-0.631966	-0.576052	3.24142	0.999299	0.907286	0.629107	-0.340864	-0.487606	-0.786205	-0.332821	-0.648494	0.482669	-0.400529	-0.22178	0.106639	-0.234332
LOC107375755	-0.573452	-0.84157	-0.0443581	-1.11754	3.47785	0.593229	0.636916	0.570911	-0.486101	-0.159061	-0.313975	-0.760182	0.0507275	-0.235933	-0.227087	-0.689796	0.0258873	0.0935341
cs	-0.879023	-0.750414	-0.399722	-1.22919	3.51166	0.380356	0.719948	0.589335	-0.189606	-0.165461	-0.285463	-0.527405	0.0286339	-0.191937	-0.170843	0.0208175	-0.0655914	-0.3961
LOC107379601	-0.66668	0.0139673	-0.87007	-1.24061	3.4138	0.517421	0.665178	0.128361	0.0452685	0.606661	-0.70049	-0.666874	-0.100876	-0.166365	-0.450255	-0.301543	0.215034	-0.441926
LOC107374453	-1.05326	-0.402879	-0.723913	-0.744223	3.46366	-0.210246	0.464768	0.700737	-0.0578909	-0.0338278	-0.203075	-0.566902	0.535416	-0.0779209	-0.865901	-0.307404	0.485653	-0.402785
LOC107381383	-1.22382	-0.218635	-0.0782375	-1.48165	3.40599	0.129539	0.454153	0.599079	0.152969	-0.0334384	-0.327877	0.104299	-0.608852	0.219164	-0.0590626	-0.622944	-0.333468	-0.0772074
LOC107377101	-0.35905	-0.767055	-0.579912	-1.27963	3.48446	0.147224	0.245625	0.968101	0.251006	-0.411931	-0.306786	-0.128841	-0.734727	0.233573	-0.265014	-0.313274	-0.204216	0.020443
poglut1	-0.896746	-0.381293	-0.49979	-1.38208	3.375	-0.0726303	0.645575	0.380089	-0.00104252	0.141492	-0.73487	-0.536289	-0.539675	0.684816	0.308729	0.122337	-0.422964	-0.19065
spint1	-1.05687	-0.518232	-0.575566	-1.40692	3.11134	0.19061	0.718683	1.22426	0.158894	-0.165817	-0.604201	-0.596211	-0.750777	0.283331	0.15398	0.225678	-0.23436	-0.157821
LOC107385679	-0.926247	-0.767001	-0.592007	-1.06353	3.28499	0.712628	0.149256	0.579689	0.817885	-0.477478	-0.761459	-0.725351	-0.397622	0.392407	-0.0502385	-0.0679042	-0.262567	0.154547
gpcpd1	-0.498892	-0.51121	-0.631016	-0.561769	3.91636	0.135206	0.110553	-0.142045	-0.127099	-0.283315	-0.225706	-0.256442	-0.26106	-0.0305221	-0.177156	-0.177179	-0.0966511	-0.182054
LOC107373618	-0.557459	-0.67427	-0.589199	-0.521634	3.87538	-0.0949555	-0.0109058	-0.0612322	-0.215102	0.00816102	-0.372613	-0.439185	-0.266487	0.280042	-0.164008	-0.127228	0.0391394	-0.108446
LOC107376247	-0.631957	-0.392806	-0.800704	-0.696743	3.8709	-0.0887826	-0.121102	-0.0570521	-0.0918849	-0.0545181	-0.0356605	-0.444845	-0.167835	0.0368579	-0.152567	-0.213251	0.0343769	0.00757381
LOC107379678	-0.526099	-0.67142	-0.914119	-0.569815	3.84357	-0.00885422	-0.284625	0.0513446	-0.0978841	-0.0927846	-0.232585	-0.104223	-0.244032	-0.0637908	-0.1878	0.133261	-0.181111	0.150971
LOC107372383	-0.637505	-0.726485	-0.826718	-0.805504	3.74173	0.293107	0.297004	-0.255621	0.0392207	0.0871203	-0.500974	-0.395998	-0.173794	-0.0605854	0.000552688	-0.139083	-0.0714661	0.134994
rfx5	-0.849184	-0.773702	-0.882208	-0.749199	3.68281	0.460518	0.217355	0.0299683	-0.245875	-0.281716	-0.20556	-0.470097	-0.217832	0.000799652	-0.111805	0.155213	0.14648	0.0940396
LOC107382645	-0.609152	-0.318951	-0.199277	-0.758276	3.90949	-0.00863131	-0.237359	-0.478875	-0.163049	-0.0157	-0.104849	-0.210341	0.085694	-0.258049	-0.38709	-0.173897	-0.0805858	0.00889541
rufy2	-0.531078	-0.352928	-0.625067	-0.554512	3.89321	0.159034	-0.0454685	-0.286623	-0.42288	-0.220295	-0.120081	-0.0626758	-0.30263	-0.163015	-0.422545	-0.218954	0.143687	0.132824
LOC107374428	-0.766121	-0.784009	-0.860311	-1.16815	3.60945	0.0465278	0.186469	-0.134206	0.283491	-0.147426	-0.00226139	-0.363548	0.45462	-0.12944	-0.318992	-0.119606	0.190492	0.0230132
LOC107397382	-0.769814	-0.775109	-0.477562	-0.84872	3.68774	-0.375872	0.114416	-0.0991457	-0.226651	-0.371191	-0.197582	-0.655364	-0.166907	0.0446559	0.220087	0.236338	0.535854	0.124824
srpra	-0.440727	-0.671889	-0.369146	-0.783929	3.81116	0.102083	-0.039704	-0.336433	-0.236155	-0.362566	-0.347667	-0.646952	0.254176	-0.0982432	0.22119	0.239654	-0.184129	-0.110719
LOC107379418	-0.47577	-0.452686	-0.419277	-0.744258	3.87386	-0.454035	0.27851	-0.207024	-0.160484	-0.197402	-0.0624431	-0.448164	-0.158155	-0.106663	0.15141	-0.0216738	-0.419315	0.0235684
nop2	-0.473185	-0.370086	-0.259975	-0.84532	3.86791	-0.144984	0.156052	0.0716906	-0.370465	-0.164004	-0.44491	-0.541967	0.169824	-0.00239293	-0.324981	-0.136791	-0.191683	0.00526903
LOC107375330	-0.583615	-0.586251	-0.524252	-0.695853	3.81303	0.258236	0.190687	0.0576392	-0.279576	-0.456056	-0.551174	-0.424094	0.0764503	0.223288	-0.122878	-0.131626	-0.227631	-0.0363257
LOC107377949	-0.854771	-0.303352	-0.17721	-1.02137	3.78526	0.142258	0.31601	-0.0224812	0.0472982	-0.413678	-0.210056	-0.349632	-0.0693531	0.138843	-0.103688	-0.241055	-0.35865	-0.304371
LOC107381578	-0.759342	-0.584947	-0.324868	-1.00909	3.73223	-0.247192	-0.584545	-0.00894366	0.11238	-0.139752	-0.0344302	0.187158	-0.0599594	0.591172	-0.31069	-0.185031	-0.224433	-0.149721
LOC107379614	-0.273739	-0.38981	-0.607862	-0.601393	3.86655	0.00899873	-0.348669	-0.0550873	0.274602	-0.161487	-0.228302	-0.0225066	-0.337708	0.120913	-0.712595	-0.165643	-0.385581	0.0193164
rab4a	-0.680845	-0.261815	-0.511983	-0.672332	3.87577	-0.0973453	0.0358892	0.361115	-0.163577	-0.324533	-0.349858	-0.295803	-0.122001	-0.222111	-0.176326	0.0326579	-0.388795	-0.0381105
gfm1	-0.629338	-0.285573	-0.817659	-0.731037	3.77963	-0.101747	-0.0677534	0.538152	-0.118053	-0.0875586	-0.323944	-0.0608788	-0.620485	-0.00514289	-0.249956	-0.102423	-0.31717	0.200934
ints5	-0.979205	-0.629181	-0.47456	-0.614005	3.79774	0.0879454	-0.00472618	0.424805	-0.0592128	-0.25635	-0.109694	-0.195661	-0.428646	-0.0123752	0.0215833	-0.151538	-0.112799	-0.304118
LOC107379603	-0.989845	-0.80038	-0.722292	-1.75786	2.53301	1.04319	0.94057	-0.275156	-0.529826	-0.874895	0.462395	-1.11002	0.531627	0.420379	0.28831	0.42825	0.209907	0.202637
rexo1	-1.29698	-0.333636	-0.612444	-1.84708	2.49479	1.19154	1.12143	0.299875	-0.624032	-0.613756	0.33905	-0.803333	0.776226	-0.173913	-0.0798359	-0.23467	0.452469	-0.0556983
LOC107374798	-0.744484	0.0538188	-1.49738	-1.2699	2.70822	1.42297	1.08011	-0.035881	-0.990785	-0.338716	-0.448055	-0.69365	0.436485	0.142454	-0.14026	0.0492305	0.217562	0.0482713
cdk9	-1.05883	-1.22926	-1.23443	-1.49564	2.15596	1.08487	0.564308	-0.42741	-0.541233	0.545382	0.0706663	-1.33026	0.234667	-0.0322336	0.574499	0.563534	0.812606	0.742815
LOC107389026	-1.39594	-1.52592	-1.5363	-1.36339	2.17083	0.95277	0.447718	-0.0387854	-0.242306	-0.489136	0.372701	-0.556554	0.819394	0.327738	0.429553	0.767028	0.3497	0.510902
LOC107382132	-1.68385	-0.641699	-1.05382	-0.960173	1.54506	0.832318	2.13837	-0.0690597	-0.746736	-0.581687	-0.0908891	-1.05245	0.675454	-0.374174	0.326427	1.0322	0.483911	0.220807
ostc	-2.15525	-1.13915	-1.13407	-0.954493	1.25503	1.17482	1.62303	0.104788	-0.602416	-0.942256	0.222618	-0.016683	0.972901	-0.0993157	0.124134	0.468553	0.836168	0.261595
slc6a8	-1.32994	-0.194644	-0.687503	-1.65596	1.24002	1.85024	1.52417	-0.0160353	-0.808196	-0.08523	-0.228752	-1.11068	-0.0542307	-0.601846	0.513149	1.11648	-0.340834	0.869796
map4k5	-1.49516	-1.091	-1.02498	-1.40824	1.79223	-0.243765	0.0592835	1.09515	-0.254759	-0.0283203	-0.500373	0.560699	1.55964	0.726196	-1.20593	0.258624	0.942288	0.258415
cct6a	-1.65293	-0.919766	-0.939953	-1.57947	1.9604	0.774214	0.995559	0.146325	-0.510487	0.00446289	-0.728376	-0.186044	0.46801	0.959586	-0.733879	0.110109	0.47248	1.35976
tp53rk	-0.44801	-1.65652	-0.21964	-1.21789	2.74895	0.586432	0.324305	0.809715	0.537264	-0.36189	-0.780361	-0.0408918	0.806007	-0.699188	-0.979928	-0.219464	-0.0164465	0.827555
tulp4	-1.35935	-1.06113	-0.28714	-2.13426	2.09607	0.773413	0.974353	-0.127572	-0.818593	-0.335533	0.0916825	0.204884	1.19815	0.993084	0.122062	-0.0333953	0.0929091	-0.389628
lck	-1.24871	-1.06011	-0.0766186	-2.00533	2.08308	1.21317	0.651292	1.13165	-0.543006	-0.570501	-0.173347	-0.719448	0.948843	0.512841	-0.57077	0.119549	0.319886	-0.0124676
LOC107376465	-0.698923	-1.04208	-0.445774	-1.88724	1.616	1.78161	0.804736	0.188687	-0.0313351	0.102756	-0.233417	-1.0754	1.66129	-0.20224	-1.01401	-0.0331068	0.168991	0.339454
LOC107391695	-0.811089	-0.15695	-1.18566	-2.07762	1.44033	1.0802	2.21583	0.600891	-0.120659	0.378674	0.0547381	-1.04775	0.249431	0.580519	-0.11605	-0.249175	-0.426051	-0.40961
ndufb11	-0.863604	-0.345416	-1.27643	-1.95037	1.52741	1.76517	1.15913	0.734486	-0.658792	-0.340014	-0.34379	-0.821734	0.885594	0.935829	-0.132424	-0.289221	0.371373	-0.357203
LOC107374952	-1.24534	-0.57194	-0.64138	-1.49128	0.723757	1.10431	1.68325	0.377971	-0.810937	0.858677	-0.325663	-1.69286	-0.0657726	1.60812	0.461012	0.639504	-0.334229	-0.277202
arrdc3	-1.62696	-0.709534	-0.981939	-1.12066	1.63673	1.57181	0.841331	0.0031784	-0.662955	-0.27087	-0.851043	-1.20672	1.07396	0.813427	0.37391	0.600971	0.818934	-0.303571
dapk2	-1.52385	-0.330991	-1.64779	-1.41259	0.925555	1.6992	1.4073	0.181947	-0.502873	-0.0374118	-0.367433	-0.703367	0.601362	-0.061867	0.147208	-0.0728141	1.6803	0.0181125
serpine2	-1.43429	-0.266662	0.207294	-2.1318	0.356016	1.88225	1.59102	0.239253	-0.58087	-0.266383	-0.132846	-1.28791	0.305202	0.629436	-0.120749	-0.196987	1.18233	0.0256961
sec24c	-1.75511	-0.543376	-0.726525	-1.76472	0.810675	1.79205	1.51861	0.246739	-0.806078	-0.00234415	-0.20605	-0.956805	0.949353	0.523402	-0.144796	0.237174	0.935321	-0.107523
LOC107382047	-1.98947	-0.638693	-0.34154	-1.68612	0.647204	2.32383	0.548464	0.178764	-0.270571	0.345031	0.422459	-0.886842	0.717916	0.258988	-0.477466	1.18624	-0.381929	0.0437327
LOC107377579	-1.89289	-0.705403	0.0996371	-1.86392	0.0535801	1.82915	0.523233	0.459533	-0.645013	1.16331	0.450717	-0.624063	1.06599	0.412483	-0.23159	0.0685067	0.883139	-1.0464
LOC107376005	-1.41895	-0.287476	-0.989988	-2.45122	1.69231	1.03987	0.800068	-0.0185431	-0.0289769	-0.227579	0.322596	-1.07254	0.225352	1.16682	0.305061	0.559321	0.44771	-0.0638343
ivd	-1.55724	-0.228563	-1.57371	-2.29474	1.54739	0.825194	0.981864	-0.027911	-0.532036	0.038667	0.171687	0.0336167	0.873033	0.736243	-0.163015	0.282011	1.0009	-0.113393
LOC107373260	-1.20947	-0.0758452	-2.07328	-2.1761	1.00006	0.752954	1.06951	0.638109	-0.694005	0.0191385	0.58198	-0.216098	-0.179879	1.18858	0.321777	0.82064	0.478648	-0.246727
slc35b1	-1.76802	-0.259577	-0.635985	-2.72391	0.0573919	1.05955	0.539835	0.332108	0.569068	-0.18476	0.24503	-0.898409	0.585074	1.15788	0.886739	0.552585	0.65336	-0.167959
LOC107397310	-1.93592	0.0757894	-0.911863	-2.39737	0.0295143	1.13206	1.14065	0.725753	-0.0298222	-0.387436	0.539441	-1.08034	0.489235	0.767799	0.569287	0.60685	0.653336	0.0130396
chchd2	-0.767596	-0.858487	-0.165311	-1.41818	2.87872	1.18516	0.88259	0.607413	-0.0653262	-0.808679	-0.103897	-0.812824	-0.0394375	0.51431	-1.06539	0.0996786	0.131391	-0.194137
LOC107379853	-0.509873	-0.891487	0.30703	-1.93707	2.86047	1.3372	1.01655	0.158738	0.253998	-0.157533	-0.265694	-0.528722	-0.0830658	-0.102465	-0.287452	-0.193326	-0.576258	-0.401049
dhdds	-1.18532	-0.587181	-0.0415607	-2.01331	1.79951	1.15276	2.13342	0.679596	-0.590632	0.0152288	-0.529921	-0.908811	0.165076	-0.0292996	-0.248393	0.248603	-0.081984	0.0222159
ankmy2	-0.949282	-0.415786	0.285771	-2.07997	2.43169	1.07174	1.07047	0.807583	-0.679617	-0.0693458	-1.1487	-0.5513	-0.341978	0.444347	-0.272126	0.349655	-0.144389	0.191234
fau	-1.44381	-0.460442	-0.0165494	-1.92604	1.84913	1.27864	0.874455	1.10288	-0.150024	-0.632546	0.000427937	-1.7054	-0.20591	0.556237	0.437091	0.0510833	0.247577	0.143199
ftsj3	-0.440344	-0.73981	-1.01888	-1.57614	2.15727	1.46383	0.600084	1.06044	-0.084422	-0.748966	0.812095	-1.42979	0.0517937	0.260156	-0.244408	0.448164	0.30152	-0.872601
ndufb8	-0.767836	-1.17842	-1.35913	-1.74283	0.939492	1.94029	0.945688	1.75877	-0.147549	0.704563	0.249485	-0.63861	-0.0651123	-0.22001	-0.484783	-0.305319	0.00671228	0.36461
cltc	-0.65369	-1.29537	-1.15377	-1.29596	1.53376	1.95895	1.74361	0.695783	-0.561512	0.393275	-0.0198286	-1.02069	-0.0203369	0.19291	-0.741362	-0.10171	0.162342	0.183599
LOC107378524	-1.09675	-1.16677	0.0354204	-1.84766	1.40914	1.50477	0.893267	0.468158	-0.215262	1.45516	0.67373	-0.616939	0.0538415	0.544195	-1.09846	-0.855176	0.433842	-0.574501
dhcr7	-0.125561	-1.0054	-0.456957	-2.1449	1.68856	2.00791	0.961873	0.786842	-0.383754	0.90464	0.267106	-0.769422	-0.328259	0.200853	-0.71772	-0.298353	0.00871913	-0.596176
unc13b	-1.50922	-1.35003	-0.643758	0.269213	2.32428	0.977031	1.21131	1.64942	-0.0283672	-0.114476	-0.601563	-0.431916	0.0181709	0.0169006	-0.707199	-0.749659	-0.472051	0.141907
LOC107390836	-1.55658	-1.46548	-0.665096	-0.130499	1.80658	1.33979	1.64447	0.85079	0.120365	-0.656445	-1.06385	-0.986229	-0.370026	0.789463	-0.153956	0.368571	0.116042	0.0120977
LOC107373178	-1.07247	-0.522178	-0.476699	-0.31502	2.71933	1.5267	0.436968	1.19528	0.812283	0.138876	-0.977471	-0.673389	-0.678398	0.0384299	-0.569484	-0.659439	-0.753504	-0.169811
nalcn	-0.514148	-0.469504	0.703762	-0.444273	2.20421	1.78271	1.0853	1.00532	0.763228	-0.456688	-0.93763	-1.0179	-0.890124	-0.330304	-0.110658	-0.991852	-0.831206	-0.550232
LOC107381330	-0.975831	0.037792	-0.097631	-0.8992	2.98533	1.15559	0.0306136	1.45425	-0.608209	-0.485665	-0.625486	-0.0905643	-0.878252	0.56149	-0.411112	-0.700544	-0.300042	-0.152528
LOC107395064	-1.39674	0.253694	-0.746273	-1.06711	2.80396	0.372779	1.31125	1.32805	-0.386099	0.183948	-0.556119	-0.656232	-0.672099	0.264619	-0.244943	-0.194717	-0.50341	-0.0945565
LOC107379927	-1.30607	0.464993	-0.951062	-1.90667	2.4544	0.635415	0.411307	1.0136	0.209608	0.897023	0.268535	-0.0980365	-0.668801	0.654291	-0.398405	-0.62129	-0.492626	-0.566211
LOC107396226	-0.700878	-0.637842	-0.00195978	-1.50707	1.5441	1.12098	1.19946	1.36813	0.171034	0.921232	-0.81207	-0.542904	-1.09762	1.38279	-0.0221434	-0.86196	-0.87716	-0.646119
slc10a3	-1.29025	-1.12822	-0.420237	-1.47764	2.39381	1.32238	1.02674	0.91373	-0.126476	0.0367194	-0.414314	-0.0741232	-0.416611	0.86513	0.357578	-0.890643	-0.155683	-0.521896
slc12a1	-0.364458	-0.863755	-1.22735	0.0895706	1.94634	1.96578	1.56315	0.0549672	-0.924415	-0.525801	0.977459	-1.14503	0.0639866	-0.476622	-0.774811	-0.49613	0.175892	-0.0387744
ganab	-0.289714	0.137221	-0.4704	-0.742253	2.25485	1.30987	1.85727	0.0993414	-0.918534	-0.732103	-0.234004	-1.82297	0.536597	-0.249129	-0.710003	-0.324783	0.37708	-0.0783364
tacr3	-0.579447	0.221274	-0.537577	-0.777126	2.59238	1.73517	1.63417	0.271725	-1.04056	-0.193931	-0.21521	-0.897274	-0.334209	0.144773	-0.786748	-0.367754	-0.36413	-0.505515
kiaa1671	-0.64698	0.570878	-0.748993	-0.623459	2.08075	1.91554	1.19627	1.45161	-0.846024	-0.140455	-0.27692	-1.19964	-0.342226	-0.311745	-0.828908	-0.223865	-0.371806	-0.654022
LOC107379239	-1.06985	-0.00704007	0.526862	-0.723074	2.17103	1.77403	1.19531	1.20601	-1.03923	-0.316694	-0.196887	-1.17771	0.209556	-0.201247	-0.609873	-0.288913	-0.961422	-0.490859
LOC107378498	-0.915376	0.100044	0.201234	-0.222468	0.449075	1.8315	2.63387	0.611287	-0.910173	-1.01317	-0.818811	-1.35433	0.562669	-0.0965254	-0.594381	0.0654911	-0.188846	-0.341089
aida	-0.848159	-0.215623	0.615105	-0.334188	1.90657	1.82913	1.90421	0.342051	-0.763308	-0.873282	-1.01592	-1.45592	0.0525966	-0.189422	-0.64893	0.00406887	-0.243438	-0.0655329
igdcc3	-0.409257	-0.384072	-0.551091	-1.15759	1.64902	1.29347	1.70492	0.333137	-0.185691	-0.684844	-1.3821	-0.776158	-1.48064	1.06378	0.0169121	1.05038	-0.352239	0.252073
LOC107394624	-0.613191	-0.613905	-1.15543	-1.45091	0.981973	0.932493	1.3257	1.59592	0.54215	0.272647	-1.66422	-0.91377	-1.23502	0.097747	0.714094	0.4234	0.682459	0.0778613
LOC107378622	-0.522671	-1.10389	-1.10272	-0.42058	2.33061	1.49558	1.59026	0.0691317	-0.521146	-0.783924	-0.630164	-0.694962	-0.926187	-0.546074	0.655207	0.0806039	0.406507	0.624416
eif5a	-0.343515	-0.679199	-1.28235	-0.609506	2.33805	0.917038	2.04633	0.606428	-0.334031	-0.470518	-0.187584	-0.79245	-1.20395	0.106308	0.326583	-0.401003	-0.657473	0.620835
LOC107379863	-0.746315	-0.86249	-0.828029	-0.461396	2.22793	0.281008	0.799959	2.04103	-0.221998	-0.763051	-0.847619	-0.785077	-1.31217	0.331918	0.0870929	0.58147	0.827988	-0.350259
bmp1	-1.03372	-1.07237	-0.67869	-0.491096	1.98235	0.650027	1.12977	2.09357	-0.548537	0.204928	-0.542166	-1.02805	-1.27243	0.492579	-0.472767	0.527246	0.0979845	-0.0386201
LOC107381484	-0.403369	-0.754327	-1.07726	-0.430456	3.10626	0.162281	0.423534	0.927395	-0.139103	-0.369939	-0.633727	-0.484479	-1.50455	0.494566	0.250454	0.79671	0.0857122	-0.449711
LOC107377499	-1.04088	-0.926262	-1.48492	-0.394668	1.39036	0.781296	0.713399	1.39886	-0.882754	0.60751	-0.68243	-1.05816	-1.40852	0.856982	0.400791	1.32106	0.555796	-0.147454
LOC107373588	-0.454271	0.20284	-1.36954	-0.86937	1.19291	0.759891	1.15223	1.72591	-0.561685	-0.235319	0.150614	-0.557806	-1.15383	1.43724	0.310275	-0.183256	0.318909	-1.86574
nyap1	-1.55042	-0.823863	-1.36519	-0.438901	1.2082	1.47601	1.18042	1.24032	-0.461245	-0.0802924	0.285207	-0.89511	-0.675599	1.66392	0.562612	-0.323983	-0.358738	-0.643352
garem2	-0.853354	-0.25565	-1.49657	-1.04863	0.19734	1.05165	1.49507	1.04723	-0.990329	-0.271917	-0.372991	-1.01049	-0.861602	0.826791	1.33286	0.949353	1.13995	-0.878711
LOC107397109	-0.173657	-0.75429	-1.83188	-1.66823	1.16763	0.712447	1.09643	1.07852	-0.641656	0.025846	0.240653	-0.895723	-0.874321	1.16518	1.32159	0.196028	0.562892	-0.727459
ubox5	-1.29339	-0.626294	-0.0509964	-0.444553	1.9586	0.970489	1.19414	2.27973	0.278291	-0.26849	-0.620645	-0.855394	-0.800007	-0.635378	0.196002	-0.0778593	-0.245847	-0.958397
LOC107389222	-0.710204	-0.464318	-0.0782386	-0.634666	1.45626	1.73675	-0.122582	2.55509	-0.543325	-0.185503	-1.01429	-0.997374	-0.426534	-0.252934	-0.739377	0.701198	0.366968	-0.646923
cep192	-0.619659	-0.673778	0.115171	-1.10544	0.602016	3.04445	0.286825	1.20293	0.0786949	-0.368242	-1.13835	-1.10059	-0.630693	0.00835849	-0.216519	0.795185	-0.163695	-0.116665
gabpa	-1.23991	-1.28429	-0.17444	-1.01038	0.461417	1.77859	0.309036	2.10373	0.420591	-0.223546	-0.779573	-1.06442	-0.898367	0.443427	-0.578791	1.17728	0.191601	0.368044
exosc6	-0.863974	-0.791531	-0.496549	-0.464944	1.34333	1.85124	0.0735421	2.05433	0.263114	-0.526333	-1.00437	-1.11177	-1.17763	-0.294857	0.397303	1.1188	-0.471453	0.101744
kdm5b	-0.819652	-0.623108	0.047557	-0.860898	0.975314	2.02915	0.599409	2.09206	1.13309	-0.840214	-0.927638	-1.13533	-0.959828	-0.289927	0.0987802	0.132025	-0.389421	-0.261362
LOC107392818	-0.771671	-0.467665	-0.969398	-0.973531	1.31244	-0.174439	-0.325484	1.62561	-0.612525	-0.943104	-0.805795	-0.394238	-0.853574	1.64868	-0.196927	1.94249	0.545638	0.413487
LOC107389948	-0.442962	-0.617877	-1.01811	-1.13816	1.80055	0.444976	-0.297924	1.05633	-0.208093	-1.01557	-0.66448	0.0146457	-1.14478	2.24649	-0.490485	1.07509	-0.0181029	0.418445
usp8	-0.63521	-0.479942	-1.16038	-1.64975	1.0851	-0.164863	-0.262975	1.51779	-0.64104	-1.54497	-0.34752	1.43826	-0.614845	1.21966	0.415045	1.14246	0.621644	0.0615451
disp2	-0.661208	-0.421808	-0.831151	-0.93071	2.16167	0.214624	-0.662771	2.29004	-0.67898	-0.861648	-0.677332	-0.132178	-0.78796	0.380416	-0.176353	1.35235	0.335457	0.0875469
ptges2	-0.845792	-0.806305	-0.923521	-0.878145	1.78256	0.436971	-0.694649	2.11554	-0.652686	-1.0034	-0.749833	-0.0699651	-0.636765	0.53176	-0.00920426	1.64524	0.406222	0.351974
LOC107374032	-0.911899	-0.660168	-0.55463	-1.51562	1.29905	0.291891	-0.643688	2.3026	-0.782193	-0.685208	-0.47312	-0.0264762	-0.822431	0.0913316	0.198239	1.70276	0.562771	0.626795
LOC107382648	-0.645195	-0.30212	-0.688383	-1.7823	2.06544	0.41024	-0.496381	2.24739	-0.67229	-0.665866	-0.389187	0.738035	-0.939534	0.639591	-0.138671	0.43109	0.0472223	0.140917
LOC107394188	-1.13929	-0.929485	0.425181	-1.10018	0.497991	1.78087	1.58087	2.25752	0.175046	-0.202386	-0.530903	-1.06418	-0.717989	0.189622	-0.205513	-0.291502	-0.318354	-0.407319
ap4b1	-1.61434	-0.716749	0.248516	-1.43862	0.0660037	1.37174	1.76261	2.18618	0.107586	-0.17548	-0.371518	-1.06256	-0.494312	0.501435	0.156484	0.00650318	-0.219009	-0.314472
rer1	-1.32787	-1.02538	0.0480447	-1.39138	-0.263841	1.53706	1.92161	1.83751	0.462189	-0.1876	-0.244962	-0.445039	-0.452935	0.608802	0.541059	-0.0498339	-1.04792	-0.519509
syncrip	-1.45408	-0.80471	0.163145	-1.7026	0.715531	0.676873	1.03259	2.53073	-0.358768	-0.376509	-0.621724	-0.428902	-0.601246	0.804854	0.959464	-0.117358	-0.209376	-0.207908
nceh1	-1.1789	-0.970485	0.338684	-1.65691	1.00213	1.0466	1.55298	1.80842	0.123436	-0.232369	-0.639554	-1.30916	-0.146739	0.824031	0.684318	-0.371252	-0.168649	-0.706586
rpl18	-0.694924	-0.68163	0.18512	-1.2536	-0.456755	1.02831	1.08195	2.66869	0.0582508	-0.981165	-0.714929	-0.630904	-1.00118	0.653424	1.17388	0.162696	-0.318175	-0.279052
bckdhb	-0.972701	-0.990878	0.700287	-1.77717	-0.105391	0.995862	1.17004	2.17305	-0.168884	-0.739398	-0.81784	-0.566547	-0.734467	0.313471	1.40205	0.299063	0.0756103	-0.256165
msra	-0.707053	-1.27999	-0.38107	-1.5649	-0.460843	0.748445	1.57686	1.63013	0.340142	-0.366421	-1.34736	-0.259876	-0.74149	0.79032	1.5854	0.566774	-0.381456	0.252397
atp13a1	-1.76964	-1.11705	0.378987	-1.97103	0.136517	1.15509	0.215573	2.11559	0.145854	-0.396115	-0.82999	0.235768	-0.539335	1.03561	0.481947	0.115608	0.328755	0.277847
LOC107396144	-1.29549	-1.01997	0.211611	-1.69131	0.900345	1.14514	0.263403	2.1346	-0.0363153	0.0484262	-0.474238	-0.1083	-1.24606	-0.604542	1.50282	-0.234983	0.372099	0.132756
psph	-1.84666	-0.875384	-0.093792	-2.33879	-0.172241	0.554182	0.195772	1.39715	0.129083	-0.137617	0.503134	0.782894	-0.286727	0.597031	1.88021	0.0750155	-0.369455	0.00619619
LOC107375386	-1.56852	-1.10338	0.194239	-2.30402	0.598458	0.781011	1.05749	1.06738	1.04368	0.326162	-0.126241	0.0377622	-0.369646	0.619552	1.25004	-0.398394	-1.13775	0.0321946
amd1	0.178603	-0.880725	-0.913054	-1.11485	1.41318	1.52371	0.898605	1.23124	1.76681	-1.11324	0.0186572	-0.306423	-0.91987	0.0212118	0.384751	-0.251166	-0.763824	-1.17361
klf12	-0.451539	-1.01236	-0.408953	-0.946855	0.530073	2.0875	0.997059	0.948018	0.480509	-1.58778	-0.332053	-0.8693	-1.06527	1.28638	0.837214	0.644565	-0.516236	-0.620982
LOC107396703	-1.04	-0.53638	-0.767572	-1.89829	0.465315	0.941135	0.768255	0.633812	1.55003	-0.446072	-0.852861	-0.871911	-0.1103	0.816237	1.43428	0.821039	-1.3001	0.393389
LOC107396450	-0.474577	-0.971241	-0.0560807	-1.15657	-0.0253153	1.19852	0.380418	0.669632	2.60197	-0.626698	-0.543137	-1.41005	-0.779864	0.712051	0.974767	0.443241	-0.864346	-0.072724
dpm1	-1.08026	-0.886022	-0.512822	-0.724678	0.683101	1.17693	0.762847	1.7715	1.55913	-0.218334	-0.913557	-1.23269	-0.440513	0.809121	1.24285	-0.368043	-0.801629	-0.826932
vstm5	-1.20482	-1.5366	-0.505684	-0.0635788	0.786029	0.755084	1.24876	0.656947	0.3719	-0.0042485	-0.920261	-1.1632	-0.981592	0.0285792	2.52744	-0.180921	0.0301355	0.156034
znf512	-1.04673	-1.22291	-0.978647	-0.538178	-0.462115	1.49968	1.03216	0.663104	0.583602	-0.882658	-1.31819	-0.123001	-0.228313	0.956642	2.21952	0.449918	-0.44866	-0.155218
mapk10	-0.636173	-0.25884	-0.142952	-0.734766	1.17069	1.06967	0.340756	-0.376096	0.301364	-0.332076	-0.519719	-0.624364	-0.72986	3.30716	-0.380398	-0.385611	-0.543061	-0.525717
LOC107373718	-0.23013	-0.354027	-0.753965	-1.58875	0.674679	0.734084	0.291787	1.10733	0.3857	-0.299437	0.166103	-1.12114	-0.402312	2.67757	0.602932	0.0556776	-1.36624	-0.579864
LOC107372902	-0.63722	-0.313625	-0.919714	-0.340685	0.657681	0.772006	1.71989	0.465616	-0.32397	-1.26039	1.46185	-0.701433	-0.02911	2.16381	-0.428997	-0.402769	-0.620625	-1.26231
sptbn4	-1.19078	0.696345	0.0592061	-0.779094	1.41348	1.15591	1.36394	1.24175	-0.381848	-0.838975	-0.340144	-1.23234	-0.09928	1.51173	-0.0268918	-0.132798	-1.10054	-1.31967
atp5o	-0.043506	-0.422004	0.243502	-1.12845	1.19049	2.17024	1.05923	1.14684	0.106389	-0.636554	-0.91029	-0.801045	-0.346039	1.34657	-0.129104	-0.444407	-1.15356	-1.24829
LOC107382746	-0.704521	-0.328855	-0.807436	0.145092	-0.0214596	1.50556	0.694746	2.45464	0.383087	-1.1777	-0.0390404	-0.703314	0.263568	1.32531	0.0411188	-1.14028	-0.981271	-0.909249
LOC107379503	-1.66731	-0.711444	-0.57258	-1.33319	-0.923465	1.62708	0.826097	1.64836	-0.064268	-0.191158	-0.5087	-1.39121	0.484978	0.440395	0.911319	0.492486	0.984478	-0.0518678
lef1	-0.788459	-0.935619	-1.0672	-1.27474	-0.796403	1.87242	1.24638	1.90033	-1.02446	-0.0739248	-0.269637	-1.01663	0.405582	0.523677	-0.135863	0.285652	0.766965	0.381936
LOC107381487	-1.22182	-0.997613	-0.343706	-1.72525	-1.33257	1.08199	1.55632	1.50513	-0.525126	-0.146468	-0.70834	-0.37197	0.219011	1.36319	0.331954	0.285994	0.844856	0.18441
tmsb4x	-1.22423	-0.905709	-0.293237	-1.7073	-1.15217	1.31011	1.09369	2.04267	-0.0275336	0.0634629	-0.407971	-0.718539	0.0746588	1.00454	0.0995986	-0.649759	0.978504	0.419215
cebpa	-1.3722	-0.715036	-0.877473	-1.22099	-0.924199	1.13433	0.932818	1.60202	-0.0603117	1.30818	-0.489926	-1.05467	-0.609879	0.613685	0.315783	-0.559269	0.447912	1.52924
slc12a4	-0.743704	-1.27213	-0.822438	-1.3566	-0.847398	1.31107	0.705194	1.29681	-0.147911	1.04332	-1.27076	-0.952728	-0.362629	0.0309561	0.530725	0.199549	1.52257	1.13611
LOC107387769	-1.11275	-0.854385	-1.1978	-1.4298	-0.0813485	1.72875	0.957118	2.19808	-0.229784	0.190014	-0.73526	-0.272884	0.0730146	0.0204417	0.275063	0.9717	0.441022	-0.94119
LOC107384259	-1.35544	-1.24051	-0.915027	-1.25565	-0.725449	1.20618	1.44605	1.88078	0.204389	-0.557811	-0.00517924	-0.37848	0.397299	-0.580786	1.37623	0.746291	0.132133	-0.375029
zdhhc5	-1.36513	-1.43974	-0.391999	-2.10759	-0.0796445	1.79194	0.956498	1.27135	0.24617	0.203213	-0.870389	-0.420481	0.33122	0.744076	0.977955	0.23064	-0.0986216	0.0205367
LOC107383943	-1.45503	-1.2429	-1.35642	-1.9391	0.299499	1.31713	0.917711	1.3314	-0.377459	0.607147	-0.461658	0.168485	0.282192	1.35336	0.471565	0.516381	-0.054195	-0.378087
plcb3	-1.09832	-1.44687	-0.156106	-2.01847	-0.286548	1.02112	1.32489	0.857554	-0.420374	-0.00687248	0.0200174	-1.38175	0.409965	0.385362	1.77609	0.573313	0.216457	0.23054
LOC107374242	-0.311691	-1.45052	-0.629477	-1.70192	-0.298381	1.91782	1.51849	1.11449	-0.520097	-0.178001	-0.493712	-1.02798	-0.484899	0.580878	1.29829	-0.123929	0.43011	0.360515
ero1b	-1.31432	-0.433984	0.0611174	-1.60726	-0.316921	1.44677	1.69404	1.51066	1.01798	-0.351222	-0.681704	-1.45216	-0.595235	0.621441	0.397494	0.459583	-0.54816	0.0918797
LOC107394968	-1.69545	-0.46736	-0.0942346	-1.98683	-0.170911	1.86667	1.14291	1.62119	0.630166	0.0576453	-0.313481	-1.14744	0.0831767	0.379578	-0.0448028	0.608355	-0.0702554	-0.398932
LOC107378574	-1.64055	-0.298133	-0.00618188	-2.02945	-0.0309346	1.82058	2.03519	0.857618	0.25673	-0.72089	-0.446541	-0.617851	0.0331728	0.78603	-0.238611	-0.035194	0.0227669	0.252256
purb	-1.88676	-0.483191	-0.0387852	-1.10502	0.130695	1.9023	1.49182	1.51114	-0.772061	-0.633106	-0.0383029	-1.48902	0.46744	0.491646	0.350287	0.165418	0.0427901	-0.107284
tmem65	-1.96047	-0.406115	-0.200411	-1.12786	0.513313	1.7014	2.05569	0.784985	-0.287367	-0.393622	-0.732337	-1.423	0.257796	0.298546	0.445122	0.140343	0.641939	-0.30795
znf462	-1.24115	0.226954	0.0872708	-1.15149	-0.0382679	1.79356	1.71636	1.69315	-0.0490817	0.316934	-1.13239	-0.995306	-1.04183	0.768473	-0.787434	0.295106	0.0682394	-0.529116
LOC107388450	-1.64955	-0.636849	0.0362519	-1.54868	0.853871	1.27893	1.64719	1.35799	0.314095	0.0622797	-0.717511	-1.01622	-0.993728	0.33175	-0.76498	0.446471	1.00958	-0.0109004
nfatc3	-0.509797	-0.197692	0.595068	-1.56184	-0.0506612	2.4997	1.15558	1.3655	-0.738656	-0.412294	-0.792539	-1.38269	-0.698084	0.16344	0.28644	0.53036	0.256121	-0.507965
LOC107373826	-0.946792	-0.13911	0.284605	-0.993664	-0.189826	2.39158	1.77274	1.63695	-0.992301	-0.645106	0.179739	-1.14511	-0.632342	0.0915458	0.127812	-0.147452	-0.196568	-0.456709
LOC107378147	-1.04632	-0.351776	0.319328	-1.4801	-0.652325	2.28167	1.82628	1.50846	-0.347891	-0.168618	0.145714	-1.02835	-0.323753	0.489658	-0.502435	-0.324344	0.18551	-0.530705
dnajc17	-0.877105	-0.463997	-0.416653	-1.61239	-0.41758	2.38907	1.42106	1.42244	-0.880141	0.0178932	0.0200645	-0.9389	0.104872	0.847413	-0.497465	-0.502917	0.614624	-0.230292
cpeb1	-1.48623	-0.440366	-0.473171	-0.667698	-0.99367	1.88596	1.34061	2.02866	-0.770621	-0.199589	-0.265381	-0.704958	-0.585309	0.912156	0.473756	0.595611	0.0653492	-0.715119
dera	-1.05499	-0.0392227	-0.275419	-1.2292	-0.789364	1.41552	1.78075	1.96806	-0.729098	-0.129313	0.0522846	-0.866383	-0.650366	0.25285	0.319397	0.395799	0.90549	-1.3268
unc79	-1.45317	-1.62499	-0.874691	-1.42669	-0.344172	0.782904	0.718906	2.15391	0.363783	-0.0760282	-0.933275	0.00322136	-0.436504	1.08333	0.462483	0.325035	0.800455	0.475487
znf106	-1.90795	-1.5961	-1.24725	-0.515319	-0.318807	0.282482	0.979848	2.10016	0.351721	0.169225	-0.408046	-0.499369	-0.353	1.13272	0.0721189	0.608509	1.03674	0.112313
fam136a	-1.66418	-0.937384	-2.36935	-0.601656	-0.040637	0.870805	0.741373	1.67352	0.495994	0.103393	-0.185105	0.200315	-0.894309	0.991896	-0.167983	0.410321	0.609391	0.763601
LOC107393006	-2.20077	-1.38209	-1.14635	-0.611706	0.0435081	1.11132	0.62309	1.12657	0.0562647	0.214141	-0.16822	-0.269802	-1.16971	1.26658	-0.107509	0.487905	1.186	0.94077
vps39	-1.90978	-1.51551	-1.00122	-0.882883	-0.0551907	1.18367	0.651685	1.19188	0.561184	-0.507132	-0.521102	-0.703842	-0.464478	0.639165	0.412222	0.488475	1.80523	0.62763
LOC107376588	-1.75288	-0.633896	-1.40331	-0.854325	-1.1392	1.30173	1.58978	1.76719	-0.334812	0.163112	0.249009	-0.870617	-0.0165442	0.495505	-0.134633	0.722305	0.621895	0.229691
acp6	-1.89041	-1.32476	-1.14601	-1.17036	-0.636238	1.26853	1.21434	2.02401	0.570471	0.0927179	-0.024332	-0.295153	-0.161963	0.310922	-0.304088	0.547454	0.601263	0.323611
ift81	-1.63351	-0.855432	-0.765377	-1.51599	-0.423721	1.05273	1.47381	1.75518	0.523377	0.178897	-0.44307	-0.17738	-1.01768	0.720691	-0.773907	0.955958	0.220912	0.724521
asph	-1.60306	-0.994865	-0.390298	-1.0598	-0.706222	1.57853	0.463754	1.65646	-0.277186	-0.0683105	-0.510581	-1.10742	-0.0556511	0.583678	-0.683691	1.39075	1.28589	0.498018
LOC107390458	-1.45468	-1.16374	-0.890825	-0.609623	-0.674513	1.01111	1.03773	1.79585	-0.240934	-0.53352	-0.675721	-0.748201	-0.466946	0.442448	0.0556183	1.29828	1.76665	0.0510174
pdia3	-1.6159	-0.991462	-1.17593	-1.5314	-0.107095	1.24451	0.382885	1.68119	-0.923875	-0.482227	0.221306	0.382774	-0.130199	0.595761	-0.0952007	0.944244	1.60948	-0.00886782
atp5j2	-0.781129	-0.506852	-1.50682	-0.636275	-0.215151	0.561387	0.0585496	1.29761	-0.759789	-0.590712	-0.39558	-0.912443	0.0506748	1.36908	-0.794954	2.3291	1.23284	0.200478
vegfa	-0.864129	-1.09306	-1.07048	-0.665919	-0.910737	1.16459	0.836481	0.441702	-0.353447	-0.262259	-0.515042	-0.724468	-0.305546	-0.463538	-0.364534	1.59779	2.00023	1.55236
LOC107381079	-0.420404	-1.72622	-1.45528	-0.842566	-1.10466	1.19024	1.6367	1.71398	-0.219063	-0.369461	1.32626	0.0286717	-0.574852	0.361393	0.0805887	0.442989	0.241298	-0.309618
plscr3	-1.07743	-0.352854	-0.768325	-0.981159	-0.732727	1.13023	1.95883	1.60635	-0.915544	-0.770456	0.863053	-0.370876	-0.210119	1.35796	-0.730352	0.870945	-0.279825	-0.597711
LOC107382400	-1.33582	-1.2834	-0.991505	-1.13987	-0.679317	0.177318	1.10755	2.23913	-0.457011	0.0655797	-0.0917465	0.21399	-0.479425	1.65832	0.54902	0.195891	0.809083	-0.557801
abce1	-1.77312	-1.03343	-0.782973	-1.17546	-0.510719	0.31231	1.35061	1.71319	-0.672218	-0.618026	0.561613	-0.136619	-0.153492	2.03206	0.253614	0.49528	0.202841	-0.0654552
p3h1	-1.05716	-0.856574	-1.02458	-1.36261	-0.873367	1.10257	2.1247	0.755262	-0.245708	-0.416634	-0.427633	0.41709	-1.41114	1.14084	0.817684	0.484918	0.265699	0.566645
LOC107392604	-0.973056	-0.358809	-1.03297	-2.26023	0.336042	1.18205	1.92676	0.990202	-0.832626	-0.758627	-0.30923	0.044941	-0.388808	1.23635	0.315521	0.557311	0.027502	0.297693
vps26b	-0.985745	-0.904524	-0.147004	-0.0573041	-0.249993	1.17576	1.00536	1.88304	-0.597682	-0.266771	-0.645195	-1.33994	-0.925441	2.24782	-0.619263	0.356378	0.28175	-0.211259
narf	-0.769861	-1.04318	-0.53245	-0.619723	-0.14954	1.76968	1.06946	2.34864	-0.883078	-1.03613	-0.223099	-0.669895	-0.664276	1.33013	0.151272	0.308146	0.010286	-0.396393
LOC107397042	-1.03268	-1.94495	-0.437344	-0.467418	0.171554	1.01717	1.74761	2.00231	-0.251047	-0.339846	-0.283266	-0.183791	-1.12038	0.973399	-0.370443	-0.0954477	0.933015	-0.318442
LOC107380345	-1.05316	-1.02344	-0.783966	-1.39871	-0.852083	0.881506	0.588362	2.92007	-0.348083	-0.23207	-0.431134	0.301122	0.0833217	-0.034018	0.498806	-0.441537	0.90241	0.422611
mvp	-0.534699	-1.31256	-0.648425	-0.841805	0.229222	1.13564	0.686424	2.90523	-0.42605	-1.049	-0.464448	0.615071	-0.0805175	0.707354	0.612037	-0.66853	-0.555145	-0.309799
ebp	-1.4306	-1.09796	-1.2383	-0.605489	-0.379197	0.18995	0.904883	1.84302	-0.416639	-0.423305	-0.41943	-0.0459545	-0.641822	0.182204	1.31712	1.16089	1.73107	-0.630431
aurkaip1	-1.39785	-1.31948	-1.27878	-0.257911	-0.251132	0.575113	1.03531	2.34144	-0.435117	-0.854995	0.618639	0.269689	-0.819533	0.271858	0.674235	1.11121	0.492871	-0.775564
LOC107387849	-1.46581	-0.360948	-1.26449	-1.6036	0.956635	0.884648	2.29297	0.48196	-0.651775	-0.661374	0.916659	-0.345793	0.0161589	0.520331	-0.896501	0.371464	0.420854	0.388604
LOC107387296	-1.18501	-0.839399	-0.565689	-1.46988	0.649185	1.19846	2.77495	0.393787	-0.854989	-0.248124	0.0950735	-1.0202	0.499031	0.240149	-0.54153	0.303254	0.293113	0.277817
uba5	-1.05127	-0.349134	0.337643	-1.03524	0.493865	1.62101	2.42785	0.489038	-1.13486	-0.233069	1.09753	-1.21917	-0.170474	0.308997	-0.802547	-0.852667	-0.122746	0.195234
trabd2a	-1.32354	0.220511	-0.606159	-1.76528	0.173577	1.0279	2.67528	1.32702	-0.446998	0.104008	-0.261529	-0.745599	0.468591	0.226577	-0.547775	0.0984491	-0.0886293	-0.5364
ndufs5	-1.4072	0.147581	-0.608948	-1.22825	-0.248302	1.86222	2.37207	1.05503	-0.570072	-0.231242	0.522997	-0.610553	0.737708	-0.14187	-0.717115	-0.0174484	-0.0548492	-0.861753
n4bp2	-2.02046	0.103892	-0.878515	-1.37932	-0.715241	0.706471	1.90769	1.62465	-0.213571	0.381003	0.610344	-0.73274	0.63724	0.131723	-0.396658	-0.583957	0.950532	-0.133084
eif4g1	-1.96321	0.205528	-1.93786	-0.935764	1.02482	0.362091	1.95048	0.918388	-0.0893956	0.0167943	0.82004	-0.836388	-0.0287254	0.121821	0.910185	0.26183	-0.522722	-0.277917
hadhb	-1.89465	0.00585314	-0.879292	-1.16679	1.13146	1.37405	1.31465	1.39977	-0.0659993	0.788414	1.07039	-1.00891	0.168962	-0.686685	-0.580919	0.189099	-0.373702	-0.78568
agbl5	-0.461363	-0.416568	-0.373835	-0.434277	0.226894	-0.464016	3.83455	-0.437081	-0.371518	-0.200463	-0.428922	-0.363679	-0.38532	0.427077	-0.427062	0.172964	-0.14969	0.25231
ppp1r13b	-0.0357945	-1.43892	-1.40134	-1.42035	0.507547	-0.220535	2.35589	1.76007	0.137415	-0.174546	0.363014	-1.0514	-0.38652	0.135008	0.475141	-0.0227696	0.54437	-0.126288
zmpste24	-0.66605	-0.559245	-0.55872	-1.40207	0.751122	0.990607	2.90365	1.12575	-0.183526	-0.869864	-0.3613	-1.04238	-0.430229	-0.0921517	0.529161	-0.433225	0.214074	0.0843932
irs2	-0.327469	-1.05293	-1.15864	-0.871924	0.994415	0.83854	2.73645	1.15721	-0.636888	-0.00508083	-0.164965	-0.929892	-0.859694	-0.29529	-0.465288	0.104798	0.899685	0.0369644
zfpl1	-1.07841	-0.774466	-1.20243	-0.982314	0.837404	1.46944	1.75102	1.70731	-0.318048	-0.316444	-0.261733	-1.1373	-0.860949	-0.245542	-0.296329	0.0839917	1.13284	0.491961
LOC107394864	-0.0712011	-1.1476	-1.35369	-1.50402	1.28397	0.704226	1.53267	1.71969	-0.820493	-0.112317	0.230699	-0.515821	-0.7046	-0.203695	-0.454526	-0.142838	1.53685	0.0227045
adamts18	-0.0107414	-0.463021	-0.730189	-1.70011	0.95942	0.86617	1.98565	1.37072	-0.363576	0.814787	-1.00829	-1.17021	0.418852	-0.408186	-0.546286	-1.09602	0.90203	0.178997
LOC107379582	-0.981399	-0.878821	0.557661	-0.813575	0.0975112	0.848937	1.96302	1.80284	-0.281111	0.191601	-1.29715	-1.84842	0.318837	-0.130637	-0.383393	-0.403223	0.462187	0.775129
LOC107373584	-1.50038	-0.503143	-1.46098	-0.511885	0.0413027	0.765968	1.83486	1.6872	-0.511476	-1.17016	-0.200492	-0.821209	0.317432	0.686081	-0.192974	0.351947	1.46397	-0.276057
rps5	-1.1822	-0.650125	-1.72731	-0.525595	0.293725	1.33817	2.30929	1.35689	-0.490297	0.107676	-0.277345	-0.478071	-0.398624	0.639505	-0.625146	-0.343169	1.04119	-0.388555
LOC107374907	-1.83846	-0.218226	-0.534708	-0.634418	1.3155	0.46722	1.40439	1.42826	-0.859059	-0.909898	-1.09454	-0.859611	0.670052	1.31784	-0.729703	0.326711	0.771199	-0.0225434
rrh	-0.558304	-2.10094	-0.878902	-0.910272	0.801884	1.34079	1.94365	1.11494	-0.324884	-0.962451	-0.318635	-0.0110267	1.02776	0.182991	0.290439	-0.133953	0.364693	-0.867789
rps12	-1.32359	-0.0905379	-0.758549	-0.608902	0.622915	2.92906	0.265685	0.573266	-0.629511	-0.335244	0.374706	-1.16864	-0.582208	0.717294	-0.943441	0.447214	0.902715	-0.392224
stard7	-0.819437	0.1884	-0.910459	-1.13397	0.604876	2.579	0.97061	0.988511	-1.39283	0.341014	0.33686	-1.02987	-0.0739528	0.00742107	-1.03189	-0.198762	0.894126	-0.31965
LOC107394973	-1.29672	0.176153	-0.879313	-1.27012	0.720938	2.34934	0.892901	0.990788	-0.221603	0.196959	-0.431045	-1.6429	-0.769673	-0.0160359	-0.269919	-0.0708461	1.12559	0.415508
limch1	-1.16431	-0.918419	-0.865753	0.0362066	-0.0395426	2.34065	2.14378	0.803381	-0.81667	-0.343744	-0.0318341	-1.3035	-0.205885	0.436179	-0.535712	0.259938	0.445495	-0.24026
hspb7	-0.761499	-1.02896	-0.38771	-0.401278	0.923504	2.78285	1.18695	1.13769	-0.628237	-0.204916	-0.582309	-1.10239	-0.918386	0.374838	-0.246846	0.0267409	0.506005	-0.67606
rpl23	-1.78836	-1.26487	-0.321226	-0.870316	0.935595	1.52487	1.4562	1.37548	-0.895079	-0.484948	-0.235006	-0.245325	-0.58556	-0.565638	-0.22663	0.076568	0.953722	1.16053
LOC107390154	-1.25902	-0.877542	-0.229513	-1.03654	0.756546	2.07516	2.10988	0.824019	-0.938768	-0.850203	-0.477391	-0.664678	-0.70065	0.0185464	0.0733864	0.356649	0.780509	0.0396062
lhpp	-1.09654	0.110589	-0.757694	-0.709363	0.633197	1.58482	1.83724	0.886565	-0.903406	-0.405725	-0.964982	-0.521251	-0.377374	0.0947435	-1.37975	-0.345371	1.70398	0.610326
slc33a1	-1.04713	-1.47766	-1.93923	0.0460313	-0.725393	1.5374	1.66752	1.40577	-0.119619	0.190113	0.1637	-0.996654	-0.188227	-0.0988418	-0.102579	0.783591	0.737247	0.163963
ndufa3	-0.160692	-1.16302	-1.40622	-0.567543	-0.592096	1.32644	2.11942	1.6926	-0.980003	-0.478016	-0.287177	-0.644963	-0.671043	-0.0162596	-0.0844848	0.116461	1.10154	0.695041
LOC107379481	-1.11469	-1.28246	-0.933745	0.327086	-0.573711	1.68534	1.83216	1.73586	-0.0540676	-0.00399992	-0.819149	-1.15228	-0.941894	0.206127	-0.20845	0.497698	0.560911	0.239266
LOC107373173	-1.25175	-0.925951	-1.39492	-0.274626	-0.361035	1.39605	1.2117	1.80103	-0.469683	0.295943	-0.973575	-0.996923	-1.16438	0.452221	0.633071	0.891434	0.323151	0.80824
LOC107381736	-1.15572	-0.862416	-0.460337	0.484394	-0.408367	1.22348	1.4771	2.74128	-1.08222	-0.277883	-0.39054	-0.818666	-0.370193	-0.156276	-0.388842	0.120558	0.738018	-0.41337
LOC107375297	-0.633737	-0.69211	-0.522426	-0.274355	-0.632837	1.93781	2.06952	2.09139	-0.859172	-0.390495	-0.571162	-1.24665	0.0104182	-0.3259	-0.234036	0.107888	0.107999	0.0578582
ep300	-0.255957	-0.269506	-0.997951	0.0225317	-0.319347	2.05616	1.41899	2.27371	-0.89066	0.126583	-0.204983	-0.637416	-0.481083	-0.967523	-1.05831	-0.184321	0.778303	-0.409223
tspan12	-0.926767	-1.19362	0.0604404	-1.56337	-0.469912	2.00019	1.95162	1.53615	-0.291125	0.540334	-0.478351	-0.620313	-0.0197248	-0.0656471	-0.878134	0.105799	0.317893	-0.00545409
fitm2	-1.78379	-1.0928	-0.145365	-0.991113	0.0615757	1.25779	1.70491	2.02941	-0.67301	0.854667	-0.47582	0.0796659	0.397406	-0.367565	-0.971271	-0.38386	0.455599	0.0435674
LOC107372830	-0.686148	-0.899901	0.116119	-1.29858	-0.577914	1.36921	2.32413	1.97292	-0.543739	-0.0621932	0.111677	0.0655888	-0.790028	-0.893096	-0.371448	-0.53774	0.580616	0.120522
LOC107373648	-1.49529	-1.31304	-0.0918638	-0.953079	-0.190305	1.86529	1.83987	1.69979	-0.513375	-0.156563	-0.173999	0.292144	-0.543382	1.07692	-0.395055	-0.379782	-0.364169	-0.204113
LOC107388798	-1.12356	-0.330976	-0.488784	-1.43897	0.0178431	1.94827	1.67545	1.85225	-0.994476	0.34427	0.170378	0.425161	-0.242263	0.57442	-0.712536	-0.653033	-0.266067	-0.757363
LOC107382943	0.0500102	-0.0196201	-0.514344	-1.17618	-0.252694	1.63766	1.04293	1.78005	-0.980023	0.459801	0.240818	1.90055	-1.00391	-0.0889823	-1.0471	-0.559297	-0.745292	-0.724366
LOC107375227	-0.418609	-0.170158	0.266256	-0.127695	-0.261409	1.7397	2.19373	2.256	-0.505612	-0.130867	-0.210637	-1.04686	-0.782465	-0.636797	-0.404001	-0.484284	-0.452817	-0.823477
ubiad1	-0.988008	-0.517654	-0.149541	-0.0035957	0.0163202	1.54037	2.20194	2.36671	-0.690897	-0.368867	-0.505297	-0.727721	-0.19505	0.0801401	-0.805724	-0.125781	-0.274333	-0.853005
eppk1	-0.338478	-0.615277	-0.0748136	-0.31223	-0.495032	0.802379	1.8602	3.20969	-0.348728	-0.493917	-0.533286	-0.514886	-0.377877	-0.226859	-0.220948	-0.531314	-0.417233	-0.37139
mysm1	-0.805441	-0.727289	0.17771	-0.938401	0.173165	1.48806	2.06943	2.2996	-0.654482	-0.403421	-0.176938	-0.811749	-1.00158	0.586191	-0.158357	-0.312563	-0.504721	-0.299209
aldh4a1	-0.465659	-0.527334	-0.489103	-0.832287	0.0727282	1.84027	2.0993	2.3522	-0.476531	-0.736527	-0.760004	-0.614052	-0.191034	0.054035	-0.198743	-0.466572	-0.364065	-0.296624
ergic1	-0.192678	-0.185652	-0.189971	-1.1893	0.148915	1.4296	2.15906	2.08244	-1.3535	0.144665	-0.614484	-1.21125	-0.283287	0.423805	-0.256856	-0.120929	-0.217447	-0.573135
LOC107382168	-1.33986	-0.386635	0.868078	-0.890312	0.587003	1.14032	1.76223	2.56003	-0.610332	-0.338408	-0.35725	-0.424347	-0.075636	-0.232869	-0.473133	-0.786715	-0.552784	-0.449385
LOC107386728	-0.71187	-0.820985	-0.0104181	-1.04819	0.642028	1.65261	1.83646	2.41492	-0.15765	-0.255485	0.262961	-0.492502	-0.58121	-0.345391	-0.640501	-0.33981	-0.678827	-0.726131
mdga2	-0.0460411	-0.0823879	0.649611	-0.732089	0.977524	1.2938	1.91688	1.88868	-1.07507	-0.165657	-0.453621	-1.26871	-0.655615	0.377137	-1.372	-0.581167	-0.0654279	-0.605842
crtc1	-0.64262	0.713091	0.373759	-0.214112	1.39065	1.63284	1.81122	1.42599	-1.14426	-0.0697475	-0.566246	-1.12491	-0.729984	-0.149998	-1.29995	-0.503269	-0.15713	-0.745313
LOC107387470	-0.696503	0.266552	-0.313984	-0.498779	0.86307	2.38905	1.71957	1.46725	-1.31336	0.330004	-0.468517	-0.461532	-0.544659	-0.0891299	-0.786337	-0.45191	-0.435533	-0.975247
sbf2	0.580363	0.543384	0.171865	-0.836495	1.1743	1.66456	1.68458	1.87416	-0.528723	-0.650493	-0.280345	-0.74471	-0.589148	-0.560562	-0.856494	-0.831207	-0.720786	-1.09425
mroh1	0.0324395	0.300416	0.491277	-0.265427	0.616654	2.49716	0.952595	1.7174	-0.615086	-0.25676	-0.383175	-0.984424	-0.542574	0.409942	-0.928955	-1.02316	-1.28726	-0.731061
LOC107396860	-0.546411	-0.351822	0.657414	-0.230843	0.512962	2.27482	1.88442	1.56442	0.0380896	-0.665353	-0.776539	-1.05365	-0.59467	0.00787913	-0.851635	-0.59522	-0.993173	-0.280692
cirbp	-0.587213	-0.295804	0.0195721	-0.514889	1.18829	2.49698	0.840167	2.14583	-0.202772	-0.674849	-0.852335	-0.908435	-0.528459	-0.211756	-0.574461	-0.479744	-0.575583	-0.284536
timm17a	-0.761873	-0.0593152	-0.124108	-1.04043	1.15356	1.68387	1.98655	1.93118	-0.0279593	-0.278792	-0.859706	-0.991909	-0.618179	0.221832	-0.488216	-0.54942	-0.516609	-0.660479
mrpl49	-0.213688	-0.231182	0.49094	-0.257657	0.949422	1.33316	1.80941	2.32789	-0.698918	-0.836884	-1.35861	-0.972349	-0.334109	-0.418575	-0.793157	-0.504152	-0.266194	-0.0253377
clu	0.0179745	-0.211895	-0.242347	0.640404	0.474145	2.21292	0.930372	2.32672	-0.451372	-0.844771	-0.635079	-1.10761	-1.02023	0.101866	-0.564849	-0.106213	-0.776763	-0.743277
anxa1	0.323084	-0.300809	-0.437849	0.166989	0.636566	1.98611	1.339	2.43105	-0.793448	-0.427131	-0.177716	-0.744409	-0.885154	-0.507095	-0.16998	-0.866726	-0.588822	-0.983656
ppp5c	0.11858	-0.345528	0.633204	-0.00457421	0.186793	2.36059	0.991369	2.30726	-0.802896	-0.344871	-0.842778	-1.02521	-0.919599	-0.269006	-0.678771	-0.521879	-0.318874	-0.523805
ccdc47	0.265619	0.146323	0.262214	-0.138094	0.322243	2.46977	0.879098	2.20759	-0.585841	-0.710386	-0.650047	-1.24137	-0.389094	-0.413368	-0.12915	-0.737626	-0.955587	-0.602294
mrps33	0.134702	0.395642	-0.350418	0.0167716	-0.16997	2.31117	1.89019	1.72127	-1.04935	-0.507275	-0.324746	-1.18999	-0.831232	-0.177615	-0.689236	-0.0237527	-0.420219	-0.735945
lama2	-0.218348	-0.00770535	0.115033	-0.394954	-0.335919	2.76924	1.93481	1.4295	-0.299444	-0.603405	-0.669672	-0.816383	-0.134849	-0.552954	-0.68019	-0.50008	-0.325174	-0.709512
LOC107374660	-0.242427	0.0646683	-0.466098	-0.0878041	0.404682	2.92857	1.66516	0.78073	-0.913479	-0.418533	-0.303589	-1.21769	-0.151253	-0.470482	-1.20647	-0.520482	0.182875	-0.02838
LOC107395310	-0.375101	-0.200996	-0.851579	-0.299341	0.356557	2.78149	1.88665	0.994671	-0.823089	-0.299646	-0.579317	-1.07992	-0.216943	-0.544735	-0.61391	0.0618284	0.439523	-0.636149
apc2	-0.566431	0.345202	-0.0465972	-0.146324	0.687653	2.64563	1.15835	1.34328	-1.02072	-0.983113	-0.543667	-1.11064	-0.555595	-0.145736	-0.604773	0.865306	-0.484149	-0.837683
fhl3	-0.317513	-0.252083	-0.443014	-1.10012	0.172989	3.15983	1.44447	0.618315	-0.315766	0.46143	-0.396335	-0.567813	-0.195923	-0.592239	-1.11997	0.142449	-0.699966	0.00125876
tm4sf4	-0.933631	-1.31635	-1.91353	-1.87628	-0.357163	1.02309	0.90822	0.976906	1.06845	-0.144036	-0.537696	0.249255	-0.562628	0.638872	0.886603	0.486843	0.616784	0.786292
LOC107388684	-1.2154	-1.02668	-1.2391	-2.34058	-0.411232	0.907752	1.26352	1.16875	1.12113	0.0794205	0.221293	-0.131261	-0.795753	0.287655	0.566371	0.0502786	0.660467	0.833375
rgr	-1.22498	-1.19841	-1.50952	-1.53155	-0.795508	1.31888	1.28577	0.862632	1.34084	0.79128	-0.455874	-0.804904	0.170769	0.288023	0.0288241	-0.140682	0.880846	0.693551
tbc1d4	-1.34517	-1.24732	-1.41601	-0.971726	-0.739858	0.225895	1.93167	1.1765	0.931958	0.554299	-0.554072	-0.989488	-0.40737	0.285451	0.91998	1.04037	0.0281703	0.576723
LOC107386109	-0.643539	-1.21179	-1.40025	-0.948596	-0.213776	0.640729	2.21043	1.39598	1.22038	0.0368085	-1.07857	-1.03271	-0.476507	0.0677016	-0.00862565	0.180071	0.327325	0.934938
smurf2	-1.67755	-1.32491	-1.32737	-1.26436	-1.12949	-0.512249	0.676134	1.05841	1.44672	0.458885	0.27549	-0.0262552	0.246614	1.16416	-0.199304	1.11505	0.931243	0.0887578
emc6	-1.55225	-1.11391	-1.30605	-1.24135	-0.802949	-0.133458	0.84903	1.73208	2.20458	-0.0343885	0.07498	-0.403162	0.468269	0.327702	0.443883	0.0517158	0.403274	0.0320087
LOC107388578	-1.41024	-1.65991	-0.721001	-1.80213	-0.678396	0.40077	0.323704	0.880823	0.600525	0.715194	-0.299949	-0.785663	-0.296326	1.31961	0.551935	1.54554	0.558284	0.757231
LOC107385912	-1.64553	-1.65609	-1.49094	-1.15515	-0.161931	0.0365652	0.684403	0.870055	0.0893174	0.662378	-0.707562	-0.224579	-0.15254	1.59962	0.561461	0.941259	0.411831	1.33743
LOC107372555	-0.808374	-1.78145	-0.835596	-1.88703	-0.334027	1.40256	0.529612	0.417491	0.626871	0.8444	-0.705497	-0.842717	0.292299	0.860881	-0.192658	0.616829	0.12078	1.67563
lipc	-1.2392	-1.62576	-1.95554	-0.586902	-0.237725	1.04552	0.174371	-0.0189209	0.824411	0.00621161	-0.946769	0.184156	-0.465929	1.17091	0.725545	1.21958	0.242212	1.48384
fam134a	-1.28803	-2.03561	-1.40467	-0.655053	-0.33723	0.771022	1.43245	0.669619	1.26264	0.153738	-1.25146	-0.00702283	-0.109717	0.715046	-0.21477	0.980233	0.69495	0.623863
LOC107393789	-1.65739	-1.74243	-2.17503	-0.644365	0.292776	0.195168	0.341346	1.38097	0.627621	0.0149217	-0.0956331	-0.0697493	-0.117958	1.48164	0.774394	0.293801	0.462203	0.637712
LOC107384945	-1.43917	-1.36657	-1.74657	-1.16629	0.510666	0.664573	0.53471	1.12137	0.203261	0.216851	-0.647782	-0.283364	-0.624274	1.39045	1.62093	0.527077	-0.243201	0.727325
LOC107386223	-1.04346	-1.67345	-1.42506	-1.19465	1.00798	0.403793	1.03271	0.588109	-0.0578531	0.683502	-1.10078	-0.176735	-1.00008	1.64508	0.54191	0.931316	0.164274	0.673373
LOC107385217	-1.63999	-1.08333	-1.33397	-1.5324	0.210634	1.11895	0.814671	1.51486	0.5765	0.258826	-0.883516	-0.167731	-0.835862	1.32131	0.558936	0.872829	0.138105	0.0911579
ppp1r10	-1.39238	-1.37269	-1.35092	-1.10076	0.712499	0.590096	0.67637	2.05202	0.591634	-0.198226	-0.0781654	-0.453092	-1.0853	1.42011	0.751259	0.190003	0.354877	-0.307337
zfyve26	-1.45303	-0.578653	-1.39897	-1.68673	0.339933	0.296014	0.406575	1.18501	0.260419	0.592309	-0.345616	0.418858	-1.16335	1.86089	1.49696	0.041856	0.154762	-0.427234
LOC107393497	-1.53932	-1.71094	-1.57078	-0.67154	0.0764846	0.654202	0.64648	0.660188	0.725212	0.0770491	-0.611789	-0.0388972	-0.875918	2.11698	0.702045	0.578625	0.712938	0.0689784
ppig	-1.08229	-1.18652	-1.65732	-1.11612	0.267337	0.68237	1.45943	0.951257	0.261539	-0.422768	-0.461357	-0.0333669	-1.01872	2.04109	0.551703	0.871915	0.191921	-0.300111
acvr1b	-1.5095	-1.0601	-1.22836	-1.11897	-0.265104	-0.415705	1.08762	1.34077	0.0696465	-0.624362	-0.355253	0.240999	-1.08732	1.85719	0.849682	0.902098	0.664018	0.652637
baz2b	-1.49399	-0.645104	-1.36273	-1.42365	-0.946438	0.354038	1.45283	0.664776	0.947835	0.291396	-0.384394	0.481397	-0.502475	2.21583	0.338315	0.18212	0.236914	-0.406663
LOC107383297	-1.79674	-1.38758	-1.48689	-1.76049	0.987035	0.280165	1.23364	1.00942	0.0171911	0.185998	-0.194301	-0.105315	-0.255599	1.18064	0.721353	0.345746	0.8547	0.171024
pdia4	-1.66511	-1.65593	-1.47402	-1.80906	0.516107	0.269825	0.457021	0.712312	-0.171684	-0.0312298	0.291689	0.439712	0.00924781	1.55233	0.502436	0.728208	1.21227	0.115871
rab12	-1.95162	-1.58373	-1.17004	-1.63361	0.637652	0.0975769	0.48511	1.06452	0.879231	0.723336	-0.112807	0.131401	-0.818903	1.3154	0.768812	0.171552	0.590053	0.406057
aifm1	-0.995919	-1.31315	-1.96644	-2.07744	0.0872384	0.144349	0.863827	0.664592	0.354482	0.843688	0.584742	-0.00100717	-0.318747	1.32792	1.0714	0.189093	0.775799	-0.234429
pcca	-1.17444	-1.05523	-0.815491	-1.97995	0.426792	-0.325924	0.357729	0.693637	0.291634	0.459555	-0.824517	0.040811	-1.20924	1.52998	1.07586	0.0271158	1.29575	1.18594
srp14	-1.58689	-1.14952	-0.567593	-1.80531	0.73214	0.0704811	0.428992	1.04276	-0.213162	0.090057	-0.457643	-0.641943	-1.08226	1.19651	1.34767	1.06286	1.19536	0.33751
trim36	-1.36439	-1.17896	-1.6751	-1.13018	0.968992	0.722474	1.46349	1.5275	-0.256564	0.187207	0.273767	-1.09793	-0.760409	0.933719	0.534552	0.667433	-0.181445	0.365839
LOC107387912	-0.886808	-1.51862	-1.80532	-1.45557	0.379714	0.240732	1.26258	1.92818	-0.228324	0.223934	0.493779	-0.38651	-0.743952	0.987971	0.408691	0.801261	0.410695	-0.112438
LOC107393238	-2.03707	-1.07746	-1.29269	-0.89571	-0.120642	0.616669	1.55352	1.49059	0.0290993	0.506759	0.105994	-0.602774	-0.917298	0.580272	0.697547	0.678041	1.11542	-0.43027
gspt1	-1.45187	-0.846347	-1.63192	-1.48576	0.543231	0.632726	1.44697	0.821044	-0.938085	-0.562564	-0.163664	-0.634969	-0.0246261	0.777456	1.08463	0.369185	1.32077	0.743793
dlat	-1.3246	-0.965825	-1.47265	-2.30183	0.281209	0.758206	1.6283	0.983535	-0.273843	0.1916	0.357079	-0.120267	-0.405266	0.231133	0.292225	0.251811	1.23459	0.654588
LOC107384740	-1.42888	-1.03726	-1.74803	-1.34258	0.959437	0.899644	1.77055	1.0958	-0.70131	0.123037	-0.336389	-0.75968	0.362059	0.782224	-0.10629	0.786647	0.620283	0.0607525
LOC107389815	-1.20728	-1.20649	-2.09083	-1.36004	1.05275	0.953929	0.898601	0.847663	-0.165838	0.657545	0.258184	0.0686067	-1.32938	0.843376	0.0970817	0.0783407	0.731548	0.87224
crbn	-1.42178	-1.19171	-1.95591	-1.83868	0.938511	1.4031	1.0462	0.410294	0.351883	0.598162	-0.186491	-0.00680911	-0.498354	0.0282706	0.429845	0.428746	0.604395	0.860329
LOC107372473	-1.22499	-1.29928	-1.93955	-0.787366	0.532572	0.150222	1.24644	1.25853	-0.69902	1.53486	-0.533651	-0.0875625	-0.964064	0.392863	0.659757	0.145065	0.76085	0.854322
LOC107394740	-1.32266	-0.44279	-1.76473	-1.73218	1.84065	0.632956	1.43189	-0.0319089	-0.128416	-0.46506	0.549744	-0.645383	-0.571982	0.72893	0.865748	0.0630863	0.347412	0.644685
vwa1	-0.506894	-1.0909	-1.33218	-1.58404	1.75116	1.69634	1.54068	0.270496	-0.423442	-0.640948	0.277379	-0.943936	-0.606375	0.616552	0.155301	0.135269	-0.0411477	0.726697
ak2	-1.37831	-0.814464	-0.776886	-2.03102	0.618891	0.899605	1.86404	0.313564	0.246886	-0.553055	0.788793	-0.668947	-1.14914	0.842732	0.0806733	0.592488	0.0689248	1.05523
man2a2	-1.34172	-0.673535	-0.810017	-2.02005	1.56889	0.623203	1.88125	0.774128	0.162839	0.669915	0.12286	-1.11053	-0.740924	0.0476748	-0.241369	0.184775	0.100182	0.802427
pde1b	-1.27736	-1.13814	-1.17496	-1.49009	1.16996	0.717327	1.96381	1.01132	-0.220214	0.483475	0.0643199	-0.525806	-1.43189	0.189269	0.494604	0.284035	0.857085	0.0232561
fblim1	-1.18118	-0.877824	-1.52458	-1.56229	-0.01017	1.83028	0.99235	-0.145014	-0.0783628	0.636666	-0.0558068	-0.421034	-0.474804	2.02021	0.876153	0.0510718	0.106499	-0.182168
wisp1	-1.42357	-0.864561	-1.97664	-1.14385	0.509007	1.87077	1.29348	0.180382	0.158938	0.446636	-0.363274	-0.689606	-0.829335	1.08637	0.577418	0.477029	0.497304	0.193511
LOC107387843	-1.88153	-0.662511	-1.35874	-1.38351	0.566853	1.41701	1.23834	0.0976184	-0.51501	-0.629307	0.309656	-0.882885	-0.164494	1.4891	0.60313	0.854068	0.68251	0.219713
LOC107376589	-1.61605	-0.25725	-2.05702	-1.70322	0.813318	0.770947	1.14235	-0.387607	0.0408473	1.22466	-0.246405	-0.455393	-0.459828	1.03786	0.622609	0.128898	0.568948	0.832336
LOC107385606	-1.61682	-1.27445	-1.09433	-1.5024	0.615613	1.21389	1.19903	0.279059	-0.173071	0.908224	-0.611066	-1.23217	-0.183067	0.841629	0.909796	0.3231	0.17768	1.21935
rpl34	-1.56781	-0.964352	-2.02362	-0.394322	-0.137899	0.904267	2.1612	0.949741	0.203201	0.0546905	-1.08913	-0.140225	-0.35323	0.256229	0.0658407	0.891703	0.516798	0.666923
cndp2	-1.23094	-0.893518	-2.15948	-1.03231	0.0691819	1.01636	1.9711	0.388598	-0.28441	0.604404	-0.49049	-0.691307	-0.575152	0.442837	0.4202	0.856344	0.694076	0.894508
ccnk	-1.56034	-0.312099	-1.64413	-0.694213	-0.51834	1.40072	1.52796	0.633708	0.153154	0.841365	0.0863144	-0.740388	-1.44188	0.462159	-0.716223	0.588024	1.02635	0.907851
LOC107378475	-1.78286	-0.995133	-1.04669	-1.55978	-0.511128	1.60741	1.64497	0.0202924	0.683445	0.169982	0.268543	0.56565	-0.648498	-0.378982	0.00929023	1.43123	0.0221796	0.50009
rnf216	-1.46981	-0.590649	-1.91316	-0.997036	-0.368937	1.59248	2.18778	0.483396	-0.0273729	-0.213083	0.65554	-0.591898	-0.351854	-0.124868	0.394935	-0.0896674	0.729558	0.694646
LOC107397046	-0.500456	-1.59674	-1.5687	-1.45785	-0.182895	1.19384	2.41027	-0.0741605	0.301117	-0.220487	-0.383951	-0.370611	-0.243803	0.235693	1.04786	0.319173	0.597739	0.493968
LOC107382167	-0.91692	-1.65635	-1.46567	-0.740415	-1.13352	1.83739	1.5472	0.163186	-0.45463	0.486178	-0.404338	-0.539679	0.327285	0.401242	0.393192	0.171957	1.39194	0.591955
LOC107374444	-1.3054	-0.692886	-0.592986	-1.87695	-1.00192	0.849581	2.55768	0.674498	-0.398276	0.184883	-0.21868	-0.483489	-0.23169	0.599129	0.605882	0.533464	0.824339	-0.0271841
ankle2	-1.04638	-0.806041	-1.2196	-1.50912	-0.763948	1.17412	2.63027	0.501242	-0.631223	0.0108601	-0.136277	-0.345216	0.0809462	0.0886435	0.410226	-0.00869599	1.23617	0.334018
canx	-0.738546	-0.209599	-1.52387	-1.19965	-0.319246	0.553569	2.71488	0.506442	-0.850368	0.366937	-0.481455	-0.334657	0.0500698	-0.861385	0.513695	0.683756	1.3705	-0.241072
mpc1	-0.99454	-1.17545	-0.809591	-1.23502	0.872454	-0.617292	2.09961	-0.710655	0.399371	-1.03044	0.135543	0.103457	-0.32959	1.87842	0.695369	0.93233	-0.36169	0.147717
LOC107375992	-0.626852	-1.95522	-0.885071	-1.65451	0.846832	-0.561202	0.814658	0.169769	0.37617	-0.976902	0.45283	0.26843	0.226581	2.14876	0.264039	1.16737	-0.213975	0.138292
LOC107375713	-1.36961	-0.948152	-1.41724	-1.54004	0.497849	-0.467444	1.30811	-0.494433	0.264411	-0.031974	0.46972	-0.429612	-0.252075	1.39771	1.51827	1.605	0.0902806	-0.200766
dnajb5	-1.19086	-1.3458	-1.81306	-1.13711	0.668489	0.233189	1.07035	-0.477828	0.543545	-0.00602392	-0.85115	0.143472	-0.336754	1.63603	1.30603	1.32328	0.132631	0.101582
krtcap2	-1.40172	-0.205457	-1.90498	-0.842835	0.451528	0.0193009	1.23779	0.351799	-1.03109	-0.897221	-0.39104	0.145673	0.575624	1.25946	1.21696	1.46042	0.758559	-0.802767
LOC107375066	-0.666743	-1.34148	-1.25947	-1.13582	0.609469	1.4957	1.09469	-0.497882	-0.518214	-0.753193	-0.882099	0.591648	0.290784	1.63107	1.25422	0.512624	0.55855	-0.983844
LOC107382285	-0.999692	-0.842111	-0.454168	-1.92244	0.610398	0.317533	1.26874	0.0453852	0.789812	-0.746415	-1.12554	-0.151432	0.105899	2.53886	0.577577	0.0655969	-0.172326	0.094318
sirt5	-1.49084	-1.87813	-0.784299	-1.03381	0.288137	0.308484	0.631093	0.355255	0.723791	0.107671	-0.52213	-0.88575	0.951083	2.43355	0.0990713	0.446303	-0.193911	0.444424
tom1	-0.949824	-1.80524	-1.48167	-0.383187	0.841418	1.10517	1.79524	0.3638	0.620393	-0.108262	-0.717076	-0.150461	-0.178946	1.91254	0.27557	-0.504001	-0.486523	-0.148945
[truncated: 356 more rows]

## Sheet: Fig.1e
	Young					Old
Post-prandial	0.085489	0.137066	0.0535	0.084616	0.068	0.549054	0.385804	0.525552	0.323659	0.26226	0.327464	0.302524
Fasted	0.510883	0.780442	0.288801	0.407256	0.6088	0.488297	0.999842	0.486851	0.548798	0.496262	0.386719
Compare cell means regardless of rows and columns
Number of families	1
Number of comparisons per family	6
Alpha	0.05
Sidak's multiple comparisons test	Predicted (LS) mean diff,	95,00% CI of diff,	Significant?	Summary	Adjusted P Value
Post-prandial:Young vs. Post-prandial:Old	-0.2966	-0,5637 to -0,02946	Yes	*	0.0246
Post-prandial:Young vs. Fasted:Young	-0.4335	-0,7220 to -0,1450	Yes	**	0.0018
Post-prandial:Young vs. Fasted:Old	-0.4821	-0,7583 to -0,2058	Yes	***	0.0004
Post-prandial:Old vs. Fasted:Young	-0.1369	-0,4040 to 0,1302	No	ns	0.6204
Post-prandial:Old vs. Fasted:Old	-0.1855	-0,4393 to 0,06835	No	ns	0.2422
Fasted:Young vs. Fasted:Old	-0.04856	-0,3248 to 0,2277	No	ns	0.9966
Test details	Predicted (LS) mean 1	Predicted (LS) mean 2	Predicted (LS) mean diff,	SE of diff,	N1	N2	t	DF
Post-prandial:Young vs. Post-prandial:Old	0.08573	0.3823	-0.2966	0.09104	5	7	3.258	19
Post-prandial:Young vs. Fasted:Young	0.08573	0.5192	-0.4335	0.09833	5	5	4.408	19
Post-prandial:Young vs. Fasted:Old	0.08573	0.5678	-0.4821	0.09415	5	6	5.12	19
Post-prandial:Old vs. Fasted:Young	0.3823	0.5192	-0.1369	0.09104	7	5	1.504	19
Post-prandial:Old vs. Fasted:Old	0.3823	0.5678	-0.1855	0.0865	7	6	2.144	19
Fasted:Young vs. Fasted:Old	0.5192	0.5678	-0.04856	0.09415	5	6	0.5158	19

## Sheet: Fig.1f
DEGs aging (adjP-value <0.05)	DEGs fasting (adjP-value <0.05)
SEPT8	AACS
AAGAB	AATF
AAK1	ABAT
AAMP	ABCB11
AARS	ABCB6
AASS	ABCD3
AATF	ABCE1
AATK	ABCF1
ABAT	ABCF2
ABCA12	ABHD16A
ABCA5	ABHD5
ABCB1	ABRACL
ABCB6	ACACA
ABCB9	ACACB
ABCC10	ACADM
ABCC4	ACBD3
ABCC8	ACLY
ABCD3	ACO1
ABCE1	ACO2
ABCF1	ACOX1
ABCF2	ACOX3
ABCF3	ACP1
ABCG4	ACP6
ABCG5	ACSBG2
ABHD12B	ACVR1B
ABHD16A	ACY1
ABI3BP	ADAM22
ABR	ADAM32
ACAA1	ADAMTS1
ACACA	ADAMTS16
ACADM	ADAMTS18
ACADS	ADD1
ACADSB	ADK
ACADVL	ADM2
ACAP2	ADRM1
ACBD3	AEBP1
ACE2	AGBL5
ACHE	AGL
ACKR3	AGPAT3
ACLY	AGPAT5
ACO1	AGPS
ACO2	AGTPBP1
ACP1	AHCY
ACP5	AHNAK
ACP6	AIDA
ACSBG2	AIFM1
ACSF3	AK2
ACSS3	AKAP13
ACTA1	ALAS1
ACTA2	ALDH1L2
ACTL6A	ALDH2
ACVR1B	ALDH4A1
ACVR1C	ALDH6A1
ADAM19	ALDH7A1
ADAM22	ALDH8A1
ADAM32	ALG14
ADAM8	ALG2
ADAMTS18	ALG3
ADCK1	ALG5
ADCK3	ALG8
ADCK5	ALPK1
ADCY3	AMD1
ADCY6	AMDHD1
ADCY7	AMER2
ADCY8	AMMECR1
ADGRB1	AMT
ADGRB2	ANGEL1
ADGRL2	ANKIB1
ADGRV1	ANKLE2
ADI1	ANKMY2
ADK	ANKRD11
ADM2	ANKRD27
ADO	ANKRD6
ADRM1	ANKRD63
AEBP1	ANKZF1
AEBP2	ANXA1
AEN	ANXA4
AGBL5	AP1B1
AGK	AP1G1
AGPAT5	AP1M2
AGPS	AP1S1
AGR2	AP4B1
AGTPBP1	AP4M1
AGXT2	AP5Z1
AHCTF1	APC2
AHCY	APMAP
AHCYL1	ARAF
AHCYL2	ARAP1
AIDA	ARCN1
AIFM1	ARF1
AIFM3	ARFGAP1
AIMP1	ARFGAP2
AK3	ARFGAP3
AK5	ARHGAP21
AK8	ARHGAP9
AK9	ARHGEF12
AKT1	ARHGEF26
ALDH1L2	ARHGEF9
ALDH2	ARID3B
ALDH4A1	ARID4B
ALDH6A1	ARID5B
ALDH7A1	ARL1
ALDOC	ARL16
ALG12	ARL6IP1
ALG2	ARL6IP6
ALG3	ARRDC3
ALG5	ASAH1
ALG6	ASAH2
ALG8	ASMTL
ALG9	ASNS
ALK	ASPA
ALKBH2	ASPG
ALOX15	ASPH
ALPK1	ASPHD2
ALX1	ASXL2
AMD1	ATAD1
AMER2	ATAD3A
AMIGO1	ATF6B
AMMECR1	ATG14
AMPH	ATG2A
AMT	ATG2B
ANAPC2	ATOH8
ANGEL1	ATOX1
ANGEL2	ATP10A
ANGPTL4	ATP11B
ANKDD1B	ATP13A1
ANKFN1	ATP1B1
ANKH	ATP5B
ANKIB1	ATP5C1
ANKMY1	ATP5D
ANKMY2	ATP5E
ANKRD11	ATP5F1
ANKRD12	ATP5G3
ANKRD26	ATP5H
ANKRD27	ATP5J
ANKRD29	ATP5J2
ANKRD44	ATP5O
ANKRD50	ATP6V0A2
ANKRD53	ATP9A
ANKRD6	ATPAF2
ANKS4B	ATPIF1
ANKS6	ATRNL1
ANKZF1	ATXN7
ANLN	ATXN7L1
ANO5	AURKAIP1
ANO8	AXL
ANTXR2	B4GALT7
ANXA4	BACE1
AOC1	BAZ2B
AP1B1	BCKDHA
AP1G1	BCKDHB
AP1M1	BDH2
AP1M2	BET1
AP1S1	BMP1
AP1S3	BMP4
AP2A1	BMPR1B
AP3B2	BRAF
AP5Z1	BRD3
APC2	BROX
API5	BSCL2
APLP1	BSG
APOOL	BZRAP1
APPL2	C1GALT1C1
AQP8	C1QBP
AQR	C2CD3
ARAF	CA4
ARAP2	CAB39L
ARAP3	CACHD1
ARCN1	CAD
ARF1	CANX
ARF3	CAP2
ARFGAP1	CAPG
ARFGAP2	CAPNS1
ARHGAP12	CAPRIN1
ARHGAP21	CASP6
ARHGAP23	CAST
ARHGAP25	CAT
ARHGAP35	CAV1
ARHGAP39	CCDC134
ARHGAP9	CCDC167
ARHGEF17	CCDC173
ARHGEF28	CCDC43
ARHGEF38	CCDC47
ARID3A	CCDC50
ARID3B	CCDC88B
ARID4B	CCDC88C
ARL1	CCND1
ARL3	CCNDBP1
ARL4C	CCNK
ARL6IP1	CCT6A
ARMC7	CCT7
ARMC8	CD164
ARNT2	CD276
ARRB1	CD36
ARRDC2	CDC42EP5
ASAH1	CDH15
ASAH2	CDK4
ASB16	CDK5RAP2
ASB5	CDK5RAP3
ASCC3	CDK8
ASNSD1	CDK9
ASPG	CDKAL1
ASPH	CDO1
ASPM	CEBPA
ASS1	CELF5
ASTN1	CEP192
ASTN2	CEP290
ASXL2	CEP350
ASZ1	CERCAM
ATAD1	CERS2
ATAD3A	CFAP43
ATCAY	CFL1
ATF6	CFL2
ATF6B	CHCHD2
ATG14	CHCHD5
ATG2A	CHDH
ATL1	CHID1
ATN1	CHP1
ATOH8	CHPT1
ATP13A1	CHRNA2
ATP13A3	CHSY1
ATP1B3	CHURC1
ATP23	CIAO1
ATP2A3	CIRBP
ATP2B3	CKAP4
ATP2C1	CLCN6
ATP5B	CLDN1
ATP5C1	CLGN
ATP5D	CLK2
ATP5E	CLPTM1
ATP5F1	CLPTM1L
ATP5G3	CLTA
ATP5H	CLTC
ATP5J	CLU
ATP5J2	CLUH
ATP5O	CMBL
ATP6AP1	CMC1
ATP6V0A2	CMPK1
ATP8A1	CMTM7
ATP8A2	CNBP
ATP8B4	CNDP2
ATP9A	CNIH1
ATPAF2	CNP
ATRNL1	CNTD2
ATXN7L1	CNTN1
AURKAIP1	COG8
AVPR2	COL1A2
AXDND1	COL6A1
AXIN1	COL6A2
AXL	COMT
B3GALT4	COPA
B3GAT2	COPB1
B3GNT9	COPB2
B4GALNT1	COPE
B4GALNT4	COPZ1
B4GALT7	COQ3
BACE1	COQ4
BACH2	COQ9
BAG4	CPA1
BAG5	CPB1
BAZ2B	CPEB1
BCAP31	CPEB4
BCCIP	CPO
BCKDHA	CPT1B
BCKDHB	CPTP
BCL2	CRAMP1
BDH2	CRBN
BEND4	CREBRF
BET1	CRELD2
BHLHE41	CRIM1
BICC1	CROCC
BICD1	CRTAP
BIN2	CRTC1
BLNK	CRTC3
BMP4	CRY1
BMS1	CRYL1
BOC	CRYZ
BOLL	CS
BOP1	CSGR01H11ORF98
BRAF	CSGR04H6ORF58
BRD3	CSGR06H3ORF52
BRDT	CSGR08H6ORF120
BROX	CSGR12H16ORF91
BRSK1	CSGR13H15ORF39
BSDC1	CSGR15H20ORF24
BTBD11	CSGR16H14ORF1
BTBD3	CSGR17H19ORF70
BTF3L4	CSGR18H9ORF64
BTG1	CTAGE5
BUD13	CTH
BYSL	CTNNA1
C1GALT1C1	CTNNB1
C1QBP	CTNND1
C6	CUL5
CAB39L	CYHR1
CACNA1C	DAD1
CACNA1D	DAO
CACNA2D2	DAPK2
CACNB1	DAXX
CACNB4	DAZAP1
CACNG1	DBT
CACNG3	DCAF8
CAD	DDOST
CADPS	DDRGK1
CADPS2	DDX10
CALCRL	DDX17
CALML4	DDX24
CALN1	DDX3X
CAMKK1	DECR1
CAMLG	DECR2
CAMSAP2	DEDD2
CANX	DEF8
CAPN12
CARS2	DENND1B
CASP3	DENND4B
CASP6	DERA
CASR	DERL1
CAT	DERL2
CAV1	DESI1
CBFA2T2	DGAT2
CBR1	DGKI
CCDC126	DHCR24
CCDC134	DHCR7
CCDC171	DHDDS
CCDC173	DHDH
CCDC3	DHRS12
CCDC43	DHTKD1
CCDC47	DHX30
CCDC50	DICER1
CCDC62	DISP2
CCDC73	DKC1
CCDC86	DLAT
CCDC88A	DLD
CCDC88B	DLST
CCDC88C	DMAP1
CCKAR	DMGDH
CCL22	DNAJA2
CCNB1	DNAJA3
CCNB3	DNAJB11
CCNC	DNAJB4
CCND1	DNAJB5
CCND2	DNAJC17
CCNF	DNAJC2
CCNH	DNAJC3
CCNI2	DNAJC5G
CCNK	DOCK10
CCNT2	DOLK
CCT3	DOPEY2
CCT6A	DPAGT1
CCZ1	DPEP1
CD200R1	DPM1
CD36	DQX1
CD63	DRG2
CDC123	DSE
CDC20	DYNC2H1
CDC40	DYRK3
CDC42EP5	DZIP1
CDC45	EBAG9
CDCA3	EBI3
CDH1	EBP
CDH11	EBPL
CDH13	ECHS1
CDH17	ECSIT
CDH2	EDC3
CDH4	EDEM1
CDHR2	EEF1G
CDK1	EFEMP2
CDK5R2	EGR1
CDK5RAP2	EIF2S2
CDK5RAP3	EIF3J
CDK9	EIF4A2
CDKL1	EIF4E2
CDV3	EIF4G1
CEBPD	EIF5
CEBPZ	EIF5A
CECR1	EIF5B
CECR2	ELL2
CELF2	ELMSAN1
CELF4	ELOF1
CELF5	ELOVL5
CELF6	EMC1
CENPE	EMC10
CENPF	EMC6
CEP131	EME2
CEPT1	EMP1
CERCAM	EMSY
CERKL	ENDOU
CERS1	ENO1
CERS6	ENTPD4
CFAP100	EP300
CFAP43	EPB41
CFAP52	EPB41L5
CFAP58	EPDR1
CFL2	EPG5
CFTR	EPPK1
CGN	EPRS
CGREF1	EPT1
CHCHD3	ERAL1
CHCHD5	ERGIC1
CHCHD7	ERGIC3
CHD1L	ERICH1
CHD7	ERO1B
CHDH	ERP27
CHID1	ERP44
CHL1	ESD
CHP1	ESYT1
CHPT1	ETF1
CHRD	ETFB
CHRNA2	ETNPPL
CHRNB1	ETV1
CHRNB2	EWSR1
CHST1	EXD1
CHST12	EXOC5
CHST7	EXOC7
CHSY1	EXOSC6
CIAO1	FABP2
CISD3	FABP6
CKAP4	FAH
CKB	FAM102A
CLCN1	FAM114A1
CLCN6	FAM134A
CLDN15	FAM136A
CLEC16A	FAM179B
CLIP1	FAM210A
CLIP2	FAM234A
CLIP3	FAM46D
CLOCK	FAM73A
CLPB	FARSA
CLPTM1	FASN
CLPTM1L	FAU
CLPX	FBLIM1
CLRN1	FBN3
CLSTN3	FBXO25
CLTC	FBXO32
CLUH	FCHSD2
CLVS2	FDFT1
CMBL	FDPS
CMC1	FECH
CMIP	FEV
CMTM4	FGF1
CMTM7	FGFR1OP
CNBP	FGFR4
CNIH1	FH
CNKSR2	FHL3
CNN1	FICD
CNOT1	FITM2
CNTN5	FKBP11
COBLL1	FKBP2
COG3	FLAD1
COG8	FLCN
COL11A1	FLT1
COL12A1	FOSB
COL14A1	FOXRED1
COL1A2	FPGS
COL22A1	FRMPD1
COL6A1	FRY
COLEC12	FSCN1
COPA	FTO
COPB1	FTSJ3
COPB2	FUS
COPE	G3BP1
COPG2	G6PC
COPZ1	GAB1
COQ10B	GAB2
COQ4	GAB3
CORO2B	GABPA
CPA1	GADD45B
CPB1	GADD45G
CPE	GADD45GIP1
CPEB4	GAK
CPLX1	GALM
CPM	GALNT5
CPNE2	GAMT
CPO	GAN
CPOX	GANAB
CPSF2	GAPDH
CPT2	GAREM2
CRACR2A	GARS
CRACR2B	GBAS
CRAMP1	GCAT
CRB3	GCC2
CREB3L1	GET4
CREBRF	GFM1
CRELD2	GGCX
CRIP1	GIGYF1
CRLS1	GIGYF2
CROCC	GLG1
CROCC2	GLO1
CRTAP	GLRX
CRTC3	GLRX5
CRY1	GLTSCR2
CRYBA2	GMPPB
CRYZ	GNL3
CS	GNMT
CSDC2	GNPNAT1
CSE1L	GOLGA5
CSGALNACT2	GOLT1B
CSGR01H11ORF98	GOT2
CSGR02H16ORF13	GPAA1
CSGR02H16ORF45	GPATCH2L
CSGR02H4ORF33	GPCPD1
CSGR03H10ORF54	GPR146
CSGR04H1ORF131	GPR182
CSGR04H6ORF58	GPR19
CSGR05H16ORF58	GPX8
CSGR06H14ORF166	GRPEL1
CSGR08H6ORF120	GSK3B
CSGR08H8ORF34	GSN
CSGR09H1ORF27	GSPT1
CSGR09H1ORF50	GSTZ1
CSGR10H1ORF233	GTF2IRD1
CSGR11H5ORF24	GTF3C2
CSGR12H16ORF91	GTPBP4
CSGR14H11ORF24	GXYLT2
CSGR14H2ORF40	H6PD
CSGR14H3ORF70	HAAO
CSGR15H20ORF24	HACD2
CSGR16H14ORF132	HADHA
CSGR16H14ORF159	HADHB
CSGR16H14ORF180	HAO1
CSGR16H19ORF52	HDAC9
CSGR17H19ORF70	HDLBP
CSGR17H1ORF112	HEATR6
CSRNP1	HEY1
CSRNP3	HGD
CSRP2BP	HGSNAT
CSTF1	HHIPL1
CTAGE5	HINT1
CTDNEP1	HLCS
CTH	HM13
CTNNA2	HMBS
CTNNB1	HMG20A
CTPS1	HNRNPA3
CTSZ	HNRNPU
CTU2	HPDL
CUL2	HRAS
CUL5	HSD17B10
CXADR	HSD17B4
CYFIP2	HSD3B7
CYTH1	HSP90B1
CYTIP	HSPA13
DAAM2	HSPA5
DACH1	HSPA9
DAD1	HSPB7
DAO	HSPBAP1
DAP	HSPD1
DAP3	HTATIP2
DARS	HYOU1
DAXX	ICMT
DAZAP1	IDH1
DAZAP2	IDH3A
DBNDD1	IDI1
DBP	IFT81
DBT	IGDCC3
DCBLD2	IGFBP4
DCHS2	IGFLR1
DCLRE1C	ILVBL
DDI2	IMMT
DDIT3	INPPL1
DDR1	INSIG1
DDRGK1	INTS5
DDX1	IP6K2
DDX10	IRF6
DDX17	IRF7
DDX18	IRS2
DDX24	ISOC2
DDX27	ITGA7
DDX3X	ITGB4
DDX46	ITIH5
DDX47	ITPKB
DDX49	ITPR1
DDX54	IVD
DDX55	JARID2
DDX56	JMY
DECR1	KALRN
DECR2	KANSL3
DEDD2	KAT6A
DEF8	KAT6B
DEGS2	KCNQ4
DENND2D	KDM2A
DENND4B	KDM5B
DENND4C	KDM6A
DENND5A	KIAA0355
DENND6B	KIAA1107
DENR	KIAA1217
DERL1	KIAA1671
DERL2	KIAA2013
DES	KIDINS220
DGAT2	KLF11
DGKE	KLF12
DGKG	KLHDC2
DGKI	KLHL17
DGKQ	KLHL22
DHCR24	KLHL5
DHDDS	KLHL6
DHDH	KMT2E
DHODH	KPNA1
DHRS3	KRTCAP2
DHRS7B	KRTCAP3
DHTKD1	KTN1
DHX30	LAMA2
DHX32	LARP4
DHX9	LARS
DIEXF	LCAT
DIO1	LCK
DISC1	LCLAT1
DISP1	LCP2
DISP2	LCT
DKC1	LDHB
DLAT	LDLRAP1
DLD	LEF1
DLEC1	LENG9
DLG1	LHFPL2
DLG5	LHPP
DLST	LIAS
DMAP1	LIMA1
DMGDH	LIMCH1
DMTN	LIMK2
DNA2	LIN7A
DNAH2	LIPC
DNAJA2	LLGL1
DNAJA3	LMAN1
DNAJB11	LMAN2
DNAJB12	LMBRD2
DNAJB14	LMNA
DNAJC1	LNPEP
DNAJC10	LOC107372319
DNAJC12	LOC107372330
DNAJC13	LOC107372383
DNAJC16	LOC107372410
DNAJC19	LOC107372463
DNAJC2	LOC107372473
DNAJC21	LOC107372477
DNAJC22	LOC107372496
DNAJC3	LOC107372503
DNAJC5G	LOC107372514
DNAJC6	LOC107372526
DNASE1L2	LOC107372555
DNER	LOC107372582
DNM1	LOC107372644
DNTTIP2	LOC107372683
DOCK10	LOC107372718
DOCK2	LOC107372744
DOCK3	LOC107372750
DOCK4	LOC107372763
DOHH	LOC107372770
DOK3	LOC107372812
DOLK	LOC107372821
DOLPP1	LOC107372824
DOPEY1	LOC107372830
DOPEY2	LOC107372891
DPAGT1	LOC107372901
DPH1	LOC107372902
DPH2	LOC107372907
DPH7	LOC107372922
DPM1	LOC107372950
DPM3	LOC107372956
DPP10	LOC107373131
DPP3	LOC107373172
DPT	LOC107373173
DPY19L1	LOC107373178
DPYS	LOC107373260
DPYSL4	LOC107373383
DPYSL5	LOC107373394
DQX1	LOC107373407
DRAXIN	LOC107373409
DRC7	LOC107373418
DRG1	LOC107373434
DRG2	LOC107373441
DSE	LOC107373459
DSTYK	LOC107373461
DTNB	LOC107373491
DTX1	LOC107373526
DUS3L	LOC107373584
DUSP1	LOC107373588
DUSP8	LOC107373597
DVL1	LOC107373603
DVL3	LOC107373618
DYM	LOC107373648
DYNC1LI2	LOC107373662
DYNC2H1	LOC107373718
DYRK3	LOC107373751
DYSF	LOC107373755
DZIP1	LOC107373763
E2F3	LOC107373786
EBF1	LOC107373789
EBP	LOC107373826
EBPL	LOC107373838
ECE2	LOC107373850
ECHDC2	LOC107374000
ECHDC3	LOC107374020
ECHS1	LOC107374027
ECI2	LOC107374031
ECSIT	LOC107374032
ECT2	LOC107374060
EDA	LOC107374077
EDEM1	LOC107374121
EDEM3	LOC107374124
EDF1	LOC107374169
EDRF1	LOC107374177
EEF1G	LOC107374199
EFL1	LOC107374206
EFNB1	LOC107374242
EFR3A	LOC107374258
EFR3B	LOC107374266
EGF	LOC107374298
EGLN1	LOC107374342
EGLN3	LOC107374352
EIF2A	LOC107374385
EIF2AK1	LOC107374388
EIF2AK3	LOC107374391
EIF2B4	LOC107374428
EIF2D	LOC107374444
EIF2S2	LOC107374453
EIF3A	LOC107374475
EIF3B	LOC107374478
EIF3E	LOC107374525
EIF3I	LOC107374580
EIF3J	LOC107374585
EIF4B	LOC107374617
EIF4EBP2	LOC107374655
EIF4G1	LOC107374660
EIF5	LOC107374709
EIF5B	LOC107374733
EIF6	LOC107374749
ELF4	LOC107374759
ELFN2	LOC107374763
ELL2	LOC107374798
ELMOD1	LOC107374826
ELMSAN1	LOC107374907
ELN	LOC107374949
ELOF1	LOC107374952
ELOVL5	LOC107375065
EMC6	LOC107375066
EML3	LOC107375097
EML5	LOC107375124
EMP1	LOC107375134
ENDOG	LOC107375227
ENDOU	LOC107375271
ENDOV	LOC107375297
ENO1	LOC107375315
ENO2	LOC107375330
ENOPH1	LOC107375331
ENPEP	LOC107375337
ENPP5	LOC107375383
ENTPD4	LOC107375386
ENY2	LOC107375411
EP300	LOC107375461
EPB41	LOC107375545
EPCAM	LOC107375565
EPHA5	LOC107375566
EPRS	LOC107375602
EPS15L1	LOC107375623
EPT1	LOC107375652
ERAL1	LOC107375692
ERBB3	LOC107375711
ERF	LOC107375712
ERGIC1	LOC107375713
ERGIC3	LOC107375755
ERLEC1	LOC107375824
ERO1B	LOC107375846
ERP27	LOC107375875
ERP44	LOC107375910
ESD	LOC107375912
ESF1	LOC107375933
ESPN	LOC107375957
ESPNL	LOC107375992
ESRP1	LOC107376005
ESRRA	LOC107376008
ESRRG	LOC107376032
ETF1	LOC107376040
ETFA	LOC107376051
ETFB	LOC107376052
EWSR1	LOC107376056
EXD3	LOC107376114
EXOSC6	LOC107376175
EZH1	LOC107376184
EZH2	LOC107376197
FAAH2	LOC107376201
FABP1	LOC107376208
FABP2	LOC107376222
FAF2	LOC107376225
FAIM	LOC107376247
FAM102A	LOC107376295
FAM107B	LOC107376309
FAM117B	LOC107376359
FAM118B	LOC107376361
FAM120C	LOC107376424
FAM131A	LOC107376444
FAM133B	LOC107376465
FAM134A	LOC107376472
FAM135B	LOC107376476
FAM136A	LOC107376501
FAM161A	LOC107376510
FAM171B	LOC107376513
FAM177B	LOC107376532
FAM179B	LOC107376545
FAM189A1	LOC107376588
FAM210A	LOC107376589
FAM3C	LOC107376592
FAM43B	LOC107376612
FAM46C	LOC107376634
FAM46D	LOC107376655
FAM65B	LOC107376657
FAM65C	LOC107376658
FAM69B	LOC107376684
FAM69C	LOC107376701
FAM73A	LOC107376780
FAM73B	LOC107376823
FARP1	LOC107376898
FARSA	LOC107376903
FARSB	LOC107376905
FASN	LOC107376911
FASTK	LOC107376995
FASTKD1	LOC107377027
FAT1	LOC107377055
FAT2	LOC107377059
FAT3	LOC107377101
FAXC	LOC107377187
FBL	LOC107377204
FBLN5	LOC107377225
FBN3	LOC107377239
FBRSL1	LOC107377314
FBXL16	LOC107377344
FBXL2	LOC107377409
FBXO2	LOC107377420
FBXO25	LOC107377436
FBXO32	LOC107377469
FBXO33	LOC107377499
FBXO38	LOC107377522
FBXW7	LOC107377578
FDPS	LOC107377579
FEM1B	LOC107377671
FEN1	LOC107377691
FER	LOC107377705
FERMT1	LOC107377725
FEV	LOC107377747
FEZ1	LOC107377777
FGD6	LOC107377899
FGF12	LOC107377914
FGF14	LOC107377949
FGF6	LOC107378074
FGF7	LOC107378113
FGFR1OP	LOC107378141
FGFR4	LOC107378147
FGFRL1	LOC107378160
FH	LOC107378166
FHDC1	LOC107378194
FHL2	LOC107378197
FHL3	LOC107378210
FHOD3	LOC107378240
FICD	LOC107378280
FIGF	LOC107378306
FILIP1L	LOC107378311
FITM2	LOC107378339
FKBP11	LOC107378366
FKBP2	LOC107378475
FKBP4	LOC107378478
FKBP9	LOC107378486
FLAD1	LOC107378497
FLCN	LOC107378498
FLII	LOC107378524
FLNB	LOC107378566
FLOT1	LOC107378571
FLOT2	LOC107378574
FLRT3	LOC107378613
FLT3	LOC107378622
FMNL3	LOC107378643
FNDC1	LOC107378644
FNDC3A	LOC107378669
FNDC4	LOC107378676
FNIP1	LOC107378748
FOLH1B	LOC107378858
FOSB	LOC107378872
FOSL2	LOC107378920
FOXN3	LOC107379006
FOXO1	LOC107379012
FOXP2	LOC107379036
FOXP4	LOC107379136
FOXRED1	LOC107379137
FPGS	LOC107379146
FRAS1	LOC107379174
FREM1	LOC107379218
FREM3	LOC107379238
FRK	LOC107379239
FRMD6	LOC107379274
FRMPD1	LOC107379315
FRMPD3	LOC107379323
FRRS1L	LOC107379378
FRY	LOC107379383
FSD1	LOC107379394
FSTL4	LOC107379396
FSTL5	LOC107379397
FTSJ3	LOC107379418
FUBP1	LOC107379481
FUS	LOC107379492
FXR1	LOC107379499
FYN	LOC107379503
FYTTD1	LOC107379532
FZD4	LOC107379538
G3BP1	LOC107379544
G6PC	LOC107379582
G6PC2	LOC107379601
GAB2	LOC107379603
GABARAPL2	LOC107379605
GABBR1	LOC107379614
GABBR2	LOC107379625
GABRG1	LOC107379637
GABRG2	LOC107379678
GADD45B	LOC107379679
GADD45G	LOC107379680
GADD45GIP1	LOC107379771
GALE	LOC107379853
GALNT1	LOC107379863
GALNT12	LOC107379868
GALNT13	LOC107379927
GALNT5	LOC107379946
GALNT9	LOC107379963
GAMT	LOC107379993
GANAB	LOC107379994
GAREM2	LOC107380030
GARS	LOC107380192
GART	LOC107380316
GAS1	LOC107380345
GATA6	LOC107380427
GATM	LOC107380482
GATSL2	LOC107380535
GBF1	LOC107380586
GCAT	LOC107380695
GCDH	LOC107380736
GCG	LOC107380782
GCHFR	LOC107380805
GCK	LOC107380806
GCKR	LOC107380827
GCLM	LOC107380844
GCN1	LOC107380855
GCOM1	LOC107380859
GDAP1L1	LOC107380902
GDF6	LOC107380909
GDI1	LOC107380958
GDNF	LOC107380967
GET4	LOC107380988
GFM1	LOC107381011
GFM2	LOC107381024
GFOD1	LOC107381034
GFPT1	LOC107381079
GFRA1	LOC107381091
GGCX	LOC107381115
GGT7	LOC107381159
GHITM	LOC107381177
GHR	LOC107381198
GIGYF2	LOC107381200
GLCCI1	LOC107381233
GLCE	LOC107381309
GLG1	LOC107381330
GLO1	LOC107381349
GLOD4	LOC107381353
GLRA2	LOC107381383
GLRB	LOC107381441
GLRX	LOC107381452
GLRX5	LOC107381472
GLYCTK	LOC107381484
GMPPA	LOC107381487
GMPPB	LOC107381488
GNAO1	LOC107381497
GNAZ	LOC107381521
GNB4	LOC107381525
GNB5	LOC107381526
GNG13	LOC107381578
GNG2	LOC107381616
GNG4	LOC107381651
GNL3	LOC107381672
GNMT	LOC107381730
GNPAT	LOC107381736
GNPNAT1	LOC107381742
GNS	LOC107381744
GOLGA1	LOC107381770
GOLGA2	LOC107381787
GOLGA4	LOC107381870
GOLGA5	LOC107381906
GOLIM4	LOC107381954
GOLT1B	LOC107382005
GOT2	LOC107382043
GPA33	LOC107382047
GPATCH2L	LOC107382070
GPN1	LOC107382132
GPR12	LOC107382160
GPR137C	LOC107382165
GPR146	LOC107382167
GPR149	LOC107382168
GPR153	LOC107382169
GPR158	LOC107382190
GPR173	LOC107382198
GPR180	LOC107382201
GPR19	LOC107382284
GPR52	LOC107382285
GPR6	LOC107382294
GPR75	LOC107382301
GPR84	LOC107382362
GPR85	LOC107382372
GPRC5B	LOC107382400
GPRIN1	LOC107382402
GPSM2	LOC107382413
GPX2	LOC107382523
GRAMD1B	LOC107382537
GRAMD2	LOC107382555
GRAMD4	LOC107382645
GRAP	LOC107382648
GRB14	LOC107382741
GRIA2	LOC107382746
GRIK5	LOC107382751
GRINA	LOC107382807
GRIP2	LOC107382814
GRM4	LOC107382817
GRPEL1	LOC107382845
GRTP1	LOC107382943
GSN	LOC107382981
GSPT1	LOC107383002
GSS	LOC107383046
GSTZ1	LOC107383050
GTF2H1	LOC107383079
GTF3A	LOC107383115
GTF3C5	LOC107383139
GTPBP1	LOC107383140
GUCY1A2	LOC107383147
GUCY2C	LOC107383187
H6PD	LOC107383204
HACD1	LOC107383270
HACD2	LOC107383275
HACD3	LOC107383297
HADHA	LOC107383317
HADHB	LOC107383347
HAGH	LOC107383404
HARS	LOC107383435
HBS1L	LOC107383450
HCN2	LOC107383454
HDAC5	LOC107383474
HDAC7	LOC107383476
HDAC9	LOC107383483
HDLBP	LOC107383518
HEATR1	LOC107383558
HEATR3	LOC107383585
HEATR6	LOC107383590
HEBP1	LOC107383602
HECA	LOC107383613
HECTD2	LOC107383715
HECTD3	LOC107383768
HES2	LOC107383789
HES4	LOC107383801
HHIP	LOC107383802
HIC1	LOC107383805
HIC2	LOC107383806
HINT3	LOC107383820
HIVEP2	LOC107383826
HLCS	LOC107383849
HM13	LOC107383861
HMGA1	LOC107383862
HMHA1	LOC107383903
HNF1A	LOC107383943
HNF4G	LOC107383947
HNRNPH1	LOC107383949
HNRNPL	LOC107383961
HOGA1	LOC107383968
HOMER1	LOC107383977
HOOK2	LOC107384014
HOOK3	LOC107384030
HPDL	LOC107384046
HPRT1	LOC107384048
HPS5	LOC107384050
HRAS	LOC107384053
HSD11B2	LOC107384121
HSD17B4	LOC107384141
HSD3B7	LOC107384146
HSP90B1	LOC107384147
HSPA13	LOC107384165
HSPA14	LOC107384182
HSPA4L	LOC107384221
HSPA5	LOC107384228
HSPA9	LOC107384259
HSPB7	LOC107384270
HSPB8	LOC107384293
HSPBP1	LOC107384300
HSPD1	LOC107384302
HSPG2	LOC107384317
HTRA1	LOC107384334
HTRA3	LOC107384356
HUWE1	LOC107384359
HYLS1	LOC107384363
HYOU1	LOC107384392
IARS	LOC107384504
IARS2	LOC107384547
ICA1	LOC107384578
ICE2	LOC107384617
ICMT	LOC107384631
IDE	LOC107384705
IDH1	LOC107384710
IDH3A	LOC107384722
IDH3B	LOC107384740
IDI1	LOC107384763
IFI30	LOC107384765
IFT172	LOC107384787
IFT74	LOC107384812
IGDCC3	LOC107384898
IGDCC4	LOC107384924
IGFBP2	LOC107384934
IGFBP4	LOC107384941
IGFLR1	LOC107384945
IGHMBP2	LOC107384960
IGLON5	LOC107384962
IGSF10	LOC107385034
IGSF5	LOC107385048
IKBKE	LOC107385134
IKZF1	LOC107385192
IKZF2	LOC107385196
ILF2	LOC107385217
ILVBL	LOC107385218
IMMT	LOC107385242
IMPAD1	LOC107385281
IMPDH2	LOC107385311
INA	LOC107385321
INO80	LOC107385326
INPP4A	LOC107385386
INPP4B	LOC107385387
INPP5D	LOC107385394
INPP5J	LOC107385414
INSIG1	LOC107385415
INSM1	LOC107385470
INTS5	LOC107385482
INTS8	LOC107385493
IPMK	LOC107385536
IPO13	LOC107385565
IPO4	LOC107385578
IPO5	LOC107385580
IPO7	LOC107385598
IQGAP2	LOC107385606
IQGAP3	LOC107385621
IQSEC3	LOC107385645
IRF6	LOC107385657
IRF7	LOC107385679
IRF8	LOC107385715
IRF9	LOC107385720
IRS2	LOC107385733
ISM2	LOC107385804
ISOC2	LOC107385838
ITGB4	LOC107385858
ITGB5	LOC107385911
ITGB6	LOC107385912
ITGB8	LOC107385969
ITM2A	LOC107385971
ITPKB	LOC107385975
ITPR1	LOC107385983
ITPR3	LOC107386015
IVD	LOC107386040
JAM2	LOC107386068
JMJD6	LOC107386109
JMY	LOC107386128
JPH1	LOC107386141
JPH3	LOC107386155
JUN	LOC107386157
KALRN	LOC107386166
KANK2	LOC107386168
KANSL3	LOC107386181
KAT5	LOC107386216
KAT6B	LOC107386223
KATNBL1	LOC107386229
KCNB1	LOC107386262
KCNC1	LOC107386305
KCNG4	LOC107386306
KCNH4	LOC107386320
KCNIP1	LOC107386381
KCNIP2	LOC107386417
KCNJ11	LOC107386430
KCNK1	LOC107386454
KCNK18	LOC107386491
KCNK2	LOC107386559
KCNK5	LOC107386611
KCNK9	LOC107386616
KCNMA1	LOC107386688
KCNMB4	LOC107386728
KCNN1	LOC107386733
KCNQ3	LOC107386790
KCNS2	LOC107386799
KCNS3	LOC107386823
KCTD14	LOC107386825
KCTD15	LOC107386829
KCTD16	LOC107386886
KCTD4	LOC107386903
KHDRBS3	LOC107386906
KHSRP	LOC107386935
KIAA0040	LOC107386945
KIAA0100	LOC107386967
KIAA0141	LOC107387014
KIAA0319L	LOC107387018
KIAA0368	LOC107387025
KIAA0556	LOC107387033
KIAA1033	LOC107387046
KIAA1107	LOC107387071
KIAA1211	LOC107387144
KIAA1217	LOC107387167
KIAA1429	LOC107387174
KIAA1456	LOC107387186
KIAA1522	LOC107387198
KIAA1644	LOC107387206
KIAA1671	LOC107387243
KIAA1755	LOC107387257
KIAA1841	LOC107387296
KIAA2022	LOC107387362
KIDINS220	LOC107387428
KIF13B	LOC107387470
KIF19	LOC107387506
KIF1B	LOC107387539
KIF20A	LOC107387551
KIF3A	LOC107387562
KIF5B	LOC107387601
KIF5C	LOC107387611
KIF7	LOC107387615
KIN	LOC107387616
KIT	LOC107387629
KIZ	LOC107387648
KL	LOC107387664
KLB	LOC107387669
KLC2	LOC107387680
KLC4	LOC107387751
KLF11	LOC107387769
KLF12	LOC107387805
KLF15	LOC107387822
KLF2	LOC107387843
KLF5	LOC107387849
KLF9	LOC107387857
KLHDC10	LOC107387912
KLHDC2	LOC107387972
KLHDC3	LOC107387978
KLHDC8A	LOC107388102
KLHDC8B	LOC107388167
KLHL17	LOC107388176
KLHL22	LOC107388217
KLHL30	LOC107388270
KLHL5	LOC107388393
KLHL6	LOC107388422
KMT2E	LOC107388425
KPNA1	LOC107388450
KPNA6	LOC107388453
KPNB1	LOC107388578
KRTCAP2	LOC107388683
KRTCAP3	LOC107388684
KSR1	LOC107388685
KSR2	LOC107388766
L1CAM	LOC107388768
LAMA2	LOC107388775
LAMB1	LOC107388798
LAPTM4A	LOC107388822
LARP1	LOC107388829
LARP4	LOC107388850
LARS	LOC107388855
LCAT	LOC107388876
LCK	LOC107388877
LCN2	LOC107388884
LCP1	LOC107388892
LCP2	LOC107388895
LCT	LOC107388968
LDLR	LOC107389001
LEF1	LOC107389005
LENG9	LOC107389011
LEO1	LOC107389025
LEPR	LOC107389026
LETM1	LOC107389053
LGI3	LOC107389059
LGR4	LOC107389092
LHPP	LOC107389108
LIAS	LOC107389170
LIG4	LOC107389172
LIMD2	LOC107389176
LIMK1	LOC107389177
LIMK2	LOC107389222
LIN7B	LOC107389231
LLGL1	LOC107389232
LLGL2	LOC107389233
LLPH	LOC107389264
LMAN1	LOC107389295
LMAN2	LOC107389349
LMBRD2	LOC107389362
LMF1	LOC107389374
LNPEP	LOC107389394
LNX1	LOC107389522
LNX2	LOC107389533
LOC107372319	LOC107389549
LOC107372324	LOC107389570
LOC107372330	LOC107389662
LOC107372370	LOC107389678
LOC107372372	LOC107389682
LOC107372380	LOC107389684
LOC107372383	LOC107389736
LOC107372396	LOC107389771
LOC107372409	LOC107389814
LOC107372411	LOC107389815
LOC107372431	LOC107389817
LOC107372451	LOC107389821
LOC107372472	LOC107389941
LOC107372473	LOC107389948
LOC107372477	LOC107389952
LOC107372486	LOC107389963
LOC107372493	LOC107389976
LOC107372495	LOC107390047
LOC107372504	LOC107390048
LOC107372509	LOC107390062
LOC107372514	LOC107390103
LOC107372517	LOC107390105
LOC107372526	LOC107390154
LOC107372554	LOC107390194
LOC107372555	LOC107390211
LOC107372582	LOC107390237
LOC107372613	LOC107390267
LOC107372615	LOC107390275
LOC107372640	LOC107390354
LOC107372644	LOC107390365
LOC107372651	LOC107390373
LOC107372669	LOC107390378
LOC107372683	LOC107390385
LOC107372700	LOC107390408
LOC107372718	LOC107390437
LOC107372719	LOC107390458
LOC107372722	LOC107390470
LOC107372733	LOC107390473
LOC107372737	LOC107390475
LOC107372744	LOC107390481
LOC107372748	LOC107390506
LOC107372753	LOC107390508
LOC107372767	LOC107390552
LOC107372770	LOC107390554
LOC107372784	LOC107390583
LOC107372785	LOC107390588
LOC107372786	LOC107390654
LOC107372799	LOC107390661
LOC107372800	LOC107390704
LOC107372820	LOC107390706
LOC107372828	LOC107390707
LOC107372830	LOC107390719
LOC107372841	LOC107390836
LOC107372843	LOC107390840
LOC107372866	LOC107390870
LOC107372880	LOC107390874
LOC107372890	LOC107390895
LOC107372901	LOC107390896
LOC107372902	LOC107390917
LOC107372912	LOC107390927
LOC107372916	LOC107391030
LOC107372920	LOC107391066
LOC107372924	LOC107391080
LOC107372956	LOC107391086
LOC107372959	LOC107391105
LOC107372973	LOC107391107
LOC107372974	LOC107391124
LOC107372996	LOC107391150
LOC107373003	LOC107391169
LOC107373005	LOC107391170
LOC107373010	LOC107391211
LOC107373070	LOC107391222
LOC107373071	LOC107391264
LOC107373073	LOC107391281
LOC107373077	LOC107391307
LOC107373089	LOC107391340
LOC107373091	LOC107391341
LOC107373118	LOC107391350
LOC107373123	LOC107391354
LOC107373131	LOC107391378
LOC107373143	LOC107391405
LOC107373173	LOC107391415
LOC107373178	LOC107391492
LOC107373189	LOC107391502
LOC107373230	LOC107391505
LOC107373257	LOC107391580
LOC107373260	LOC107391587
LOC107373269	LOC107391613
LOC107373277	LOC107391653
LOC107373304	LOC107391680
LOC107373317	LOC107391695
LOC107373354	LOC107391701
LOC107373356	LOC107391871
LOC107373375	LOC107391878
LOC107373376	LOC107391882
LOC107373394	LOC107391936
LOC107373399	LOC107392007
LOC107373409	LOC107392075
LOC107373416	LOC107392107
LOC107373418	LOC107392117
LOC107373426	LOC107392145
LOC107373427	LOC107392162
LOC107373434	LOC107392260
LOC107373437	LOC107392335
LOC107373449	LOC107392355
LOC107373459	LOC107392429
LOC107373481	LOC107392502
LOC107373488	LOC107392507
LOC107373494	LOC107392516
LOC107373496	LOC107392521
LOC107373504	LOC107392593
LOC107373508	LOC107392602
LOC107373511	LOC107392604
LOC107373526	LOC107392606
LOC107373550	LOC107392653
LOC107373555	LOC107392739
LOC107373566	LOC107392740
LOC107373568	LOC107392755
LOC107373571	LOC107392758
LOC107373584	LOC107392785
LOC107373588	LOC107392807
LOC107373592	LOC107392818
LOC107373595	LOC107392821
LOC107373597	LOC107392840
LOC107373605	LOC107392953
LOC107373612	LOC107392956
LOC107373618	LOC107392979
LOC107373629	LOC107392981
LOC107373642	LOC107392988
LOC107373645	LOC107393006
LOC107373648	LOC107393096
LOC107373658	LOC107393112
LOC107373665	LOC107393195
LOC107373671	LOC107393229
LOC107373685	LOC107393238
LOC107373692	LOC107393273
LOC107373695	LOC107393303
LOC107373705	LOC107393308
LOC107373716	LOC107393335
LOC107373724	LOC107393342
LOC107373726	LOC107393374
LOC107373745	LOC107393401
LOC107373751	LOC107393428
LOC107373755	LOC107393446
LOC107373763	LOC107393497
LOC107373783	LOC107393549
LOC107373786	LOC107393557
LOC107373789	LOC107393607
LOC107373790	LOC107393622
LOC107373791	LOC107393679
LOC107373807	LOC107393680
LOC107373809	LOC107393684
LOC107373818	LOC107393692
LOC107373823	LOC107393724
LOC107373824	LOC107393785
LOC107373826	LOC107393789
LOC107373832	LOC107393875
LOC107373848	LOC107393878
LOC107373850	LOC107393909
LOC107373856	LOC107393983
LOC107373857	LOC107394027
LOC107373858	LOC107394048
LOC107373859	LOC107394055
LOC107373860	LOC107394065
LOC107373864	LOC107394134
LOC107373878	LOC107394162
LOC107373899	LOC107394188
LOC107373901	LOC107394203
LOC107373928	LOC107394231
LOC107373953	LOC107394281
LOC107374006	LOC107394297
LOC107374010	LOC107394328
LOC107374020	LOC107394337
LOC107374026	LOC107394339
LOC107374027	LOC107394344
LOC107374054	LOC107394415
LOC107374060	LOC107394430
LOC107374063	LOC107394435
LOC107374067	LOC107394569
LOC107374105	LOC107394573
LOC107374124	LOC107394596
LOC107374145	LOC107394601
LOC107374161	LOC107394621
LOC107374169	LOC107394624
LOC107374178	LOC107394635
LOC107374199	LOC107394685
LOC107374206	LOC107394700
LOC107374208	LOC107394711
LOC107374236	LOC107394740
LOC107374239	LOC107394770
LOC107374247	LOC107394792
LOC107374261	LOC107394808
LOC107374271	LOC107394810
LOC107374275	LOC107394811
LOC107374298	LOC107394864
LOC107374306	LOC107394865
LOC107374342	LOC107394889
LOC107374345	LOC107394923
LOC107374352	LOC107394932
LOC107374373	LOC107394947
LOC107374374	LOC107394968
LOC107374383	LOC107394973
LOC107374388	LOC107395009
LOC107374391	LOC107395038
LOC107374393	LOC107395064
LOC107374397	LOC107395091
LOC107374408	LOC107395119
LOC107374414	LOC107395133
LOC107374428	LOC107395207
LOC107374429	LOC107395221
LOC107374439	LOC107395285
LOC107374442	LOC107395310
LOC107374444	LOC107395311
LOC107374445	LOC107395330
LOC107374447	LOC107395427
LOC107374453	LOC107395465
LOC107374466	LOC107395467
LOC107374472	LOC107395564
LOC107374478	LOC107395633
LOC107374480	LOC107395644
LOC107374498	LOC107395651
LOC107374509	LOC107395652
LOC107374525	LOC107395671
LOC107374534	LOC107395673
LOC107374536	LOC107395685
LOC107374548	LOC107395686
LOC107374561	LOC107395691
LOC107374574	LOC107395693
LOC107374580	LOC107395718
LOC107374592	LOC107395725
LOC107374617	LOC107395786
LOC107374620	LOC107395789
LOC107374623	LOC107395809
LOC107374651	LOC107395871
LOC107374655	LOC107395872
LOC107374669	LOC107395986
LOC107374717	LOC107396014
LOC107374733	LOC107396020
LOC107374736	LOC107396064
LOC107374741	LOC107396071
LOC107374743	LOC107396079
LOC107374744	LOC107396143
LOC107374748	LOC107396144
LOC107374749	LOC107396206
LOC107374759	LOC107396219
LOC107374760	LOC107396221
LOC107374763	LOC107396226
LOC107374781	LOC107396304
LOC107374801	LOC107396329
LOC107374802	LOC107396387
LOC107374803	LOC107396450
LOC107374806	LOC107396451
LOC107374826	LOC107396518
LOC107374859	LOC107396524
LOC107374860	LOC107396539
LOC107374869	LOC107396558
LOC107374876	LOC107396586
LOC107374907	LOC107396703
LOC107374911	LOC107396710
LOC107374919	LOC107396723
LOC107374920	LOC107396785
LOC107374931	LOC107396831
LOC107374949	LOC107396832
LOC107374951	LOC107396835
LOC107374955	LOC107396860
LOC107374960	LOC107396861
LOC107375023	LOC107396869
LOC107375032	LOC107396916
LOC107375033	LOC107396931
LOC107375047	LOC107396939
LOC107375056	LOC107396951
LOC107375059	LOC107396978
LOC107375066	LOC107397042
LOC107375089	LOC107397044
LOC107375093	LOC107397046
LOC107375097	LOC107397086
LOC107375098	LOC107397096
LOC107375105	LOC107397109
LOC107375109	LOC107397140
LOC107375116	LOC107397147
LOC107375122	LOC107397168
LOC107375127	LOC107397178
LOC107375134	LOC107397196
LOC107375141	LOC107397197
LOC107375153	LOC107397199
LOC107375162	LOC107397218
LOC107375164	LOC107397237
LOC107375178	LOC107397251
LOC107375190	LOC107397310
LOC107375210	LOC107397355
LOC107375212	LOC107397359
LOC107375220	LOC107397379
LOC107375222	LOC107397382
LOC107375226	LOC107397384
LOC107375227	LPCAT3
LOC107375259	LPL
LOC107375262	LRCH4
LOC107375289	LRIG1
LOC107375297	LRIG2
LOC107375299	LRIG3
LOC107375312	LRP6
LOC107375315	LRRC18
LOC107375318	LRRC28
LOC107375340	LRRC59
LOC107375347	LRRIQ1
LOC107375363	LTN1
LOC107375383	LUM
LOC107375429	LXN
LOC107375461	LYPLA2
LOC107375463	LYST
LOC107375475	MADD
LOC107375489	MAFB
LOC107375502	MAGT1
LOC107375507	MAML1
LOC107375509	MAML3
LOC107375566	MAN2A2
LOC107375580	MAN2B2
LOC107375596	MANF
LOC107375598	MAP2K5
LOC107375602	MAP3K15
LOC107375618	MAP3K3
LOC107375626	MAP4K5
LOC107375645	MAPK10
LOC107375652	MAPK6
LOC107375653	MAST4
LOC107375660	MAT2A
LOC107375661	MAU2
LOC107375663	MBOAT1
LOC107375664	MCFD2
LOC107375695	MDGA2
LOC107375707	MDH2
LOC107375709	MEAF6
LOC107375711	MED13
LOC107375712	MEF2C
LOC107375713	MEOX1
LOC107375801	MESDC2
LOC107375807	METAP1
LOC107375814	MFAP2
LOC107375815	MFSD10
LOC107375819	MFSD4B
LOC107375824	MGAT1
LOC107375846	MGAT2
LOC107375861	MGEA5
LOC107375867	MGP
LOC107375869	MGST3
LOC107375870	MIB2
LOC107375875	MICAL2
LOC107375881	MIEN1
LOC107375892	MIF
LOC107375896	MINK1
LOC107375897	MINPP1
LOC107375912	MIOX
LOC107375917	MLEC
LOC107375952	MLLT10
LOC107375954	MLXIP
LOC107375957	MMP19
LOC107375971	MMP2
LOC107375984	MNT
LOC107375992	MPC1
LOC107376000	MPDU1
LOC107376032	MPHOSPH9
LOC107376038	MPV17L2
LOC107376042	MRC2
LOC107376048	MRI1
LOC107376051	MRM1
LOC107376052	MROH1
LOC107376075	MRPL15
LOC107376108	MRPL17
LOC107376114	MRPL19
LOC107376127	MRPL21
LOC107376134	MRPL27
LOC107376140	MRPL28
LOC107376144	MRPL35
LOC107376152	MRPL40
LOC107376174	MRPL49
LOC107376175	MRPL52
LOC107376184	MRPL54
LOC107376187	MRPL9
LOC107376197	MRPS15
LOC107376201	MRPS16
LOC107376208	MRPS18C
LOC107376212	MRPS21
LOC107376213	MRPS22
LOC107376225	MRPS25
LOC107376250	MRPS33
LOC107376251	MRPS34
LOC107376254	MSMB
LOC107376262	MSMO1
LOC107376300	MSRA
LOC107376302	MTDH
LOC107376316	MTHFD1
LOC107376325	MTHFD2
LOC107376332	MTMR3
LOC107376333	MTMR6
LOC107376354	MTPN
LOC107376359	MTRR
LOC107376361	MTTP
LOC107376364	MUT
LOC107376365	MVK
LOC107376368	MVP
LOC107376377	MYADML2
LOC107376378	MYDGF
LOC107376394	MYO9B
LOC107376416	MYSM1
LOC107376424	N4BP1
LOC107376444	N4BP2
LOC107376445	NAAA
LOC107376451	NALCN
LOC107376455	NARF
LOC107376460	NARS
LOC107376467	NAT9
LOC107376472	NBR1
LOC107376477	NCEH1
LOC107376484	NCLN
LOC107376492	NCOA1
LOC107376497	NCOA2
LOC107376501	NCOR2
LOC107376506	NDUFA1
LOC107376507	NDUFA10
LOC107376510	NDUFA11
LOC107376516	NDUFA12
LOC107376532	NDUFA13
LOC107376533	NDUFA2
LOC107376561	NDUFA3
LOC107376564	NDUFA5
LOC107376589	NDUFA9
LOC107376592	NDUFAB1
LOC107376603	NDUFB11
LOC107376604	NDUFB2
LOC107376610	NDUFB3
LOC107376616	NDUFB4
LOC107376625	NDUFB5
LOC107376627	NDUFB6
LOC107376634	NDUFB8
LOC107376653	NDUFS2
LOC107376655	NDUFS3
LOC107376657	NDUFS5
LOC107376658	NDUFS7
LOC107376680	NELFA
LOC107376684	NFATC2IP
LOC107376693	NFATC3
LOC107376694	NFIL3
LOC107376701	NID1
LOC107376718	NID2
LOC107376726	NIFK
LOC107376747	NIM1K
LOC107376758	NIPA1
LOC107376788	NKAIN1
LOC107376789	NKTR
LOC107376802	NKX2-3
LOC107376804	NNT
LOC107376808	NOL11
LOC107376814	NOLC1
LOC107376849	NOP2
LOC107376854	NOP56
LOC107376864	NPC1L1
LOC107376868	NSDHL
LOC107376887	NT5C2
LOC107376892	NUAK1
LOC107376898	NUCB2
LOC107376899	NUFIP2
LOC107376900	NXPE3
LOC107376903	NYAP1
LOC107376910	OAT
LOC107376914	OCIAD1
LOC107376951	ODC1
LOC107376966	OGFOD1
LOC107376967	OLFML1
LOC107376968	OSER1
LOC107376990	OST4
LOC107376996	OSTC
LOC107377012	OTOR
LOC107377039	OXCT1
LOC107377051	OXNAD1
LOC107377058	P3H1
LOC107377059	P3H3
LOC107377085	P4HA2
LOC107377100	P4HB
LOC107377125	PACS1
LOC107377157	PAK1
LOC107377168	PALLD
LOC107377170	PAX6
LOC107377171	PCCA
LOC107377174	PCCB
LOC107377179	PCDH8
LOC107377190	PCK1
LOC107377193	PCK2
LOC107377199	PCM1
LOC107377203	PCMTD1
LOC107377205	PCNX1
LOC107377215	PCSK1
LOC107377216	PCSK7
LOC107377225	PCYT1A
LOC107377230	PCYT2
LOC107377231	PDCD2L
LOC107377239	PDCD6
LOC107377245	PDE1B
LOC107377246	PDE7A
LOC107377248	PDHA1
LOC107377273	PDHB
LOC107377293	PDIA3
LOC107377295	PDIA4
LOC107377308	PDIA5
LOC107377309	PDIA6
LOC107377344	PDK3
LOC107377366	PDLIM4
LOC107377368	PDXDC1
LOC107377394	PECR
LOC107377399	PELO
LOC107377404	PER1
LOC107377409	PERP
LOC107377411	PEX3
LOC107377419	PFDN1
LOC107377420	PGGT1B
LOC107377421	PGK1
LOC107377436	PGLYRP2
LOC107377463	PGM1
LOC107377464	PGP
LOC107377470	PGPEP1
LOC107377492	PHACTR2
LOC107377499	PHB
LOC107377528	PHB2
LOC107377553	PHF21B
LOC107377558	PHTF1
LOC107377578	PHYHD1
LOC107377579	PIGL
LOC107377647	PIGM
LOC107377651	PIGS
LOC107377664	PIGV
LOC107377671	PIK3R5
LOC107377672	PIK3R6
LOC107377676	PIN1
LOC107377687	PIP4K2C
LOC107377725	PITPNC1
LOC107377727	PLA1A
LOC107377742	PLCB3
LOC107377747	PLEC
LOC107377748	PLEKHA3
LOC107377751	PLEKHA7
LOC107377767	PLIN2
LOC107377776	PLIN5
LOC107377777	PLPP5
LOC107377794	PLSCR3
LOC107377808	PLTP
LOC107377865	PLXNC1
LOC107377877	PMP22
LOC107377878	POFUT1
LOC107377879	POGLUT1
LOC107377902	POLR3E
LOC107377908	POU2F1
LOC107377914	PPA1
LOC107377929	PPAN
LOC107377948	PPARA
LOC107377949	PPFIBP1
LOC107378009	PPIB
LOC107378013	PPID
LOC107378023	PPIG
LOC107378025	PPIL1
LOC107378027	PPM1D
LOC107378032	PPP1R10
LOC107378035	PPP1R12A
LOC107378049	PPP1R13B
LOC107378069	PPP1R14B
LOC107378074	PPP1R21
LOC107378075	PPP1R37
LOC107378098	PPP2R2D
LOC107378100	PPP5C
LOC107378107	PPP6C
LOC107378113	PPRC1
LOC107378134	PRDX5
LOC107378141	PREB
LOC107378147	PRELID1
LOC107378149	PREP
LOC107378159	PREX1
LOC107378166	PREX2
LOC107378192	PRKAG1
LOC107378194	PRKCSH
LOC107378197	PRMT1
LOC107378205	PRMT5
LOC107378206	PROC
LOC107378210	PRPS2
LOC107378231	PRR13
LOC107378236	PRRC1
LOC107378240	PRRC2B
LOC107378252	PRRT4
LOC107378256	PRSS48
LOC107378270	PSENEN
LOC107378275	PSMD6
LOC107378278	PSME4
LOC107378288	PSPH
LOC107378295	PTGER3
LOC107378298	PTGES2
LOC107378306	PTPRA
LOC107378310	PTPRH
LOC107378311	PTRF
LOC107378314	PURB
LOC107378318	PUS7L
LOC107378323	PXMP2
LOC107378331	PXMP4
LOC107378341	QSOX2
LOC107378343	RAB11A
LOC107378344	RAB12
LOC107378402	RAB4A
LOC107378434	RAB6A
LOC107378435	RACK1
LOC107378442	RADIL
LOC107378449	RAI1
LOC107378469	RALGAPA1
LOC107378470	RANBP10
LOC107378475	RAPGEF2
LOC107378491	RASGEF1B
LOC107378497	RBBP6
LOC107378498	RBM15
LOC107378500	RBP5
LOC107378507	RCN3
LOC107378524	RDH10
LOC107378530	RENBP
LOC107378536	RER1
LOC107378549	RERE
LOC107378551	RERGL
LOC107378561	REST
LOC107378564	REXO1
LOC107378571	RFX1
LOC107378574	RFX3
LOC107378583	RFX5
LOC107378591	RGR
LOC107378613	RHOB
LOC107378622	RHOT1
LOC107378634	RICTOR
LOC107378643	RIOK3
LOC107378644	RIPK2
LOC107378656	RMDN1
LOC107378659	RMDN3
LOC107378660	RNF121
LOC107378666	RNF144A
LOC107378667	RNF216
LOC107378669	RNF24
LOC107378676	RNF26
LOC107378677	RNF44
LOC107378678	RNLS
LOC107378680	RNMTL1
LOC107378692	ROCK1
LOC107378702	RPL10
LOC107378705	RPL10A
LOC107378771	RPL11
LOC107378783	RPL12
LOC107378784	RPL13
LOC107378785	RPL13A
LOC107378811	RPL14
LOC107378816	RPL15
LOC107378829	RPL17
LOC107378858	RPL18
LOC107378867	RPL18A
LOC107378882	RPL22L1
LOC107378892	RPL23
LOC107378896	RPL23A
LOC107378903	RPL24
LOC107378918	RPL27
LOC107378920	RPL27A
LOC107378961	RPL28
LOC107378962	RPL29
LOC107378963	RPL30
LOC107378982	RPL31
LOC107379005	RPL32
LOC107379012	RPL34
LOC107379035	RPL35A
LOC107379036	RPL36
LOC107379042	RPL37
LOC107379047	RPL37A
LOC107379050	RPL39
LOC107379077	RPL7
LOC107379085	RPL9
LOC107379086	RPLP0
LOC107379118	RPLP1
LOC107379120	RPN1
LOC107379128	RPN2
LOC107379134	RPS10
LOC107379139	RPS11
LOC107379150	RPS12
LOC107379151	RPS13
LOC107379152	RPS14
LOC107379156	RPS15
LOC107379166	RPS15A
LOC107379173	RPS16
LOC107379176	RPS17
LOC107379198	RPS18
LOC107379214	RPS19
LOC107379220	RPS20
LOC107379235	RPS21
LOC107379242	RPS23
LOC107379267	RPS24
LOC107379293	RPS25
LOC107379296	RPS27A
LOC107379315	RPS28
LOC107379321	RPS29
LOC107379323	RPS3
LOC107379332	RPS3A
LOC107379337	RPS5
LOC107379378	RPS7
LOC107379385	RPS9
LOC107379392	RRBP1
LOC107379393	RRH
LOC107379394	RSL1D1
LOC107379399	RTCB
LOC107379400	RTN1
LOC107379417	RUFY2
LOC107379418	RUNDC1
LOC107379430	S100A14
LOC107379435	SAMM50
LOC107379444	SAR1B
LOC107379481	SARS
LOC107379499	SBF2
LOC107379501	SC5D
LOC107379502	SCCPDH
[truncated: 3,452 more rows]

## Sheet: Fig.1g
	Young fasting DEGs	Aging DEGs
AATF	-0.995874	-0.566824			Young fasting DEGs vs. Aging DEGs
ABAT	-0.822016	-0.786453		Pearson r
ABCB6	-0.444437	-0.463414		r	0.7164
ABCD3	-0.859073	-0.894232		95% confidence interval	0,6905 to 0,7406
ABCE1	-0.875827	-1.0787		R squared	0.5133
ABCF1	-0.382708	-0.721722
ABCF2	-1.11165	-0.792783		P value
ABHD16A	-1.0742	-0.674612		P (two-tailed)	<0,0001
ACACA	-0.916868	-0.98325		P value summary	****
ACADM	-0.614207	-0.583305		Significant? (alpha = 0.05)	Yes
ACBD3	-0.739066	-0.531304
ACLY	-1.34428	-0.534148		Number of XY Pairs	1454
ACO1	-0.656749	-0.288179
ACO2	-1.01757	-0.504184
ACP1	-0.574336	-0.508588
ACP6	-1.42262	-1.26616
ACSBG2	-0.864952	-0.549913
ACVR1B	0.705203	0.571038
ADAM22	0.713801	1.4205
ADAM32	0.567172	0.825393
ADAMTS18	-1.22661	-0.65909
ADK	-0.902846	-0.813496
ADM2	1.36768	1.84508
ADRM1	-0.469462	-0.489548
AEBP1	-0.774398	-0.430929
AGBL5	0.751782	0.582973
AGPAT5	-0.978873	-0.795669
AGPS	-0.727142	-0.519009
AGTPBP1	0.511956	0.443602
AHCY	-1.5718	-1.36754
AIDA	-0.954957	-0.877354
AIFM1	-1.0812	-0.745075
ALDH1L2	-0.877752	-1.39799
ALDH2	-0.428647	-0.621556
ALDH4A1	-0.847937	-1.90012
ALDH6A1	-0.825869	-0.67232
ALDH7A1	-1.12646	-1.04739
ALG2	-0.801091	-0.876778
ALG3	-0.57132	-0.478819
ALG5	-1.21441	-1.0975
ALG8	-0.377427	-0.490347
ALPK1	0.464912	0.381081
AMD1	-1.10274	-0.706596
AMER2	-1.49253	-1.78624
AMMECR1	-0.636499	-0.49527
AMT	-1.17458	-1.398
ANGEL1	1.25245	0.71217
ANKIB1	1.05506	0.677159
ANKMY2	-0.815425	-0.784402
ANKRD11	0.326095	0.307155
ANKRD27	0.426023	0.374239
ANKRD6	0.724213	0.507022
ANKZF1	-0.674281	-0.690307
ANXA4	-0.936644	-1.03128
AP1B1	-0.823744	-0.544828
AP1G1	-0.34204	-0.276328
AP1M2	-0.635878	-1.03168
AP1S1	-0.452788	-0.400886
AP5Z1	0.41957	0.389662
APC2	0.677011	0.993068
ARAF	-0.368735	-0.48925
ARCN1	-0.724448	-0.696498
ARF1	-0.797725	-0.689027
ARFGAP1	-0.878029	-0.6641
ARFGAP2	-0.652836	-0.780485
ARHGAP21	0.874496	0.460209
ARHGAP9	0.743786	0.359811
ARID3B	0.857004	0.68867
ARID4B	0.770226	0.485184
ARL1	-0.638772	-0.352976
ARL6IP1	-0.587761	-0.353883
ASAH1	-0.638456	-0.386738
ASAH2	-2.96624	-3.27088
ASPG	-0.957823	-0.75295
ASPH	-0.471659	-0.47134
ASXL2	0.680121	0.386854
ATAD1	-1.13247	-0.948304
ATAD3A	-1.2302	-1.38218
ATF6B	0.566777	0.716135
ATG14	0.868492	0.517422
ATG2A	0.610271	0.513736
ATOH8	-0.673314	-0.693063
ATP13A1	-1.33365	-1.01583
ATP5B	-1.2884	-0.403243
ATP5C1	-1.09455	-0.586643
ATP5D	-0.794349	-0.536931
ATP5E	-1.14503	-0.50197
ATP5F1	-0.974731	-0.58049
ATP5G3	-0.987327	-0.513783
ATP5H	-0.708197	-0.594873
ATP5J	-0.917116	-0.603998
ATP5J2	-0.638165	-0.451809
ATP5O	-1.09618	-0.57905
ATP6V0A2	-0.455652	-0.524523
ATP9A	0.376062	0.272343
ATPAF2	-0.946281	-0.926567
ATRNL1	0.460573	0.353463
ATXN7L1	0.895516	0.517503
AURKAIP1	-0.936312	-0.809097
AXL	0.617278	0.501296
B4GALT7	-0.734766	-0.573718
BACE1	0.689214	1.21611
BAZ2B	0.658795	0.621834
BCKDHA	-0.873425	-0.720495
BCKDHB	-0.411575	-0.554878
BDH2	-0.616535	-0.783445
BET1	-1.02987	-1.00363
BMP4	0.598749	-0.558904
BRAF	0.401435	0.380411
BRD3	0.843966	0.54127
BROX	0.482349	0.40449
C1GALT1C1	-0.533974	-0.340569
C1QBP	-1.16971	-0.903729
CAB39L	-0.956149	-0.500363
CAD	-1.07212	-1.38742
CANX	-0.739795	-0.297172
CASP6	-0.63756	-0.556861
CAT	-0.561319	-0.431738
CAV1	-1.01441	-0.730335
CCDC134	-1.36056	-1.1956
CCDC173	1.35253	1.21045
CCDC43	-1.07143	-0.839494
[truncated: 1,332 more rows]

## Sheet: Fig.1h
Enrichment FDR	nGenes	Pathway Genes	Fold Enrichment	Pathway	URL	Genes
[truncated: 60 more rows]

[truncated: 2 more sheets: Fig.1i, Fig.1j]
