# Supplementary material for: Refeeding-associated AMPKγ1 complex activity is a hallmark of health and longevity
Source: Nat Aging. 2023 Nov 13;3(12):1544–60. doi: 10.1038/s43587-023-00521-y (PMC10724066; doi:10.1038/s43587-023-00521-y)
Supplement: Supplementary file 4 — Fig. 2 Statistical source data. [file 43587_2023_521_MOESM4_ESM.xlsx]

## Sheet: Fig.2b
	y-fed 1	y-fed 2	y-fed 3	y-fed 4	y-fasted 1	y-fasted 2	y-fasted 3	y-fasted 4	o-fed 1	o-fed 2	o-fed 3	o-fed 4	o-fed 5	o-fasted 1	o-fasted 2	o-fasted 3	o-fasted 4	o-fasted 5
Lcp1	-0.61358	-1.0061	-0.65208	-1.19128	-0.71379	-0.65477	-0.4865	0.544735	2.52764	-0.55332	-0.21007	0.700077	-0.5924	1.49448	1.31755	0.713027	0.45798	0.16564
Mrc1	-0.51882	-0.8135	0.286775	1.00953	-1.36171	-1.30178	-0.5703	0.081696	0.202622	1.63055	1.5239	0.188558	0.165773	1.15668	1.29209	0.82147	1.13481	-1.01578
Ncf1	-0.37104	-1.20921	-0.60438	-1.1029	-0.8102	-0.70383	-0.73892	-0.2196	1.30925	-0.28161	-0.41608	0.847409	-0.547	2.68322	0.964789	0.955933	0.036889	0.207268
Ncf2	-0.53382	-1.37993	0.156979	-0.73442	-1.15062	-0.66202	-0.48429	-0.48399	1.57431	-0.28706	-0.62071	0.221303	-0.38197	2.4337	0.032467	1.62996	0.521594	0.148523
Ncf4	-0.78304	-1.19681	-0.51155	-0.95429	-0.9183	-0.61535	-0.4289	-0.35469	1.53357	-0.16639	-0.4852	0.100602	-0.58403	2.57773	0.539861	1.41485	0.404238	0.427715
Mmp9	-0.63726	-0.7661	-0.96364	-0.74612	-1.02392	-0.65035	-0.91181	-0.79896	2.35924	0.431812	1.05707	1.27982	1.05727	0.769888	-1.03195	-0.08425	0.520559	0.138703
Vav1	-0.71952	-1.13258	-1.17937	-1.92837	-0.41264	-0.23767	-0.19334	-0.24473	0.850102	-0.69597	0.196375	0.171619	-0.24282	1.70174	1.76856	1.20063	0.975566	0.122426
Il1rapl	-0.15152	-0.87076	-0.78834	-0.26767	-1.02764	0.96966	-0.75281	-0.26208	-0.59692	1.76335	-0.60735	0.169377	-1.15147	0.307133	-0.72409	0.270672	2.07477	1.64568
ifi30	-0.69238	-0.72065	-0.66031	-0.58381	-0.45322	-0.44914	-0.84636	-0.67917	0.075971	2.46421	0.034599	-0.33381	-0.84636	1.65981	0.307576	-0.79642	1.45327	1.0662

## Sheet: Fig.2d
ADIPOSE		HEART		MUSCLE
O-Fed	O-Fasted	O-Fed	O-Fasted	O-Fed	O-Fasted
4	12.3333	9.33333	18.6667	1.42857	3.14286
6	23.3333	3.33333	29.6667	1.14286	6.28571
8	21.3333	8	32	0.571429	2.28571
2.66667	18.6667	6.33333	37.3333	0.714286	2.57143
3.66667	7.66667	7.33333	10.6667	2.57143	1.42857
14.6667	17.6667	10	16.3333	1.71429	1.14286
Table Analyzed	LCP1 quant, Fat	Table Analyzed	LCP1 quant, Heart	Table Analyzed	LCP1 quant, Muscle
Column B	O-Fasted	Column B	O-Fasted	Column B	O-Fasted
vs.	vs,	vs.	vs,	vs.	vs,
Column A	O-Fed	Column A	O-Fed	Column A	O-Fed
Mann Whitney test		Mann Whitney test		Mann Whitney test
P value	0.0152	P value	0.0022	P value	0.1061
Exact or approximate P value?	Exact	Exact or approximate P value?	Exact	Exact or approximate P value?	Exact
P value summary	*	P value summary	**	P value summary	ns
Significantly different (P < 0.05)?	Yes	Significantly different (P < 0.05)?	Yes	Significantly different (P < 0.05)?	No
One- or two-tailed P value?	Two-tailed	One- or two-tailed P value?	Two-tailed	One- or two-tailed P value?	Two-tailed
Sum of ranks in column A,B	24 , 54	Sum of ranks in column A,B	21 , 57	Sum of ranks in column A,B	28,50 , 49,50
Mann-Whitney U	3	Mann-Whitney U	0	Mann-Whitney U	7.5
Difference between medians		Difference between medians		Difference between medians
Median of column A	5,000, n=6	Median of column A	7,667, n=6	Median of column A	1,286, n=6
Median of column B	18,17, n=6	Median of column B	24,17, n=6	Median of column B	2,429, n=6
Difference: Actual	13.17	Difference: Actual	16.5	Difference: Actual	1.143
Difference: Hodges-Lehmann	11.17	Difference: Hodges-Lehmann	17.5	Difference: Hodges-Lehmann	1
