# Supplementary material for: Refeeding-associated AMPKγ1 complex activity is a hallmark of health and longevity
Source: Nat Aging. 2023 Nov 13;3(12):1544–60. doi: 10.1038/s43587-023-00521-y (PMC10724066; doi:10.1038/s43587-023-00521-y)
Supplement: Supplementary file 5 — Fig. 3 Statistical source data. [file 43587_2023_521_MOESM5_ESM.xlsx]

## Sheet: Fig.3a
See source data Fig.1g

## Sheet: Fig.3c
	y-fed 1	y-fed 2	y-fed 3	y-fed 4	y-fasted 1	y-fasted 2	y-fasted 3	y-fasted 4	o-fed 1	o-fed 2	o-fed 3	o-fed 4	o-fed 5	o-fasted 1	o-fasted 2	o-fasted 3	o-fasted 4	o-fasted 5
Prkaa1	-0.16674	0.104847	0.128784	-0.08866	-0.39441	0.032866	-0.03616	-0.03218	-0.0196	-0.15099	-0.23524	-0.13528	-0.3182	-0.12195	0.010821	0.012795	-0.08832	-0.20418
Prkaa2	-0.20923	0.417559	0.270027	-0.50332	0.054583	0.186469	0.168239	0.261888	-0.21803	0.299919	0.207125	0.045853	0.155727	-0.02258	0.203198	0.160077	0.109853	-0.02611
Prkab1	-0.23299	-0.10043	0.246378	-0.25632	-0.37148	-0.32329	-0.02115	0.085262	-0.02035	-0.0838	-0.02566	-0.08634	-0.05766	-0.17028	0.080925	-0.149729	-0.140069	-0.4937
Prkab2	-0.11943	0.197127	-0.25372	0.13001	0.255244	-0.07219	0.21255	-0.09548	0.275324	0.321982	0.304771	0.153241	0.248814	0.076508	0.339972	0.330632	0.319337	0.246247
Prkag1	-0.17962	-0.18356	0.163198	0.159331	-1.01698	-0.70855	-0.99109	-0.7083	-0.6585	-0.8068	-0.43869	-0.65765	-0.76776	-1.0457	-0.69813	-0.77729	-1.08924	-0.74872
Prkag2	0.275106	0.078524	-0.43719	-0.00664	0.883917	0.529496	1.18625	0.685664	0.979087	1.36475	1.53571	1.61758	1.36719	1.25785	1.61423	1.30015	1.62833	1.29906

## Sheet: Fig.3d
	Prkag1				Prkag2
A.L	0.94007	1.0847	1.34006	1.18124	1.28176	0.965809	0.976805	0.829211
18h	0.414079	0.394922	0.292882	0.555614	0.920101	2.35681	1.60663	2.08302
24h	0.828179	0.318551	0.357445	0.311452	3.51278	3.02444	1.54571	1.497
48h	0.341685	0.646198	0.471778	0.526841	1.8151	3.7808	3.46137	5.43897
72h	0.367536	0.317303	0.45705	0.699893	1.23815	0.934736	1.57066	4.48833
72h+ 6h	1.8025	1.67482	2.03659	1.427	0.164916	0.153772	0.366671	0.367301
72h+ 24h	0.71446	1.26704	1.44532	1.4662	0.88124	0.619917	0.403533	0.957758
Number of families	1
Number of comparisons per family	21
Alpha	0.05
Tukey's multiple comparisons test	Mean Diff,	Significant?	Summary	Adjusted P Value
Column A vs. Column B	0.7221	Yes	**	0.0012	A-B
Column A vs. Column C	0.6826	Yes	**	0.0021	A-C
Column A vs. Column D	0.6399	Yes	**	0.003	A-D
Column A vs. Column E	0.6761	Yes	**	0.0021	A-E
Column A vs. Column F	-0.7015	Yes	**	0.0029	A-F
Column A vs. Column G	-0.08674	No	ns	0.997	A-G
Test details	Mean 1	Mean 2	Mean Diff,	SE of diff,	n1	n2	t	DF
Column A vs. Column B	1.137	0.4144	0.7221	0.1482	4	4	4.872	20
Column A vs. Column C	1.137	0.4539	0.6826	0.1482	4	4	4.606	20
Column A vs. Column D	1.137	0.4966	0.6399	0.1482	4	4	4.318	20
Column A vs. Column E	1.137	0.4604	0.6761	0.1482	4	4	4.562	20
Column A vs. Column F	1.137	1.838	-0.7015	0.1601	4	3	4.382	20
Column A vs. Column G	1.137	1.223	-0.08674	0.1482	4	4	0.5853	20
Number of families	1
Number of comparisons per family	21
Alpha	0.05
Tukey's multiple comparisons test	Mean Diff,	Significant?	Summary	Adjusted P Value
Column A vs. Column B	-0.7282	no	ns	0.9365	A-B
Column A vs. Column C	3.396	yes	*	0.0424	A-C
Column A vs. Column D	-2.611	Yes	*	0.0181	A-D
Column A vs. Column E	-1.045	No	ns	0.7415	A-E
Column A vs. Column F	2.908	yes	*	0.0123	A-F
Column A vs. Column G	0.2978	No	ns	0.9994	A-G
Test details	Mean 1	Mean 2	Mean Diff,	SE of diff,	n1	n2	q	DF
Column A vs. Column B	1.013	1.742	-0.7282	0.6962	4	4	1.479	20
Column A vs. Column C	1.013	2.395	-1.382	0.6962	4	4	2.806	20
Column A vs. Column D	1.013	3.624	-2.611	0.6962	4	4	5.303	20
Column A vs. Column E	1.013	2.058	-1.045	0.6962	4	4	2.122	20
Column A vs. Column F	1.013	0.2285	0.7849	0.752	4	3	1.476	20
Column A vs. Column G	1.013	0.7156	0.2978	0.6962	4	4	0.6049	20

## Sheet: Fig.3e
	Young PRKAG1					Old PRKAG1					Young PRKAG2					Old PRKAG2
A.L	1.1552	1.37084	0.973965	1.28461		0.696948	0.64307	0.531322	0.47783	0.4786	1.34295	0.648646	1.0084	0.93567		1.70758	2.17188	1.61869	1.93917	2.76301
48h	0.508818	0.461835	0.498993	0.236569		0.1386	0.505376	0.43335	0.602742	0.3757	1.96715	1.73146	1.92254	1.73341		1.47593	1.78401	2.41768	1.51026	5.40971
48h+24h	1.43312	1.02821	1.65667	0.877498		0.46561	0.45828	0.50051	0.392285	0.549712	1.30799	1.17586	1.17044	1.11549		1.72627	1.86962	2.1444	1.78049	2.27586
Compare each cell mean with the other cell mean in that row											Compare each cell mean with the other cell mean in that row
Number of families	1										Number of families	1
Number of comparisons per family	3										Number of comparisons per family	3
Alpha	0.05										Alpha	0.05
Sidak's multiple comparisons test	Predicted (LS) mean diff,	95,00% CI of diff,	Significant?	Summary	Adjusted P Value						Sidak's multiple comparisons test	Predicted (LS) mean diff,	95,00% CI of diff,	Significant?	Summary	Individual P Value
Young PRKAG1 - Old PRKAG1											Young PRKAG2 - Old PRKAG2
A.L	0.6306	0,3129 to 0,9483	Yes	***	0.0001						A.L	-1.173	-2,125 to -0,2215	Yes	*	0.0178
48h	0.0154	-0,3023 to 0,3331	No	ns	0.999						48h	-0.6517	-1,603 to 0,3000	No	ns	0.1704
48h+24h	0.7756	0,4579 to 1,093	Yes	****	<0,0001						48h+24h	-1.108	-2,060 to -0,1568	Yes	*	0.0243

## Sheet: Fig.3g
	Prkag1 +/+				Prkag1 +/-				Prkag1 -/-
P-AMPK	1.014	1.0578	0.9789	1.289	0.534	0.6284	1.2855	1.598	0.013	0.145	0.3463
Tot-AMPKα	1.294	1.115	0.9222	1.136	0.6347	0.4573	0.5783	0.924	0.11	0.218	0.089
Tot-AMPKβ	1.167	1.0043	1.357	0.8935	0.89	0.6043	0.7941	0.7895	0.012	0.076	0.23
Gamma2	1.385	1.1084	1.043	0.874	0.747	0.9374	1.0284	1.679	1.0845	0.5937	0.9837
Dunnett's multiple comparisons test	Predicted (LS) mean diff,	95,00% CI of diff,	Significant?	Summary	Adjusted P Value
P-AMPK
Prkag1 +/+ vs. Prkag1 +/-	0.07345	-0,3422 to 0,4891	No	ns	0.888
Prkag1 +/+ vs. Prkag1 -/-	0.9168	0,4679 to 1,366	Yes	****	<0,0001
Tot-AMPKα
Prkag1 +/+ vs. Prkag1 +/-	0.4682	0,05257 to 0,8839	Yes	*	0.0256
Prkag1 +/+ vs. Prkag1 -/-	0.9778	0,5288 to 1,427	Yes	****	<0,0001
Tot-AMPKβ
Prkag1 +/+ vs. Prkag1 +/-	0.336	-0,07968 to 0,7516	Yes	*	0.0467
Prkag1 +/+ vs. Prkag1 -/-	0.9995	0,5505 to 1,448	Yes	****	<0,0001
Gamma2
Prkag1 +/+ vs. Prkag1 +/-	0.00465	-0,4110 to 0,4203	No	ns	0.9995
Prkag1 +/+ vs. Prkag1 -/-	0.2153	-0,2337 to 0,6643	No	ns	0.4448
Test details	Predicted (LS) mean 1	Predicted (LS) mean 2	Predicted (LS) mean diff,	SE of diff,	N1	N2	q	DF
P-AMPK
Prkag1 +/+ vs. Prkag1 +/-	1.085	1.011	0.07345	0.1793	4	4	0.4097	32
Prkag1 +/+ vs. Prkag1 -/-	1.085	0.1681	0.9168	0.1936	4	3	4.734	32
Tot-AMPKα
Prkag1 +/+ vs. Prkag1 +/-	1.117	0.6486	0.4682	0.1793	4	4	2.612	32
Prkag1 +/+ vs. Prkag1 -/-	1.117	0.139	0.9778	0.1936	4	3	5.049	32
Tot-AMPKβ
Prkag1 +/+ vs. Prkag1 +/-	1.105	0.7695	0.336	0.1793	4	4	1.874	32
Prkag1 +/+ vs. Prkag1 -/-	1.105	0.106	0.9995	0.1936	4	3	5.161	32
Gamma2
Prkag1 +/+ vs. Prkag1 +/-	1.103	1.098	0.00465	0.1793	4	4	0.02594	32
Prkag1 +/+ vs. Prkag1 -/-	1.103	0.8873	0.2153	0.1936	4	3	1.112	32

## Sheet: Fig.3i
	Young fed				young fasted				Old fed				Old fasted
Gamma-2	1.4025	0.924373	0.474863	0.898267	1.54855	2.03371	1.55344	1.40062	2.2456	2.67363	1.59712	1.36101	2.18783	2.75832	2.07703	2.38858
Tot-beta	1.05505	1.71004	1.44909	0.867727	1.32165	0.763993	0.847187	0.706817	0.585425	1.17242	0.378025	0.440184	0.78308	0.755342	0.704909	0.563107
Tot-alpha	1.73027	1.24842	1.20987	1.13722	0.678376	0.853358	0.873659	1.04781	1.27202	0.779227	1.10384	1.54178	1.20336	0.679976	1.07895	1.26385
p-AMPK	0.847356	1.17578	1.25747	1.28464	1.79852	1.33848	0.84761	1.53275	1.23948	1.29577	0.679388	0.973675	1.05784	0.69373	0.830573	1.29475
Within each row, compare columns (simple effects within rows)
Number of families	4
Number of comparisons per family	6
Alpha	0.05
Tukey's multiple comparisons test	Mean Diff,	95,00% CI of diff,	Significant?	Summary	Adjusted P Value
Gamma-2
Young fed vs. young fasted	-0.7091	-1,314 to -0,1044	Yes	*	0.0156
Young fed vs. Old fed	-1.044	-1,649 to -0,4397	Yes	***	0.0002
Young fed vs. Old fasted	-1.428	-2,033 to -0,8233	Yes	****	<0,0001
young fasted vs. Old fed	-0.3353	-0,9399 to 0,2694	No	ns	0.4599
young fasted vs. Old fasted	-0.7189	-1,324 to -0,1142	Yes	*	0.0139
Old fed vs. Old fasted	-0.3836	-0,9883 to 0,2211	No	ns	0.3409
Tot-beta
Young fed vs. young fasted	0.3606	-0,2441 to 0,9652	No	ns	0.3956
Young fed vs. Old fed	0.6265	0,02178 to 1,231	Yes	*	0.0397
Young fed vs. Old fasted	0.5689	-0,03581 to 1,174	No	ns	0.0721
young fasted vs. Old fed	0.2659	-0,3388 to 0,8706	No	ns	0.6482
young fasted vs. Old fasted	0.2083	-0,3964 to 0,8130	No	ns	0.796
Old fed vs. Old fasted	-0.0576	-0,6623 to 0,5471	No	ns	0.9942
Tot-alpha
Young fed vs. young fasted	0.4681	-0,1365 to 1,073	No	ns	0.1808
Young fed vs. Old fed	0.1572	-0,4475 to 0,7619	No	ns	0.8997
Young fed vs. Old fasted	0.2749	-0,3298 to 0,8796	No	ns	0.6236
young fasted vs. Old fed	-0.3109	-0,9156 to 0,2938	No	ns	0.5249
young fasted vs. Old fasted	-0.1932	-0,7979 to 0,4114	No	ns	0.83
Old fed vs. Old fasted	0.1177	-0,4870 to 0,7224	No	ns	0.9544
p-AMPK
Young fed vs. young fasted	-0.238	-0,8427 to 0,3667	No	ns	0.7225
Young fed vs. Old fed	0.09423	-0,5104 to 0,6989	No	ns	0.9757
Young fed vs. Old fasted	0.1721	-0,4326 to 0,7768	No	ns	0.873
young fasted vs. Old fed	0.3322	-0,2724 to 0,9369	No	ns	0.4678
young fasted vs. Old fasted	0.4101	-0,1946 to 1,015	No	ns	0.2836
Old fed vs. Old fasted	0.07786	-0,5268 to 0,6825	No	ns	0.986
Test details	Mean 1	Mean 2	Mean Diff,	SE of diff,	N1	N2	q	DF
Gamma-2
Young fed vs. young fasted	0.925	1.634	-0.7091	0.2272	4	4	4.414	48
Young fed vs. Old fed	0.925	1.969	-1.044	0.2272	4	4	6.5	48
Young fed vs. Old fasted	0.925	2.353	-1.428	0.2272	4	4	8.888	48
young fasted vs. Old fed	1.634	1.969	-0.3353	0.2272	4	4	2.087	48
young fasted vs. Old fasted	1.634	2.353	-0.7189	0.2272	4	4	4.474	48
Old fed vs. Old fasted	1.969	2.353	-0.3836	0.2272	4	4	2.388	48
Tot-beta
Young fed vs. young fasted	1.27	0.9099	0.3606	0.2272	4	4	2.244	48
Young fed vs. Old fed	1.27	0.644	0.6265	0.2272	4	4	3.899	48
Young fed vs. Old fasted	1.27	0.7016	0.5689	0.2272	4	4	3.541	48
young fasted vs. Old fed	0.9099	0.644	0.2659	0.2272	4	4	1.655	48
young fasted vs. Old fasted	0.9099	0.7016	0.2083	0.2272	4	4	1.297	48
Old fed vs. Old fasted	0.644	0.7016	-0.0576	0.2272	4	4	0.3585	48
Tot-alpha
Young fed vs. young fasted	1.331	0.8633	0.4681	0.2272	4	4	2.914	48
Young fed vs. Old fed	1.331	1.174	0.1572	0.2272	4	4	0.9786	48
Young fed vs. Old fasted	1.331	1.057	0.2749	0.2272	4	4	1.711	48
young fasted vs. Old fed	0.8633	1.174	-0.3109	0.2272	4	4	1.935	48
young fasted vs. Old fasted	0.8633	1.057	-0.1932	0.2272	4	4	1.203	48
Old fed vs. Old fasted	1.174	1.057	0.1177	0.2272	4	4	0.7325	48
p-AMPK
Young fed vs. young fasted	1.141	1.379	-0.238	0.2272	4	4	1.481	48
Young fed vs. Old fed	1.141	1.047	0.09423	0.2272	4	4	0.5865	48
Young fed vs. Old fasted	1.141	0.9692	0.1721	0.2272	4	4	1.071	48
young fasted vs. Old fed	1.379	1.047	0.3322	0.2272	4	4	2.068	48
young fasted vs. Old fasted	1.379	0.9692	0.4101	0.2272	4	4	2.553	48
Old fed vs. Old fasted	1.047	0.9692	0.07786	0.2272	4	4	0.4846	48
