# Supplementary material for: Refeeding-associated AMPKγ1 complex activity is a hallmark of health and longevity
Source: Nat Aging. 2023 Nov 13;3(12):1544–60. doi: 10.1038/s43587-023-00521-y (PMC10724066; doi:10.1038/s43587-023-00521-y)
Supplement: Supplementary file 7 — Fig. 4 Statistical source data. [file 43587_2023_521_MOESM7_ESM.xlsx]

## Sheet: Fig.4d
SAMPLES	Component 1 - 28.751514585324944%	Component 2 - 12.556441604463856%
Y-FED	21.6048	40.6125
Y-FED	44.5662	22.3428
Y-FED	38.6927	29.3986
Y-FED	51.7075	15.6395
Y-FASTED	-26.9647	44.082
Y-FASTED	-41.8134	17.0726
Y-FASTED	-17.8007	8.88166
Y-FASTED	-33.0582	30.413
O-FED	49.4626	-24.0741
O-FED	36.3089	-13.7327
O-FED	20.5072	-4.98203
O-FED	10.4941	-20.9682
O-FED	51.6749	-12.1462
O-FASTED	-42.1624	-16.0561
O-FASTED	-37.7852	-21.8193
O-FASTED	-38.6317	-31.2933
O-FASTED	-21.0366	-18.8212
O-FASTED	-28.5564	-23.5498

## Sheet: Fig.4e
gene.tmp.x	Y-Fed 1	Y-Fed 2	Y-Fed 3	Y-Fed 4	Y-Fasted 1	Y-Fasted 2	Y-Fasted 3	Y-Fasted 4	O-Fed 1	O-Fed 2	O-Fed 3	O-Fed 4	O-Fed 5	O-Fasted 1	O-Fasted 2	O-Fasted 3	O-Fasted 4	O-Fasted 5
LOC107389976	-0.475815	-0.332259	2.39758	2.13597	-0.434754	1.95277	-0.464301	-0.465426	-0.483232	-0.476658	-0.479013	-0.222195	-0.424576	-0.388666	-0.435837	-0.480987	-0.471008	-0.451588
LOC107395038	-0.41458	-0.445795	0.576562	3.65527	-0.425396	-0.23998	-0.421963	0.617418	-0.31477	-0.405197	-0.497578	-0.0223515	0.707746	-0.494271	-0.494588	-0.428114	-0.468537	-0.48388
LOC107379396	-0.365638	-0.422258	0.306208	0.0763394	-0.476796	-0.393952	-0.497321	2.60866	-0.417669	-0.354173	-0.437643	0.0856427	2.73146	-0.501335	-0.494365	-0.480273	-0.480229	-0.486653
LOC107392502	-0.443065	0.470866	3.72542	0.866386	-0.443954	-0.217504	-0.426256	-0.467402	-0.176047	-0.236437	-0.484312	0.177977	-0.457182	-0.373423	-0.372314	-0.453858	-0.455253	-0.233641
LOC107379036	-0.401542	-0.35448	2.45748	2.76933	-0.399798	0.861687	-0.482003	-0.477125	-0.450531	-0.382262	-0.4321	-0.189823	-0.396305	-0.386109	-0.404253	-0.473995	-0.492696	-0.365473
CD36	-0.432111	-0.387029	2.78484	1.90554	-0.351077	1.69023	-0.490263	-0.359754	-0.433124	-0.434188	-0.501036	-0.310432	-0.425657	-0.393873	-0.478833	-0.463419	-0.447209	-0.472593
HGD	-0.452258	-0.33406	0.0689018	-0.206296	-0.741191	-0.766069	-0.799997	2.2249	0.588413	0.434222	0.311856	0.713026	2.50143	-0.706157	-0.747545	-0.69431	-0.687357	-0.707507
LOC107377469	0.310369	-0.452174	1.36482	0.904175	-0.55776	-0.58192	-0.687675	2.41937	-0.572728	-0.405408	-0.689916	0.378391	1.91779	-0.702277	-0.686117	-0.709554	-0.677692	-0.571691
PCK1	0.843936	0.118787	1.72849	3.19597	-0.738971	-0.411435	-0.731687	-0.49742	-0.201819	-0.0186596	-0.355119	-0.255421	-0.15985	-0.624802	-0.424288	-0.482749	-0.608894	-0.37607
LOC107393428	0.847485	0.319181	3.16565	1.78512	-0.254294	-0.47492	-0.515331	-0.369898	-0.307972	-0.0477558	-0.37299	-0.498919	-0.484403	-0.566923	-0.558752	-0.573494	-0.568472	-0.523306
FKBP11	0.554209	-0.137396	3.89742	0.12194	-0.124397	-0.349962	-0.362423	-0.355802	-0.261685	-0.256885	-0.26712	-0.325279	-0.30356	-0.358734	-0.377012	-0.377012	-0.358654	-0.357653
TAT	-0.562594	-0.387691	0.322756	-0.304803	-0.559947	-0.504807	-0.503188	2.78629	-0.447879	-0.310056	-0.414475	1.02525	2.25373	-0.54585	-0.476128	-0.440476	-0.486744	-0.443384
NPC1L1	-0.318006	0.490252	1.60559	3.21512	-0.596704	-0.231129	-0.652038	0.0283003	-0.358505	0.474697	-0.188542	-0.239489	0.225515	-0.68824	-0.669647	-0.77399	-0.745146	-0.578039
LOC107396143	-0.467009	-0.349059	0.452803	1.02567	-0.502702	-0.460576	-0.472386	3.49937	-0.442075	-0.31736	-0.424168	0.215401	0.79912	-0.526424	-0.522395	-0.509533	-0.506483	-0.492192
LOC107388683	-0.51461	-0.269095	1.87504	3.01043	-0.5433	-0.488485	-0.499974	0.111383	-0.152066	-0.115435	-0.532231	-0.268099	1.15567	-0.610111	-0.620515	-0.415458	-0.54897	-0.574181
LOC107388578	-0.459747	-0.236053	1.99561	2.53783	-0.476624	1.90725	-0.486841	-0.504332	-0.466623	-0.440386	-0.490396	-0.108208	-0.411603	-0.417618	-0.451469	-0.513695	-0.510941	-0.466148
ASAH2	-0.491966	-0.234937	2.50919	1.54239	-0.481304	2.31438	-0.486598	-0.475786	-0.563077	-0.530761	-0.480712	-0.0136697	-0.438393	-0.40318	-0.506831	-0.481277	-0.412101	-0.36537
LOC107377499	-0.297893	0.291055	0.182106	1.05278	-0.707584	-0.780074	-0.752644	-0.70647	1.57218	2.23859	0.5862	-0.520803	1.60498	-0.741889	-0.782348	-0.715038	-0.725037	-0.798112
LOC107382751	-0.134797	0.303858	1.78182	1.95108	-0.873535	-0.246275	-1.02431	-0.435666	0.261564	1.30954	0.85988	-0.110128	0.992561	-0.856289	-1.03859	-0.929008	-0.83863	-0.973082
LOC107385394	-0.229876	-0.137066	-0.315967	-0.267161	-0.904282	-0.741533	-0.764997	-0.726489	1.50407	2.01088	1.62241	0.186676	1.83822	-0.542576	-0.63179	-0.609639	-0.530983	-0.759893
LOC107374907	1.03098	-0.0947806	2.75001	1.92789	-0.194725	-0.316846	-0.704691	0.615972	-0.563671	-0.328676	-0.368374	-0.329675	0.346067	-0.770332	-0.74997	-0.780662	-0.7564	-0.712116
LOC107388425	-0.282883	0.380212	-0.105703	0.161038	-0.84448	-0.782965	-0.733106	-0.749756	1.2055	1.99233	1.80107	-0.133926	1.72016	-0.756953	-0.77452	-0.77394	-0.552891	-0.769192
CSGR04H6ORF58	0.645022	-0.0438448	3.56141	1.25622	-0.0440549	-0.379733	-0.426279	-0.306122	-0.420215	-0.199169	-0.316155	-0.45183	-0.47177	-0.490044	-0.485638	-0.476474	-0.488218	-0.463101
LOC107384504	-0.494771	-0.209845	2.26913	1.89828	-0.427653	2.3093	-0.435119	-0.48801	-0.513844	-0.498559	-0.498822	-0.244194	-0.46038	-0.38389	-0.508666	-0.44851	-0.46043	-0.404018
ETNPPL	-0.751026	-0.409517	1.16936	1.04957	-1.13957	-0.577698	-1.11558	1.18036	-0.408227	0.0664973	-0.162986	1.09274	2.4387	-0.940402	-0.51557	-0.598279	-0.74166	0.363283
SQLE	-0.560927	-0.427549	0.400839	2.51732	-0.520231	-0.531544	-0.508388	1.49073	-0.484561	-0.43877	-0.521972	0.269756	2.14424	-0.571585	-0.571764	-0.556085	-0.565738	-0.563774
LOC107388685	-0.590498	-0.342762	1.83005	2.39483	-0.666244	-0.491125	-0.59322	1.03746	-0.175714	-0.183259	-0.431698	-0.188503	1.69009	-0.562342	-0.747542	-0.577608	-0.668627	-0.733289
LOC107387562	0.142129	0.722059	1.85232	0.225655	-0.86878	-0.609166	-0.743811	-0.75955	-0.136611	2.3802	1.37021	0.00552448	0.296868	-0.609694	-0.853377	-0.920904	-0.683076	-0.809998
LOC107380345	-0.230886	0.49856	-0.0713467	-0.485221	-1.14941	-0.662454	-0.91967	-0.941733	1.49343	1.66897	1.93713	0.473933	1.43515	-0.518709	-0.785758	-0.580686	-0.495625	-0.665668
LOC107376657	0.444205	0.226967	0.586947	-0.0382951	-0.793979	-0.685379	-0.919799	-0.836324	1.48414	1.51064	2.16912	0.133706	0.911974	-0.642663	-0.890608	-0.939765	-0.586466	-1.13442
YARS2	-0.587562	0.45008	0.0320804	0.17712	-0.602641	-0.75353	-0.772143	-0.683311	0.863822	1.5648	2.5406	0.00374638	1.43927	-0.66721	-0.763314	-0.744984	-0.719148	-0.777673
EMP1	-0.327102	1.12159	2.12084	1.66281	-0.799868	-0.730503	-0.781434	-0.767808	0.369154	1.5088	0.64305	-0.533752	0.265727	-0.736507	-0.76131	-0.778169	-0.719689	-0.755824
LOC107393342	-0.038212	-0.493621	-0.29681	-0.407166	-0.686227	-0.558533	-0.650983	-0.607432	1.66562	2.54891	1.34504	-0.190454	1.40283	-0.597806	-0.611858	-0.622802	-0.583308	-0.617189
EBP	-0.627576	-0.179558	1.04497	2.90305	-0.556937	-0.614486	-0.716079	1.07248	-0.298864	0.0245891	-0.441802	-0.0476949	1.56622	-0.621862	-0.652016	-0.661661	-0.564476	-0.628301
LOC107379394	-0.0645185	-0.416175	2.53642	1.52572	-0.575887	0.688619	-0.672307	1.36563	-0.655633	-0.58727	-0.572397	-0.427906	1.19353	-0.654952	-0.668845	-0.678907	-0.675234	-0.659884
GAPDH	0.778516	-0.408132	2.1927	1.58577	-0.466551	-0.37271	-0.8758	1.35685	-0.682211	-0.587538	-0.695832	0.268741	1.3376	-0.872096	-0.720525	-0.85697	-0.870272	-0.111532
LOC107377027	-0.82429	-0.25516	-0.235875	0.00463874	-0.761936	-0.70941	-0.640388	0.765407	1.27808	1.45168	0.495553	-0.0969066	2.8191	-0.614148	-0.730334	-0.597666	-0.667179	-0.681166
FASN	-0.599562	0.434711	0.100828	1.67757	-0.841906	-0.766035	-0.680532	-0.359356	0.680294	1.92065	0.486732	-0.103926	2.03722	-0.835084	-0.840261	-0.77146	-0.717656	-0.822219
LOC107389005	3.24933	-0.31467	-0.399362	1.42015	-0.708688	-0.591638	-0.643589	-0.614464	-0.0468629	0.0347808	0.0361158	-0.285822	0.109994	-0.587883	-0.580143	-0.538022	-0.59003	1.0508
LOC107395686	-0.304103	-0.199626	0.395735	3.83314	-0.429001	-0.396645	-0.422185	-0.00460114	-0.347526	-0.349684	-0.321	0.563299	0.0228451	-0.37759	-0.417611	-0.396886	-0.422897	-0.425667
LOC107393789	0.400049	1.29716	0.5875	1.39236	-0.891491	-0.893617	-0.858933	-0.743424	1.73837	1.54062	0.101092	-0.436347	0.941336	-0.918505	-0.722319	-0.832108	-0.820824	-0.880923
LOC107394162	1.51431	-0.0251201	3.05441	1.44353	-0.0908893	-0.292244	-0.619237	-0.115323	-0.526127	-0.114829	-0.199468	-0.569415	-0.221495	-0.631618	-0.654311	-0.682459	-0.617674	-0.652047
LOC107383435	0.836531	0.121629	1.3287	3.46054	-0.373241	-0.274368	-0.368339	-0.132655	-0.510633	-0.329861	-0.4643	-0.378164	-0.529815	-0.530171	-0.452054	-0.577497	-0.47489	-0.351414
LOC107378644	1.94046	0.0315146	2.38739	1.9713	0.25097	-0.326535	-0.479119	-0.264101	-0.497701	-0.304275	-0.352329	-0.609697	-0.615516	-0.629665	-0.620078	-0.654986	-0.630829	-0.596793
LOC107394621	-0.464442	-0.315855	0.866393	1.55179	-0.491525	-0.488726	-0.584592	1.93323	-0.459706	-0.363452	-0.505528	0.011311	2.5132	-0.64087	-0.631136	-0.652448	-0.631814	-0.645822
LOC107379601	-0.570971	-0.0123406	0.868789	1.00494	-1.13414	-0.773953	-0.85841	-0.930805	1.37549	0.756841	1.49931	1.03559	1.58141	-0.506816	-0.749486	-0.88288	-0.642557	-1.06002
LOC107387972	0.363752	0.220563	-0.0741305	-0.772746	-1.31804	-0.680599	-1.02945	-0.887923	1.36589	0.871297	1.61184	0.707695	2.12952	0.0297071	-0.610713	-0.702167	-0.229705	-0.994786
LOC107388684	-0.442129	0.949953	1.56177	1.64448	-0.867047	-0.687748	-0.796586	0.191194	0.685109	0.947323	0.32153	-0.321028	1.5912	-0.939872	-1.18988	-0.791979	-0.69539	-1.1609
OAT	1.8394	0.251668	2.32152	1.77945	-0.209003	-0.638603	-0.823969	-0.348199	-0.339385	0.151686	0.131662	-0.485497	0.367531	-0.834838	-0.840677	-0.82307	-0.832877	-0.666789
LOC107381484	0.147345	0.412608	2.13412	3.01425	-0.352583	-0.377591	-0.602935	-0.211367	-0.284352	0.154076	-0.4621	-0.355087	-0.0308076	-0.695448	-0.639109	-0.606774	-0.703495	-0.54075
DAO	1.25222	0.010133	2.17525	2.5686	-0.422928	-0.5552	-0.489142	-0.657209	0.0669244	0.0145888	0.163134	-0.652331	-0.000336098	-0.474974	-0.730599	-0.830705	-0.767409	-0.670019
LOC107388968	-0.029649	-0.330389	1.83563	0.960355	-1.48982	-0.488179	-1.35853	0.0484582	0.431469	0.0794186	0.46574	0.64939	2.28613	-0.390775	-0.473317	-0.987416	-0.327777	-0.880736
MFAP2	2.1314	1.4695	1.94935	0.896674	0.17469	-0.317426	-0.00495015	-0.0779626	-0.26359	-0.673071	0.121118	-0.484239	-0.0583911	-1.13036	-1.03397	-0.838406	-0.907676	-0.952693
LOC107374121	-0.0943828	-0.360782	-0.0815888	3.59589	-0.0784227	-0.881668	-0.1805	-0.532015	-0.445708	0.455094	0.969165	-0.685864	-0.31059	-0.331703	0.31397	-0.205861	-0.628439	-0.5166
LOC107389233	-0.484363	-0.613894	1.57427	1.40965	-1.06493	-0.422747	-0.777531	0.955094	0.0286472	-0.31666	-0.408767	1.29544	2.12734	-0.447351	-0.509873	-0.39757	-0.740468	-1.20629
LOC107397096	0.189213	-0.357813	3.13026	1.71776	-0.00138496	0.752153	-0.685919	0.164423	-0.592723	0.062536	-0.278363	-0.438536	-0.247068	-0.646731	-0.681311	-0.747038	-0.674685	-0.664768
LOC107380535	-0.262343	-0.429898	1.13159	1.02368	-0.895144	-1.22572	-0.515451	1.37684	0.497074	1.04684	0.16607	0.951467	1.77888	-0.796861	-0.774019	-0.797752	-0.973647	-1.30161
RRBP1	-0.0260872	0.827575	0.903738	2.10345	-0.783951	-0.736092	-0.831631	-0.673196	0.5827	1.29108	0.523304	-0.171974	1.52666	-0.926096	-0.877714	-0.871657	-0.847697	-1.01242
LOC107378613	-0.520329	0.119434	0.341569	0.568923	-0.12013	-1.0071	-0.358661	-0.654858	1.76065	1.08807	0.856035	-0.416691	2.45221	-0.753456	-0.772038	-0.793158	-0.684046	-1.10643
LOC107372922	-0.667262	-0.792718	0.167648	-0.342503	-0.683837	-0.411426	-0.684574	2.53567	-0.290606	-0.352749	-0.394462	1.24567	2.38079	-0.356411	-0.214979	-0.337861	-0.236244	-0.564141
LOC107386166	1.96462	0.304316	0.537859	1.1406	-0.365922	-0.860312	-0.529235	-0.62401	-0.0385096	1.70049	1.67245	-0.000894794	-0.830239	-0.823458	-0.505729	-1.09767	-0.970011	-0.674333
LOC107377420	0.204672	-0.1637	2.62275	2.5035	-0.0855352	0.746484	-0.231097	-0.225979	-0.612233	-0.652253	-0.656761	-0.513195	-0.623815	-0.564702	-0.597639	-0.462245	-0.573559	-0.11469
EBPL	0.976602	0.219872	2.64903	2.21102	-0.083439	-0.406499	-0.662859	0.276284	-0.415369	-0.139778	-0.289638	-0.437794	-0.0748646	-0.802813	-0.747414	-0.798852	-0.692607	-0.780883
LOC107394281	0.0517511	0.529127	0.911916	0.21867	-1.14184	-0.701157	-0.896103	-0.878566	1.4119	1.25745	1.42312	0.344538	1.72088	-0.833056	-0.970725	-0.88015	-0.512163	-1.0556
LOC107378160	0.22881	0.343018	0.222857	0.436058	-1.29336	-0.974079	-0.939629	-0.499642	1.24806	1.94943	1.80035	-0.160727	1.2115	-0.945226	-0.820952	-0.824606	-0.574164	-0.407694
DHCR24	0.148761	-0.183668	2.07005	2.31581	-0.472225	-0.570588	-0.664589	1.43589	-0.509742	-0.254663	-0.572159	-0.18565	0.987285	-0.797924	-0.670569	-0.761307	-0.819533	-0.495181
SELENBP1	0.725612	0.3167	2.27538	0.863427	-0.788004	-0.523098	-1.02245	-0.61015	0.154844	1.07258	0.858267	0.220138	1.24407	-0.832145	-1.13139	-0.937255	-0.928659	-0.95787
LOC107381091	0.432918	0.915974	0.842736	0.247341	-1.13607	-0.890131	-0.354901	-0.748156	1.67885	0.891024	0.830997	-0.839143	2.05719	-0.937565	-0.865401	-0.772113	-0.512173	-0.841368
AMDHD1	-0.522903	-0.339782	0.0161803	0.0170341	-0.536754	-0.300201	-0.571196	3.41848	-0.323788	-0.128146	-0.309794	0.44037	1.60507	-0.536072	-0.538829	-0.49852	-0.513908	-0.377242
ERP27	1.77713	0.177968	2.67722	1.64129	0.33897	-0.437439	-0.558321	-0.228002	-0.440489	-0.13468	-0.221012	-0.652018	-0.64649	-0.677283	-0.655319	-0.683306	-0.676242	-0.601977
HSPA5	-0.851012	-0.17985	3.18426	1.11704	0.149928	-0.942521	-0.975589	-0.775333	0.447817	0.703853	-0.75601	0.10451	-0.225373	-0.359584	-0.0180279	-0.86557	-0.157824	0.399287
SGK2	-0.508204	0.260577	3.17978	1.58218	-0.550234	0.43957	-0.597374	-0.431266	-0.599731	-0.59847	-0.58236	0.879673	-0.342253	-0.539626	-0.415102	-0.606372	-0.483678	-0.0871167
LOC107395671	2.45243	0.0448807	2.08697	1.70319	0.295725	-0.367384	-0.536969	-0.270019	-0.487634	-0.273895	-0.246406	-0.62653	-0.595638	-0.646265	-0.626888	-0.65275	-0.651818	-0.600994
LOC107381651	-0.907474	0.153665	-0.61017	0.637159	-0.971249	-0.937469	-0.674212	-1.10232	1.05132	1.32175	1.26557	0.336528	2.43754	-0.207179	-0.652996	0.17338	-0.58107	-0.732768
LOC107381521	1.9882	0.0983714	2.35189	1.91887	0.0528366	-0.391875	-0.563747	-0.374166	-0.331841	-0.091143	-0.0135761	-0.634932	-0.598206	-0.698134	-0.67337	-0.7172	-0.685382	-0.636591
FAH	0.863105	-0.248187	2.11408	0.812369	-0.0522267	-0.650027	-0.704681	2.42106	-0.50842	-0.193754	-0.373597	-0.288468	0.778266	-0.763773	-0.825122	-0.809668	-0.749608	-0.821353
TM7SF2	-0.412852	-0.300691	1.47539	2.689	-0.792099	-0.566062	-0.880024	1.32538	-0.49917	-0.345216	-0.36996	-0.133055	1.34334	-0.815316	-0.463399	-0.562142	-0.558172	-0.134948
LOC107373383	-0.281955	-0.570276	0.866728	0.160776	-0.601777	-0.556788	-0.919207	2.49492	-0.193233	0.0205337	-0.0827672	0.327853	2.43641	-0.467897	-0.717838	-0.719915	-0.495021	-0.700546
GNPNAT1	0.00522682	0.49015	0.915135	3.57632	-0.46747	0.190211	-0.604906	-0.249991	0.00685307	-0.502131	-0.498118	-0.175371	0.211807	-0.911131	-0.433949	-0.63372	-0.583737	-0.335178
LOC107390706	2.15659	-0.00652742	2.32844	1.79923	0.278885	-0.36745	-0.523352	-0.278823	-0.47562	-0.288021	-0.223743	-0.615634	-0.608087	-0.639053	-0.637583	-0.647141	-0.635307	-0.616807
LEF1	-0.321176	0.957772	2.93175	1.0001	-0.500438	-0.0140578	-0.697416	-0.922818	-0.352267	1.48794	0.327639	-0.522588	-0.24252	-0.552963	-0.505199	-0.799795	-0.692151	-0.581808
LOC107396387	-0.162311	0.249072	0.716919	0.609099	-0.299681	-0.822855	-0.584049	-0.891903	0.170054	2.34779	2.0948	0.0823991	0.736425	-0.74888	-0.865082	-0.969494	-0.747092	-0.915203
TFPI2	-0.0897871	0.425146	-0.23442	0.323193	-0.874953	-0.903981	-0.775161	-0.88531	1.28319	1.61363	1.94732	-0.048574	1.74774	-0.769675	-0.672824	-0.750881	-0.460653	-0.874006
GFM1	-0.816018	0.897347	0.278184	2.6226	-0.930699	-0.785506	-0.615132	-0.47125	0.957027	1.23461	-0.0387988	-0.230345	1.26374	-0.873516	-0.715191	-0.624043	-0.762681	-0.390333
CKAP4	-0.890578	1.09878	0.724356	2.6686	-0.936469	-0.776864	-0.571073	-0.798701	0.601105	0.889606	0.106688	-0.113817	1.23998	-0.884099	-0.618811	-0.489528	-0.694683	-0.554502
HYOU1	0.139995	0.825339	1.18965	3.1796	-0.613088	-0.653651	-0.882979	-0.581557	0.116252	0.491081	-0.0802548	-0.453439	0.517553	-0.783713	-0.661243	-0.524223	-0.756815	-0.468507
PCDH8	-1.03059	-0.0320273	-1.07018	-0.964445	-1.1261	-0.800632	-1.11118	-1.06809	0.987028	-0.126898	-0.14665	2.16703	0.445127	0.304261	1.19521	1.03036	0.973667	0.374117
LOC107382160	-0.15641	-0.376011	0.631756	-0.165434	-0.323946	-0.494009	-0.534802	2.7472	-0.456139	-0.462194	-0.46391	0.219235	2.47791	-0.576757	-0.51593	-0.519713	-0.502353	-0.528485
MANF	-0.200039	0.785734	1.01649	3.05632	-0.736584	-0.788556	-0.882806	-0.58011	0.480428	0.492424	0.00215976	-0.408015	0.972859	-0.791358	-0.684893	-0.60232	-0.525302	-0.606426
RCN3	0.252933	0.445795	1.82367	2.31341	-0.364961	-0.643796	-0.753264	-0.395721	0.197441	1.07387	0.641599	-0.347851	0.587899	-0.973924	-0.793746	-0.95538	-1.00678	-1.10119
LOC107379492	-0.0430846	0.557653	0.334469	0.783475	-0.997619	-0.9027	-0.946436	-0.88093	1.07601	2.177	1.32006	-0.0307519	1.34938	-0.608335	-0.973592	-0.745232	-0.55402	-0.915342
PDIA6	-0.428286	0.845444	1.06135	2.96082	-0.924938	-0.778377	-0.746861	-0.470197	0.343559	0.414714	-0.208113	-0.35142	1.27948	-0.818125	-0.588052	-0.510406	-0.627529	-0.453069
UBA5	0.153378	0.944997	1.482	2.9692	-0.698983	-0.812294	-0.845865	-0.631301	0.446017	0.437376	-0.0545563	-0.193361	0.164976	-0.724793	-0.657211	-0.639914	-0.877975	-0.461689
LOC107384356	1.33425	0.0623402	2.35406	2.4001	0.042251	-0.511962	-0.656711	-0.0394852	-0.311048	-0.0653879	-0.210624	-0.487378	-0.173581	-0.777212	-0.75326	-0.74175	-0.66222	-0.802388
LOC107376684	-0.685436	1.10035	0.490741	2.91926	-0.856199	-0.915096	-0.727914	-0.769214	0.672627	0.536871	0.251939	-0.144936	1.08976	-0.82024	-0.614979	-0.611657	-0.518089	-0.397783
NSDHL	-0.758977	-0.242186	0.505286	2.77254	-0.630801	-0.453277	-0.680049	0.957077	-0.390335	-0.296519	-0.427005	0.0650948	2.15204	-0.645769	-0.439926	-0.535088	-0.604379	-0.347724
LOC107381159	0.427822	0.256339	1.27822	1.42064	-0.776664	-0.970046	-0.906432	-0.959322	1.0248	1.25628	1.25202	-0.216217	1.28659	-0.74962	-0.89406	-1.06321	-0.703823	-0.96331
PCK2	0.206133	-0.307639	2.44004	0.948849	-0.575109	-0.472906	-1.13707	1.0823	-0.0430956	0.167298	-0.00884208	0.498846	1.64544	-1.07143	-0.853138	-0.780085	-0.926365	-0.813224
MSMO1	-0.500733	-0.27785	0.582148	1.17572	-0.559336	-0.506036	-0.531441	2.73507	-0.367442	-0.35672	-0.49321	0.213485	2.02343	-0.658391	-0.654511	-0.586964	-0.588929	-0.648294
LOC107385482	-0.964985	-0.942158	0.0729959	-0.597736	-0.503436	0.245571	-0.632157	1.7255	0.40351	0.390714	-0.039784	0.0217058	3.06196	-0.402556	-0.428688	-0.667866	0.057144	-0.79973
LOC107396831	-0.464016	-0.383869	0.4753	-0.375386	-0.456901	-0.428198	-0.427311	3.28283	-0.410168	-0.399841	-0.388428	-0.0143174	1.92142	-0.390381	-0.409646	-0.371187	-0.403194	-0.356704
LOC107387551	0.449725	0.518621	0.70985	1.59487	-1.15958	-0.970133	-1.04801	-0.848109	0.97543	1.19925	1.33841	0.0770468	1.29803	-0.922498	-0.878812	-0.8781	-0.567197	-0.888795
SLC25A29	1.33153	0.492346	2.02161	2.12645	-0.0146347	-0.577957	-0.911138	-0.550448	0.179847	0.394894	0.413241	-0.571609	0.222911	-0.952492	-0.953364	-0.980163	-0.836077	-0.834948
LOC107378748	-0.207571	-0.729219	0.1964	2.8417	-0.729219	-0.729219	-0.729219	-0.601924	-0.0277307	1.54842	0.0971752	-0.729219	-0.729219	-0.0351828	-0.459792	0.138865	-0.620276	1.50524
XPNPEP2	0.0318145	0.682333	1.70606	1.50381	-1.0885	0.83879	-0.963622	-0.837374	0.737906	0.918888	1.23344	0.158288	-0.0651669	-0.64481	-0.972533	-0.931798	-1.07811	-1.22942
LOC107385034	0.335499	0.353987	0.771884	0.168658	-0.923354	-0.58517	-0.652272	-0.968498	1.33999	1.19149	2.42493	0.211167	0.611994	-0.45617	-1.10368	-0.69192	-0.788048	-1.24048
LOC107374031	-0.46295	-0.86361	0.904313	0.00792001	-0.795114	-0.631184	-0.443668	2.64931	-0.247051	-0.511992	0.22193	0.0427428	2.20255	-0.1878	-0.31613	-0.560276	0.124844	-1.13383
UPB1	0.226647	-0.342965	2.11674	0.890017	-0.755227	-0.644424	-0.926171	1.42301	-0.576005	-0.0944141	-0.267763	0.494568	2.07051	-0.559963	-0.795826	-0.819484	-0.933755	-0.505498
LMAN1	0.518158	0.785278	2.2288	2.23906	-0.766928	-0.89546	-0.936089	-0.457287	0.379721	0.327752	-0.0122769	-0.571639	0.660986	-1.05	-0.521251	-0.779506	-0.59383	-0.555497
LOC107378113	0.00981148	0.0575022	0.36971	3.93275	-0.326037	-0.305247	-0.357186	-0.30141	-0.29918	-0.286298	-0.266687	-0.187342	-0.355216	-0.357068	-0.326456	-0.369231	-0.341149	-0.291265
LOC107379679	2.2052	0.00318001	2.28515	1.60819	0.575663	-0.285043	-0.513451	-0.211776	-0.467667	-0.217286	-0.16913	-0.67389	-0.65567	-0.707321	-0.678984	-0.727452	-0.702699	-0.667017
PGP	1.70464	0.0144119	-0.255978	2.58358	-0.906032	-0.655505	-0.774949	-0.811948	0.437849	0.71164	0.427937	-0.445934	1.15485	-0.81942	-0.823814	-0.867419	-0.560374	-0.113521
TRAM1	0.809288	0.510441	2.33116	2.58338	-0.395928	-0.480415	-0.736239	-0.402619	-0.0794925	0.17733	-0.165525	-0.496831	-0.0813118	-0.78544	-0.688515	-0.718505	-0.743043	-0.637732
LOC107388422	-0.521751	-0.481416	0.274413	-0.0554708	-0.541337	-0.324979	-0.578384	2.977	-0.343078	-0.162901	-0.439206	0.299472	2.28937	-0.488757	-0.551283	-0.46498	-0.472532	-0.414187
TPPP3	0.245159	0.772947	2.43665	1.22914	-0.525454	-0.285686	-0.817164	-0.490363	-0.51581	1.46534	1.31022	-0.69686	-0.883294	-0.77469	-0.597234	-0.659878	-0.835329	-0.377694
LOC107385971	-0.721214	-0.719732	0.199616	-0.266054	-0.625303	-0.426077	-0.622728	2.62069	-0.383604	-0.535361	-0.418685	1.44123	2.1757	-0.361507	-0.339551	-0.329348	-0.26731	-0.420768
PGM1	0.427083	0.191725	0.573387	0.290117	-1.13841	-0.810375	-0.961686	-0.635171	1.34568	1.83467	1.77865	-0.167642	1.20371	-0.669885	-0.989356	-0.825755	-0.48512	-0.961611
LOC107395009	0.525949	-0.274877	-0.0748578	-0.387465	-1.07087	-0.755787	-0.914218	-0.821607	1.44202	1.01119	2.38566	1.49095	0.538602	-0.558157	-0.750087	-0.483423	-0.643635	-0.659387
HAAO	0.653657	0.0805799	0.537608	-0.535186	-1.24842	-1.04974	-0.79908	0.885763	1.01495	0.111388	1.22177	1.28079	1.94116	-0.361507	-0.97735	-0.931593	-0.497202	-1.32757
LOC107390194	1.29913	0.152429	3.18981	0.502367	1.11431	-0.19291	-0.601601	-0.29762	-0.55337	-0.254021	0.0099799	-0.524231	-0.546889	-0.687997	-0.673117	-0.711592	-0.661752	-0.562929
LOC107392593	-0.583149	0.653612	0.313247	2.24137	-0.76638	-0.826698	-0.595554	-0.808169	1.4897	1.56002	-0.0708178	-0.431639	1.26497	-0.694516	-0.716082	-0.571539	-0.766089	-0.692287
RDH10	-0.349279	0.706176	0.490781	2.79627	-0.611704	-0.721007	-0.606505	-0.593004	0.807658	0.115747	0.647681	-0.375445	1.56559	-0.716244	-0.889584	-0.701202	-0.72617	-0.839756
TPI1	1.00374	0.254181	0.727585	0.403332	-1.16956	-0.90163	-0.956908	-0.744016	1.32726	1.21472	1.48001	-0.0308434	1.56745	-0.70288	-1.14854	-0.901679	-0.533946	-0.888277
LRRC59	-0.233051	0.731551	1.51963	2.88326	-0.200541	-0.832856	-0.662045	-0.553091	0.0625042	0.995078	0.212227	-0.639636	0.321174	-0.954449	-0.622172	-0.776416	-0.819169	-0.432
AHCY	0.893237	-0.00865499	3.02943	1.60391	-0.142505	-0.746571	-0.7437	-0.355871	0.105203	0.207311	0.0978316	-0.365948	0.135621	-0.538853	-0.844658	-0.747957	-0.496737	-1.08109
LOC107376501	-0.111215	0.777744	1.58289	2.617	-0.885196	-0.745162	-0.774957	-0.511625	0.470604	0.628504	0.0247928	-0.259942	1.06019	-0.838542	-0.826144	-0.759778	-0.778027	-0.671135
PLIN5	0.114538	0.793571	0.264815	0.662524	-0.983054	-0.686698	-0.685314	-0.925504	1.08984	1.23708	1.14177	-0.0585373	2.25293	-0.787405	-0.999375	-0.912651	-0.324316	-1.19421
LOC107375134	2.23475	-0.0151217	2.1347	1.93733	0.208854	-0.387719	-0.568153	-0.281004	-0.387536	-0.237538	-0.161363	-0.63683	-0.619734	-0.650696	-0.652945	-0.681246	-0.62703	-0.608709
HSP90B1	-0.176364	0.845063	1.04221	3.08	-0.964558	-0.800223	-0.838211	-0.440141	0.254731	0.186936	-0.190072	-0.364339	1.13985	-0.818419	-0.514525	-0.471876	-0.583479	-0.386592
LOC107382746	0.222797	-0.0750221	-0.670084	-0.924445	-1.35026	-0.750168	-0.838732	-0.96383	1.94416	0.347256	1.68734	1.43912	0.819609	0.267202	-0.970203	0.382339	0.353953	-0.921035
LOC107394339	-0.243103	0.778291	-0.389434	0.266003	-1.34127	-0.68765	-0.803457	-0.895039	1.29526	0.786052	0.706455	0.338027	2.77102	-0.4953	-0.633989	-0.574733	0.0328831	-0.910008
MVK	-0.70794	-0.159041	-0.220625	2.46114	-1.11222	-0.825354	-0.498776	1.07396	0.357742	0.440919	-0.72654	0.0462715	2.217	-0.704379	-0.551394	-0.12854	-0.487633	-0.474594
PDIA4	-0.55799	0.86071	0.611316	2.42621	-1.34722	-0.982113	-0.995683	-0.341444	0.595468	0.612707	0.133339	-0.232681	1.85662	-0.85721	-0.467612	-0.392241	-0.55758	-0.3646
LOC107394932	1.04985	-0.0461961	1.94832	1.50545	-0.426274	-0.77767	-1.09297	-0.565924	1.27287	-0.16776	0.145249	0.187041	1.36338	-0.637424	-1.0266	-0.975394	-0.789988	-0.965964
LHPP	1.85743	0.397014	1.87032	2.0364	-0.868392	-0.645323	-0.645326	-0.678738	0.0960561	0.0889538	-0.390003	-0.663997	0.879298	-0.653781	-0.802438	-0.71422	-0.410888	-0.752367
LOC107386454	0.917383	0.528218	1.68873	2.98085	0.475186	-0.366253	-0.535397	-0.202515	-0.328674	-0.112952	-0.286491	-0.645178	-0.585298	-0.729787	-0.71913	-0.735604	-0.67229	-0.670801
LOC107390048	0.158601	0.200364	1.21399	1.47078	-0.661235	-1.24868	-0.814129	-0.782445	1.33422	1.32998	0.311141	-0.543264	1.7456	-1.05074	-0.847124	-0.626035	-0.835686	-0.355325
TNFAIP8L3	-0.43477	0.405872	0.0789772	0.124709	-0.83499	-0.919015	-0.492084	-0.836569	1.40652	1.79455	1.27639	-0.162867	2.08196	-0.677755	-0.782559	-0.89359	-0.0996445	-1.03514
TP53RK	0.146913	0.197274	0.152739	2.31933	-0.638997	-0.672538	-0.710858	-1.10242	0.766762	0.646727	0.558946	-0.109266	2.16221	-0.696954	-1.06837	-0.816664	-0.49019	-0.644642
FDPS	-0.725898	-0.223902	0.359312	2.19966	-0.658961	-0.571057	-0.504001	0.394274	-0.229842	-0.165034	-0.389825	0.546185	2.84306	-0.584803	-0.471573	-0.583747	-0.562705	-0.671141
UMODL1	0.399699	-0.133925	0.0366636	-0.493654	-0.926265	-0.2941	-0.689193	-0.739677	0.936376	1.86984	1.94225	0.542537	1.65415	-0.629768	-0.759695	-0.945184	-0.862597	-0.907462
LOC107385720	-0.595127	1.00723	0.602185	3.26804	-0.182349	-0.913594	-0.633559	-0.392358	0.457465	0.665091	-0.129569	-0.145984	0.0392051	-0.919592	-0.875618	-0.418244	-0.828723	-0.00449796
LOC107384359	-0.235126	0.956488	1.4171	3.13727	-0.48455	-0.713983	-0.740571	-0.40469	0.20173	0.50332	-0.139429	-0.357433	0.161346	-0.867687	-0.635162	-0.715315	-0.527591	-0.555718
LOC107390917	-0.238747	0.676521	1.12076	2.19208	-1.21745	-0.914661	-0.825528	-0.917755	0.962844	1.37007	0.524324	-0.123156	0.95995	-0.828038	-0.699767	-0.706304	-0.677905	-0.657238
LOC107372901	2.31492	-0.0250717	2.15494	1.75779	0.445235	-0.396847	-0.523719	-0.224358	-0.39147	-0.328258	-0.312123	-0.642263	-0.573865	-0.612233	-0.692286	-0.695042	-0.603025	-0.652326
CMTM7	1.79325	0.259592	2.59201	1.8612	-0.0531155	-0.706736	-0.24586	-0.3126	-0.287332	-0.526434	-0.464043	-0.320947	-0.490178	-0.658004	-0.570428	-0.542737	-0.766897	-0.560744
DHDDS	-0.846651	0.747588	0.326021	1.58348	-0.913526	-1.06252	-0.676597	-0.617879	1.58244	1.10088	0.335598	-0.0212249	1.96536	-0.958624	-0.656306	-0.620602	-0.830888	-0.436549
P4HB	0.0366303	0.504957	1.49288	2.63413	-0.872587	-0.817767	-0.990079	-0.0674639	0.256681	0.763096	0.229839	-0.253001	1.08297	-0.90951	-0.723371	-0.845809	-0.764429	-0.757169
MRPS25	-0.584606	0.70872	0.886602	2.6482	-0.579852	-0.877023	-0.466694	-0.907747	0.903239	0.696548	0.425813	-0.13139	1.20809	-0.71031	-0.962224	-1.00499	-0.740241	-0.512136
AMER2	0.555558	0.3073	3.4349	1.21164	0.212558	-0.0823234	-0.518323	-0.39396	-0.535501	-0.20443	0.0227401	-0.367264	-0.642628	-0.723424	-0.225499	-0.704914	-0.678628	-0.667799
LOC107378643	2.15155	0.0319794	2.40483	1.57088	0.574491	-0.231287	-0.475669	-0.208689	-0.54059	-0.406671	-0.422515	-0.647751	-0.63788	-0.642587	-0.638585	-0.661405	-0.626298	-0.593796
LOC107390047	0.513937	-0.5264	2.86934	0.477845	-0.0952081	-0.355245	-0.710522	0.994303	-0.508185	0.372069	-0.175956	-0.418348	1.56875	-0.737717	-0.669921	-0.947212	-0.666175	-0.985354
LOC107388822	-0.205428	0.318196	2.15664	0.647995	-0.894729	0.127915	-0.952444	-0.84661	1.06524	1.20389	1.80007	-0.784775	-0.255868	-0.507594	-0.628704	-1.08999	-0.169215	-0.984589
LOC107396079	1.29863	0.0176809	2.80158	1.72222	-0.450579	-0.805275	-1.05387	-0.608738	-0.197267	0.340157	-0.137322	-0.738168	0.0529275	-0.818688	-0.502828	-0.648057	-0.315575	0.0431845
CSGR12H16ORF91	-0.575251	0.706415	0.67508	3.18892	-0.62013	-0.751002	-0.761942	-0.898587	0.198462	0.649438	-0.229343	-0.316255	1.16644	-0.415933	-0.550068	-0.602995	-0.325826	-0.537427
RBP5	0.0911761	0.0593231	0.574072	0.799761	-1.28826	-0.673955	-1.25146	0.44136	0.646717	0.358602	0.529747	0.939935	2.68606	-0.646583	-1.06951	-0.591871	-0.707943	-0.897182
MBOAT1	-0.103642	0.020784	1.31225	3.59784	0.050277	-0.360401	-0.582727	-0.354284	-0.409728	-0.314066	-0.572056	0.103759	-0.491495	-0.418852	-0.388174	-0.409099	-0.617548	-0.0628323
LOC107394027	1.12587	0.112426	2.51092	2.22181	0.300691	-0.290949	-0.948787	0.156352	-0.451976	-0.155904	-0.432269	-0.228642	-0.127311	-0.809086	-0.668121	-0.756556	-0.719306	-0.839162
GARS	-0.0836432	0.541633	1.58788	3.01236	-0.604254	-0.930174	-0.693768	-0.55163	0.384606	0.484105	-0.172887	-0.114488	0.545388	-0.772296	-0.763458	-0.681671	-0.683146	-0.504562
MLEC	-0.489039	0.90971	0.784441	3.14568	-0.836249	-0.790984	-0.692016	-0.695919	0.266868	0.939497	-0.0311756	-0.335305	0.642865	-0.736699	-0.514876	-0.398742	-0.633759	-0.534292
DGAT2	0.235858	0.334275	0.940314	0.282672	-0.980516	-0.856417	0.0867248	-0.429056	0.934911	2.51464	0.97191	-0.354951	1.00153	-1.05696	-0.842514	-0.986664	-0.511842	-1.28392
VSTM5	1.47987	0.529351	1.80962	2.35513	0.661673	0.0423735	-0.54237	0.137308	-0.576456	-0.455617	-0.0681346	-0.368119	-0.608817	-0.7436	-0.903235	-0.98771	-0.950114	-0.811163
MGAT1	0.754705	0.311121	1.62429	2.9293	-0.197896	-0.610939	-0.797663	0.175324	-0.117829	0.0159746	-0.34493	-0.427982	0.681361	-0.836823	-0.849011	-0.9297	-0.784167	-0.595138
TMX2	-0.200872	0.901655	2.39521	1.58393	-1.15443	-1.17317	-0.94475	-0.987581	0.181694	0.905092	0.843395	-0.148133	0.372075	-0.876529	-0.166332	-0.632653	-0.452702	-0.4459
ACP6	-0.323753	0.986257	0.384592	2.36678	-0.503472	-0.928224	-1.03116	-0.498448	0.559862	1.47182	-0.0566763	0.0280636	1.43525	-1.07087	-0.905081	-0.734872	-0.599543	-0.580528
LOC107394968	-0.0237489	-0.104347	-0.284153	-0.647187	-0.929545	-0.630902	-0.867532	-0.481777	0.784461	1.91406	2.39951	0.545706	1.32215	-0.555263	-0.735055	-0.634592	-0.12727	-0.94451
ELOVL5	-0.44999	0.419791	1.43496	2.78007	-0.583476	-0.546593	-0.640639	0.385978	-0.364457	-0.357252	-0.701631	0.166268	1.65976	-0.484427	-0.722884	-0.686937	-0.738894	-0.569648
LOC107377579	-0.349069	0.224522	1.09299	0.8072	-0.595507	-0.665301	-0.460265	-0.44613	0.787267	1.44358	0.725597	-0.466213	2.47582	-0.892878	-0.978729	-0.941646	-0.83947	-0.92176
SEC31A	0.151271	0.685431	1.12306	2.76391	-0.678438	-0.681846	-0.636685	-0.416017	0.257576	1.27114	0.197443	-0.189966	0.589174	-1.03787	-0.906372	-0.735251	-0.970019	-0.786538
CRTAP	0.35921	0.442304	1.43693	1.59172	-0.250346	-0.147885	-0.595998	-0.994707	0.999751	1.30608	0.934603	-0.539293	0.86168	-0.915558	-1.25833	-0.986321	-0.873113	-1.37072
LOC107388798	0.907354	0.683616	1.61038	1.03	-0.706659	-0.813938	-0.932713	-0.949643	0.960061	1.0954	1.07247	-0.402143	1.12243	-0.943827	-1.06947	-0.86074	-0.782864	-1.01971
FOXRED1	0.744626	0.436809	2.05704	2.90594	0.107998	-0.45487	-0.737131	-0.397982	-0.00795767	-0.309093	-0.272171	-0.548853	-0.395814	-0.831807	-0.519806	-0.506811	-0.583224	-0.686892
CEBPA	-0.202302	0.607579	0.51108	-0.263003	-0.854088	-0.986383	-0.983987	-0.306167	1.18887	1.51555	2.09078	0.888621	0.504215	-0.877061	-0.644289	-0.786091	0.187915	-1.59124
LOC107396144	0.732774	0.407036	2.51012	2.56153	-0.218993	-0.487221	-0.705034	-0.251219	-0.331031	-0.167044	-0.268051	-0.496417	-0.0583636	-0.740857	-0.689949	-0.685697	-0.649763	-0.461817
HHIPL1	0.0656719	-0.555225	1.43625	1.217	-0.348594	-0.0224957	-0.703822	2.63291	-0.58625	-0.52585	-0.471833	-0.235935	1.52774	-0.624747	-0.661737	-0.740309	-0.727073	-0.67569
LOC107391341	0.171326	0.234043	0.044875	-0.442729	-0.811201	-0.375683	-0.932816	-0.88922	1.32541	1.5148	2.20584	-0.197423	1.54218	-0.300277	-0.633047	-0.794715	-0.371944	-1.28942
LOC107384030	-0.20806	0.0996941	1.20406	3.70494	-0.323858	-0.324347	-0.350126	-0.264814	-0.325328	-0.328973	-0.450562	-0.0795465	-0.329354	-0.476166	-0.324329	-0.44479	-0.428104	-0.350336
MGP	-0.102235	0.11923	3.36312	0.739046	1.02771	-0.728584	-0.721257	-0.721392	0.012532	0.256644	0.404635	-0.621623	0.0254679	-0.551389	-0.582009	-0.622963	-0.61488	-0.682053
LOC107393785	2.16212	0.00122943	2.14692	1.83807	0.533879	-0.243485	-0.54838	-0.209563	-0.520948	-0.166557	-0.178541	-0.695535	-0.683598	-0.69833	-0.684056	-0.732649	-0.692527	-0.628056
LOC107386417	1.43534	0.413453	2.20433	1.2004	-1.37623	-1.0865	-1.33832	-1.11876	0.362283	-0.186584	-0.178042	-0.746686	0.0805944	-0.726796	0.488769	-0.331241	0.0619048	0.842092
LOC107381906	0.365486	0.0900762	0.335145	2.37104	-0.704549	-0.631064	-0.593447	-0.768623	0.817452	1.3948	0.621807	-0.386483	1.47286	-0.849116	-1.13525	-0.942204	-0.788991	-0.668945
LOC107381497	-0.485755	0.0175374	1.33883	3.15219	-0.19866	-0.312706	-0.664756	-0.708135	0.194093	0.534828	0.369692	-0.0907161	0.679565	-0.618157	-0.78347	-0.751793	-0.657321	-1.01526
BSCL2	0.483285	-0.392963	0.567898	-0.468124	-0.0648122	-0.771306	-0.900119	-0.403284	0.739514	1.17611	2.78916	-0.715465	1.29059	-0.573272	-0.593002	-0.914035	-0.228739	-1.02143
LOC107395871	0.0781457	-0.351103	0.021785	-0.561993	-0.913842	-0.665099	-0.794652	-0.595211	1.79886	1.17141	2.10377	0.214933	1.48511	-0.134886	-0.851642	-0.792805	0.0636419	-1.27643
UBE2QL1	-0.521089	0.600485	0.852454	0.255576	-1.1361	-0.925613	-0.254106	-0.438157	1.0377	1.9265	1.72332	-0.247485	1.22678	-0.864572	-0.865797	-0.931521	-0.245732	-1.19264
LOC107383977	1.20003	-0.279453	2.79961	0.98593	0.081888	-0.500191	-0.725205	1.64858	-0.631547	-0.425097	-0.611422	-0.41875	-0.164621	-0.772871	-0.660967	-0.655265	-0.729349	-0.141294
LOC107390707	2.21431	0.0567186	2.19116	1.67844	0.587481	-0.235875	-0.510061	-0.142589	-0.514762	-0.221938	-0.198301	-0.689664	-0.661073	-0.718873	-0.709829	-0.737981	-0.7082	-0.678964
SLC25A35	-0.731017	0.149992	-0.52009	0.132338	-0.825394	-0.766311	-0.612835	-0.538089	1.34624	1.59288	0.499972	0.192965	2.83139	-0.670192	-0.678287	-0.504257	-0.447598	-0.451707
DAD1	0.829822	0.812672	1.89773	2.10002	-0.450402	-0.670383	-1.18462	-0.772363	0.713718	0.0921944	0.358495	-0.420663	0.774755	-1.11622	-0.938425	-0.88867	-0.557213	-0.580441
LOC107375713	0.985658	0.363683	2.38611	2.12622	-0.147134	-0.773092	-0.806237	-0.438371	0.0257103	-0.0499587	0.117584	0.177969	0.430998	-0.763315	-0.974408	-0.683117	-0.865951	-1.11235
CCDC134	-0.232375	0.63111	0.828064	3.48403	-0.687109	-0.689471	-0.645863	-0.0893014	0.341587	-0.121078	-0.318602	-0.224038	0.504263	-0.570222	-0.332636	-0.569573	-0.968205	-0.34058
DNAJB11	0.644795	0.76955	1.72049	2.85197	-0.375048	-0.79704	-0.940381	-0.424155	0.120917	0.211519	-0.270516	-0.538777	0.446955	-0.887451	-0.735659	-0.458281	-0.65645	-0.682442
OXNAD1	-1.2644	0.889905	0.704175	2.15566	-0.889381	-1.24346	-0.811835	-0.564585	1.16732	0.390731	0.67413	0.00341813	1.47768	-1.15648	-0.481695	-0.429691	-0.470479	-0.151016
DNAJB4	-0.535825	0.369586	0.250844	0.0831168	-1.1031	-0.873859	-0.896947	-0.959666	1.03055	2.27461	1.13806	-0.334991	1.84716	-0.829447	-0.532329	-0.617334	-0.570311	0.259879
LOC107389963	-0.350971	-0.143282	0.279456	0.634412	-0.964036	-0.544556	-0.545214	-0.357918	1.19647	2.63022	1.32132	-0.246407	1.08583	-0.831916	-0.732043	-1.14415	-0.534769	-0.752445
ALDH8A1	0.25942	-1.05793	1.71895	0.242677	-0.270638	-0.0301638	-0.859985	2.37343	-0.284147	-0.63755	-0.715665	-0.188939	1.98991	-0.551239	-0.430723	-0.572322	-0.659738	-0.325347
LOC107397197	-0.568852	0.695555	3.18788	1.29648	-0.569822	-0.500984	-0.456892	-0.784699	-0.00272605	-0.429529	-0.383394	-0.534871	0.0394873	-0.4893	1.05714	-0.810188	-0.511911	-0.23337
LOC107379614	-0.0365465	0.370626	0.568225	0.350926	-0.555592	-0.526625	-0.678094	-1.0195	1.93603	1.16506	1.65983	-0.342447	1.42142	-0.469731	-0.721392	-0.972205	-0.666157	-1.48383
LOC107379503	1.89057	0.142009	2.47659	1.74862	0.483928	-0.392754	-0.485322	-0.218628	-0.485658	-0.13202	-0.308482	-0.66546	-0.651871	-0.702748	-0.694285	-0.728364	-0.691627	-0.584503
ACLY	0.0606258	0.503154	0.304899	0.37191	-1.24838	-0.493699	-1.0174	-0.931998	0.668028	2.56197	1.49744	-0.322532	1.18007	-0.705377	-0.732579	-0.693806	-0.361203	-0.641125
CLUH	-0.626555	0.491969	0.913439	2.66032	-0.412068	-0.718203	-0.629126	-0.535192	0.642105	1.33628	0.120546	-0.278826	1.16368	-0.918599	-0.905503	-0.774943	-0.702124	-0.827196
LOC107391871	0.60508	-0.00773463	2.73941	1.48701	0.463506	0.342944	-0.89764	1.02176	-0.359333	0.0914068	-0.554175	-0.729282	0.112555	-0.751758	-0.932963	-0.929899	-0.860264	-0.840618
PPRC1	-0.457822	0.341804	0.840909	3.33412	-0.18082	-0.745512	-0.731621	-0.0794295	0.237061	1.06746	-0.251669	-0.530163	0.0188936	-0.843464	-0.818994	-0.641633	-0.618247	0.0591321
LOC107394792	0.567273	0.151589	1.05139	0.647641	-1.79933	-1.21431	-1.31022	-0.474167	1.78696	0.94851	1.14244	-0.152156	1.22259	-0.409264	-0.662209	-0.653893	-0.128182	-0.714657
LOC107391211	0.566425	0.177538	1.33286	-0.110029	-0.979904	-0.723666	-1.04423	-1.00151	1.49551	0.556359	1.5055	0.0546705	1.7665	-0.484835	-0.756688	-0.45562	-0.435888	-1.46299
LOC107385733	-0.147905	0.340162	1.38295	3.52732	-0.540818	-0.618587	-0.456425	-0.540919	-0.098357	-0.47863	-0.407865	0.162885	-0.0508473	-0.318989	-0.479046	-0.424391	-0.314526	-0.536014
CRELD2	-0.307814	0.612377	1.05083	3.40626	-0.651896	-0.793422	-0.714794	-0.563038	0.0852375	0.258497	0.105329	-0.348107	0.500138	-0.743131	-0.555737	-0.324684	-0.538137	-0.477906
SDR42E1	-0.280357	0.85017	0.990639	2.13038	-0.966505	-0.804189	-0.45804	-0.77775	0.574551	1.62669	0.151063	0.106583	1.14094	-1.0622	-0.984171	-0.621933	-0.506427	-1.10945
LOC107385242	-0.258363	-0.369529	0.0230849	0.825989	0.262243	-0.982289	-0.919604	-0.55972	0.468288	0.274634	2.11491	0.684366	2.33805	-1.04105	-0.746408	-0.670816	-0.514845	-0.928944
ATP13A1	-0.508937	0.800813	1.13093	2.92738	-0.654258	-0.766692	-0.787862	-0.800673	0.588228	0.836125	0.344694	-0.387625	0.60223	-0.853635	-0.725448	-0.627564	-0.451233	-0.66647
LOC107396450	1.8625	0.00151053	2.60602	1.66229	0.528828	-0.344495	-0.503327	-0.129975	-0.507484	-0.43139	-0.39511	-0.621053	-0.642382	-0.639239	-0.618829	-0.645704	-0.627496	-0.554656
LOC107384182	-0.899518	1.08444	0.618918	2.2943	-0.962487	-1.00319	-0.735779	-0.884164	1.22644	0.936662	0.0701642	-0.0168221	1.22469	-0.995708	-0.327271	-0.470288	-0.921204	-0.239181
TOMM40	-0.755713	0.799574	0.519404	2.92333	-0.229097	-0.750152	-0.652555	-0.928853	0.537523	0.954394	0.161657	-0.236804	1.11071	-0.857255	-0.608683	-0.80999	-0.365446	-0.812048
LOC107392979	0.578149	-0.308462	1.96519	0.518704	-0.149787	-0.761245	-0.942313	1.79472	-0.474439	-0.434107	-0.589267	0.227638	2.0864	-0.854816	-0.509277	-0.808221	-0.777646	-0.561223
EPT1	-0.685971	0.457772	1.04999	3.46309	-0.462474	-0.41229	-0.61542	-0.225659	0.146511	0.388903	-0.209646	0.0504228	0.239955	-0.879646	-0.561256	-0.680739	-0.622155	-0.441387
LOC107388766	0.474533	0.315358	0.728819	0.215397	-0.540343	-0.540655	-0.833054	-0.78777	0.94856	1.90919	2.19318	0.0175566	0.476073	-0.653777	-0.943035	-1.04117	-0.559018	-1.37984
SERPINE2	-0.0377694	0.260936	0.298707	0.0976067	-0.82961	-0.853613	-0.846744	-0.806247	0.968008	2.04883	2.12235	0.38076	1.03052	-0.733254	-0.877914	-0.863416	-0.344787	-1.01437
SRP14	0.112483	1.06247	0.852939	3.35305	-0.016868	-0.912846	-0.516765	-0.50422	0.237339	0.0265462	-0.129994	-0.605403	0.153608	-0.828713	-0.331947	-0.649923	-0.686544	-0.615207
LOC107381730	0.711299	0.0868449	2.68788	2.23461	0.275304	-0.104732	-0.567118	-0.37134	-0.493358	0.0245133	0.270754	-0.36547	-0.856286	-0.718052	-0.794674	-0.798865	-0.669037	-0.55228
LOC107384334	0.0569839	1.57959	0.138029	1.88098	-1.29211	-0.850495	-0.888443	1.7518	0.624314	0.153757	-0.23887	-0.0647382	1.04911	-0.837689	-0.915063	-0.547758	-0.794515	-0.804882
LOC107390154	-0.327474	0.430967	0.700623	2.34888	-0.736114	-0.892858	-0.602889	-0.84037	1.1292	1.27045	0.728321	-0.238141	1.16745	-0.87832	-0.939911	-0.747124	-0.762092	-0.810599
CCDC167	0.256951	0.171781	2.26811	2.34341	-0.655798	-0.653004	-0.707509	-0.902178	0.531177	0.790218	0.53089	-0.560907	0.158309	-0.789186	-0.767393	-0.663277	-0.628584	-0.723007
LOC107388876	1.95353	0.169175	2.3287	1.35399	0.822236	-0.21123	-0.39843	0.238915	-0.274392	-0.543275	0.130349	-0.724222	-0.495411	-0.915738	-0.814478	-0.904492	-0.773941	-0.941292
LOC107390365	-0.343562	0.379139	0.278026	0.144542	-1.57958	-1.06431	-1.04658	-1.24979	2.03642	1.62763	1.29356	0.280066	0.944767	-0.810121	-0.261189	-0.402849	-0.0812816	-0.144867
LOC107394923	-0.480453	-0.450329	0.288425	1.23627	-0.452859	-0.525682	-0.501092	2.00015	-0.45598	-0.522521	-0.602171	0.178171	2.8345	-0.570105	-0.556393	-0.521504	-0.479611	-0.418816
LOC107389177	-0.215554	-0.178496	0.00078943	-1.11294	-0.511149	-0.834097	-0.890603	-0.85458	1.5754	0.866784	1.94877	0.0931271	2.16127	-0.180301	-0.605674	-0.634851	0.182238	-0.810128
LOC107387506	0.861705	-0.140393	3.49464	0.984424	0.548364	-0.35341	-0.472063	-0.211691	-0.37393	-0.225497	-0.297411	-0.507951	-0.559511	-0.563618	-0.553782	-0.573604	-0.555729	-0.50054
LOC107374388	0.628395	0.157225	0.39144	-0.501559	-0.837193	-0.856392	-0.998674	-0.615955	1.55368	1.24189	1.94414	0.0159425	1.20455	-0.294685	-0.793065	-0.889538	0.262675	-1.61288
LOC107376295	-1.69308	1.03166	-0.637824	1.02612	-1.05443	-1.25501	0.256552	-0.913526	1.97195	1.61595	-0.521007	-0.100721	0.319067	-0.0795975	-0.413253	-0.186376	0.919427	-0.285907
SSR2	1.04538	0.33184	2.70172	1.30127	-0.714862	-1.23135	-1.203	-0.788645	0.577419	0.147159	0.24151	-0.50126	0.716257	-0.695223	-0.500276	-0.590364	-0.198048	-0.639529
ATP5B	0.217079	0.227646	1.06286	0.802632	-0.843244	-0.80252	-1.07183	-0.916668	0.844789	1.56582	1.52955	0.0828922	1.57196	-0.739766	-1.0074	-0.848905	-0.598006	-1.07689
SLC35B4	0.102326	1.28264	0.627311	2.83377	-0.909457	-0.807022	-0.870869	-1.27235	0.885297	0.449308	-0.172048	-0.406722	0.254859	-0.934162	-0.554716	-0.231225	-0.661495	0.384556
ODC1	-0.0199395	0.0981518	0.687043	3.7926	-0.53414	-0.620216	-0.637439	-0.363481	-0.144788	-0.0941105	-0.370924	-0.103222	-0.113733	-0.443525	-0.582174	-0.324627	-0.29747	0.0719919
LOC107392988	-0.398216	0.192337	-0.819629	-0.508214	-1.14464	-0.340537	-0.828875	-1.07752	0.361294	1.05188	1.84752	-0.469462	2.58593	0.117551	0.00426916	-0.416002	0.570384	-0.728074
LOC107384617	-0.429582	-0.582196	0.52717	-0.47337	-0.861476	-0.706857	-1.50977	-0.348435	0.649697	1.5434	2.13699	-0.35141	1.48818	-0.354249	-0.24652	-0.461523	1.04435	-1.06439
LOC107374258	0.133737	0.000316233	0.148701	-0.523054	-0.350712	-0.674515	-0.758213	-0.941738	1.52738	1.10058	2.04934	-0.0841726	1.78817	-0.212349	-0.858077	-0.713294	-0.0825422	-1.54955
LOC107379378	-0.212323	-0.0802329	3.09561	2.27425	-0.116827	-0.125677	-0.514034	-0.493315	-0.28425	-0.12173	-0.40257	-0.166958	-0.439029	-0.390216	-0.535969	-0.529913	-0.482846	-0.473971
LOC107377522	-0.755628	-0.288583	-0.136243	0.574334	-0.835869	-0.882307	-0.69328	-0.27476	2.26798	2.17834	0.343964	-0.307736	1.44077	-0.756803	-0.768654	-0.568447	0.0102007	-0.547277
LOC107397140	-0.387009	0.704217	0.50685	1.43996	-0.883054	-0.737324	-0.878141	-0.78324	1.23073	1.75	0.493111	-0.322876	1.79938	-0.813131	-0.919732	-0.586666	-0.781635	-0.831442
S100A14	-0.0934262	0.273725	0.78267	1.05952	-0.794579	-0.937351	-0.501745	-0.81681	1.44593	1.1551	1.73119	-0.0194466	1.2833	-0.66363	-1.21985	-0.827885	-0.512727	-1.34399
MTHFD1	-0.63647	-0.250891	0.75196	0.738618	-0.883847	-0.748818	-1.01168	0.175038	0.821413	1.75256	0.467792	0.110525	2.46913	-0.611948	-0.821795	-0.652569	-0.631293	-1.03772
LOC107385048	-0.671041	0.674297	1.77596	0.834212	-1.07373	-1.07923	-0.669688	-0.632208	0.591607	0.851966	0.939888	0.330168	1.07919	-1.36446	-1.37523	-0.628404	-0.689337	1.10604
LOC107394231	-0.22382	0.175132	0.839351	1.23754	-1.14756	-1.28434	-0.835659	-1.21442	1.28566	1.06611	1.21613	0.0877993	1.75925	-0.921674	-0.250474	-0.955418	-0.416536	-0.417072
HSPD1	0.206649	0.38295	1.25832	2.56396	-0.542394	-0.737862	-1.01408	-0.726422	0.657935	1.00503	0.452951	-0.118075	0.914647	-0.918667	-0.879049	-0.965555	-0.658893	-0.88144
TMEM41B	-0.231843	1.1132	1.13585	2.83046	-0.64847	-0.678425	-0.716788	-0.661464	0.704952	0.825915	0.197921	-0.578772	0.362582	-1.01665	-0.849864	-0.420753	-0.784484	-0.583363
RPN2	0.0391685	0.600673	1.5617	2.181	-0.993289	-0.996398	-1.00197	-0.778362	0.598078	1.04735	0.448438	-0.164733	1.11472	-1.11633	-0.670248	-0.51217	-0.833712	-0.523919
LOC107372463	0.250957	-0.177029	0.0280533	-0.469241	-1.14843	-0.857418	-0.896382	-0.501346	1.12231	1.35142	2.40318	0.0635632	1.15744	-0.130353	-0.722619	-0.426678	0.50126	-1.54868
LOC107387680	-0.11577	-0.22551	1.14272	0.802818	-0.410585	-0.533135	-0.358497	-0.703409	0.177158	0.776685	1.06525	0.724168	2.58551	-0.885549	-1.06648	-0.825199	-0.984231	-1.16594
EDEM1	0.86275	0.701677	1.66246	2.94619	0.146375	-0.545756	-0.427583	-0.225802	-0.275053	-0.0630612	-0.375624	-0.346631	0.0428934	-0.759935	-0.902758	-0.754584	-0.699149	-0.986411
SFT2D3	0.497521	0.233196	0.656276	1.69469	-1.14143	-1.6534	-0.940156	-0.977888	0.982723	1.25516	1.02815	-0.239989	1.38238	-0.897969	-0.699989	-0.661652	-0.0542192	-0.463416
FDFT1	-0.654896	-0.414318	0.60343	1.62866	-0.712734	-0.559322	-0.68276	2.33899	-0.276206	-0.337818	-0.571676	0.0678831	2.17329	-0.613634	-0.473122	-0.598815	-0.442297	-0.474658
SRP72	0.290885	0.746502	1.42975	3.0258	-0.609373	-0.617358	-0.872554	-0.571997	0.27359	0.691455	-0.172127	-0.470914	0.300703	-0.859131	-0.64463	-0.701014	-0.68818	-0.551407
LOC107381578	2.06019	0.0427566	2.29279	1.7146	0.650151	-0.2331	-0.546849	-0.15683	-0.486114	-0.248589	-0.204259	-0.698036	-0.681247	-0.720609	-0.690729	-0.750417	-0.709926	-0.633785
PDCD2L	-1.1712	1.63539	1.27223	2.17381	0.142912	-1.12395	-0.688518	0.0370255	1.10738	-0.454011	-0.0855433	-0.908017	0.896117	-0.615032	-0.267216	-0.475613	-0.834213	-0.641555
OST4	0.38028	0.755388	1.5402	2.09563	-1.24567	-1.13183	-0.89554	-1.00592	0.976865	0.224813	0.580853	-0.65036	1.08468	-0.885387	-0.170541	-0.888591	-0.51932	-0.245551
LOC107376051	-0.0763099	0.671337	1.28633	2.6626	-0.634594	-0.491093	-0.680358	-0.430221	0.68004	0.576526	0.214191	0.124135	0.903916	-0.857198	-0.983224	-1.11176	-0.629207	-1.22511
LOC107396451	0.302538	0.394789	-0.0194476	-1.08393	-0.511531	-0.817306	-0.630222	-0.700606	1.60514	1.15346	1.333	-0.849211	2.20116	-0.418042	-0.443043	-0.67856	0.395384	-1.23357
PSPH	-0.380227	0.611006	0.0284194	2.11773	-1.66729	-1.17121	-0.789161	-1.43065	1.30361	0.967191	0.108472	0.432047	0.97392	-0.978729	0.0576369	-0.179767	-0.448698	0.445705
MRM1	-0.816538	-0.0234638	0.849517	3.18145	-0.0894137	-1.34881	-0.135979	0.177163	0.509052	0.685571	-1.20335	0.155664	-0.211715	-1.02793	0.0639987	-0.472652	-0.286014	-0.00655343
LOC107378194	0.970382	0.485022	1.07831	1.37304	-0.584351	-0.838656	-0.687828	-1.08355	1.03034	1.19995	1.47789	-0.374898	0.655955	-0.704257	-1.2156	-0.932536	-0.554725	-1.29447
ATAD3A	-0.47335	0.760274	0.985892	2.82468	-0.286475	-0.816525	-0.713332	-0.412389	0.80533	0.963937	-0.0622298	-0.369255	0.86041	-0.871586	-0.988695	-0.711655	-0.745415	-0.749613
LOC107386168	1.81735	0.0530773	2.68726	1.50207	0.446923	-0.217622	-0.558045	-0.0899153	-0.461918	-0.0922718	-0.243516	-0.740485	-0.704392	-0.684168	-0.635521	-0.751775	-0.722305	-0.604744
PRELID1	-0.50626	0.554725	1.06121	2.64186	-0.434818	-1.13321	-0.655583	-0.580054	0.863797	0.526663	-0.10665	-0.0512649	1.51762	-0.733557	-0.814446	-0.703909	-0.784791	-0.66134
LOC107383602	-0.00187386	0.685011	1.3084	2.98971	-0.712078	-0.917658	-0.759287	-0.44335	0.440728	0.408528	-0.00360132	-0.0844642	0.795397	-0.81361	-0.757504	-0.672281	-0.711403	-0.750663
ADAMTS18	0.713941	-0.0126373	-0.456219	0.188965	-0.846754	-0.444087	-1.07711	-0.867248	0.876806	2.18094	1.67643	-0.141557	1.59679	-0.480359	-0.616859	-1.0835	-0.606236	-0.6013
HSPA9	0.00503953	0.59778	1.32036	3.0845	-0.428068	-0.710076	-0.910732	-0.493681	0.279771	0.616102	0.0537274	-0.201524	0.506561	-0.896202	-0.816717	-0.82422	-0.685447	-0.497179
FAM136A	-0.388453	0.20453	1.6758	2.81539	-0.616915	-0.665838	-0.557734	-1.23371	0.830678	0.584401	-0.211314	-0.455005	0.540011	-0.588243	-0.453984	-0.501114	0.0392841	-1.01778
CSGR06H3ORF52	-0.527275	-0.0427696	1.21517	3.36572	-0.511132	-0.631806	-0.141011	-0.0809969	-0.0138753	-0.953483	-0.346343	-0.0939614	1.03044	-0.203789	-0.500784	-0.420404	-0.624706	-0.518993
LOC107381353	-0.335452	0.729963	0.392569	3.18231	-0.545641	-0.788385	-0.498713	-0.298632	0.136997	-0.133271	-0.0284495	0.0480595	1.49937	-0.906228	-0.259295	-0.800757	-0.812414	-0.582035
ALG5	0.688865	0.879327	2.04207	2.62746	-0.67947	-0.770842	-0.693422	-0.268327	-0.222106	0.163677	-0.353501	-0.279953	0.303839	-0.94206	-0.225133	-0.831036	-0.590346	-0.849043
LOC107396014	-0.408647	-0.0945386	0.772048	1.49094	-1.83903	-1.22448	-1.38976	-0.346888	0.754467	0.313689	-0.087673	0.11246	1.50072	-0.980806	-0.217076	-0.0221629	-0.0975541	1.76429
PIGV	-0.231397	0.676625	-0.147322	2.20355	-0.795282	-0.793321	-0.380899	-1.09392	0.69275	2.02438	0.56155	-0.474956	0.881636	-0.0967207	-0.386425	-1.52663	-0.524052	-0.589561
TMED2	0.527054	0.5106	2.03925	2.55665	-0.678278	-0.921648	-0.832742	-0.749399	0.453019	0.340871	0.0793978	-0.497274	0.48962	-0.962677	-0.627482	-0.794204	-0.444931	-0.487832
LOC107379863	1.8268	-0.125335	2.47244	1.65386	-0.00200224	0.0734636	-0.527282	0.466027	-0.769363	-0.353843	-0.222146	-0.22106	-0.109163	-0.836611	-0.783377	-0.869436	-0.868532	-0.804443
ADAMTS1	-0.0259896	1.29624	1.42098	1.91272	-1.25271	-0.424981	-0.627747	-0.327391	0.491101	1.23174	0.711447	-0.665378	0.678326	-1.16126	-0.751538	-1.14862	-0.864945	-0.492002
YARS	0.144272	0.35494	1.80866	3.08321	-0.478737	-0.906586	-0.233565	-0.424705	0.327544	0.00225704	-0.304248	0.16164	0.00659635	-0.790892	-0.848469	-0.597601	-0.72496	-0.579349
OSTC	0.464156	0.595029	2.21184	1.93711	-0.596326	-0.884133	-0.758374	-0.486788	0.882288	0.242911	0.258843	-0.489332	0.952614	-0.992375	-0.795566	-0.920765	-0.757786	-0.863341
LOC107387071	-0.750314	0.20438	-1.11888	-0.786661	-1.32466	-0.986435	-1.12626	-1.05963	1.1978	-0.399581	-0.563856	1.12301	0.265655	0.662621	1.32819	1.49249	1.05157	0.790559
LOC107387978	0.881116	-0.0927901	2.04707	2.0147	-0.755845	-0.655353	-0.885912	-0.393962	0.627395	1.10429	0.130815	-0.714842	0.732433	-0.691743	-0.665572	-0.934485	-0.760153	-0.987154
RGR	-0.536853	-0.448116	0.490491	-0.718616	-0.1505	-0.69963	-0.929262	-0.141158	1.91801	1.1676	1.96297	0.0768662	1.4518	-0.092605	-0.581965	-0.920734	-0.451746	-1.39656
LOC107376309	1.25218	0.492587	1.67471	-0.522942	-0.714627	-0.769469	-0.0728726	-0.793532	1.47179	-0.257488	1.27848	-0.694437	1.32862	-0.297288	-1.53752	-0.100134	-0.490688	-1.24737
LOC107394134	0.277288	0.406693	1.53514	1.59766	-0.814538	-0.971681	-0.982874	-0.897032	0.882114	1.20816	1.02966	-0.225427	1.17349	-0.786767	-1.0343	-0.81027	-0.529826	-1.05749
HSPA13	-0.459206	0.76787	1.16342	3.24914	-0.669846	-0.680741	-0.770768	0.000224102	0.122904	0.4638	0.247251	-0.425112	-0.222711	-0.945204	-0.68354	-0.627795	-0.692706	0.163015
LOC107391340	0.0761551	0.0864912	0.423222	-0.226766	-0.331538	-0.387888	-0.679027	-0.737813	1.10073	1.59467	2.42783	-0.104503	1.13585	-0.613623	-1.00758	-0.970422	-0.339563	-1.44622
PPIB	1.14077	0.415807	3.05245	1.29016	-0.606103	-0.842925	-0.825594	-0.621816	0.085993	-0.0433406	-0.135019	-0.736318	0.399964	-0.863817	-0.369179	-0.737655	-0.129376	-0.474
MMP2	-0.55164	0.21187	0.921124	-0.0384871	-0.391016	-0.617068	-0.409842	-0.805131	1.19868	1.46388	1.9609	0.111846	1.53359	-0.888457	-0.796016	-0.939893	-0.520713	-1.44364
LOC107385386	2.42182	0.0217563	2.23887	1.42545	0.524887	-0.284277	-0.502028	-0.108108	-0.520951	-0.359997	-0.297069	-0.655037	-0.647816	-0.665671	-0.6676	-0.687444	-0.6714	-0.565388
SURF4	0.0930732	0.807069	1.32382	2.35504	-0.716642	-0.968636	-0.880726	-0.843059	0.632248	0.908684	0.29334	-0.0963107	1.17349	-1.00381	-0.764642	-0.907968	-0.675017	-0.72995
STT3A	0.754914	0.556793	1.94491	2.68662	-0.383701	-0.65019	-0.807268	-0.278152	0.062874	0.511146	-0.0427506	-0.48649	0.149816	-0.976183	-0.804123	-0.741408	-0.859909	-0.636895
TERF2IP	-0.207876	0.443466	0.0428097	0.34999	-0.832905	-0.714082	-0.688182	-0.77195	0.78235	1.88506	2.1655	-0.108655	1.55718	-0.809772	-0.828698	-0.859452	-0.661898	-0.742889
NCLN	-0.186148	0.636798	1.08708	3.02643	-0.781764	-1.01302	-0.756165	-0.71697	0.70347	0.657339	-0.146396	-0.185819	0.71998	-0.834066	-0.746625	-0.564498	-0.54441	-0.355212
LOC107384962	0.687658	0.471632	1.48255	1.01909	-0.815239	-1.09869	-1.05198	-1.12899	1.28119	1.0559	0.905213	0.0438005	1.20071	-0.745561	-1.02367	-1.00748	-0.21218	-1.06395
LOC107379963	1.21291	-0.171989	0.645603	0.755543	0.143892	-0.203307	0.172424	0.753978	-1.00724	-0.528419	1.60138	0.580537	1.28021	-0.957513	-0.672605	-2.41453	-0.361999	-0.828873
CSGR15H20ORF24	0.0704416	0.85829	1.56197	3.10224	-0.354828	-0.528652	-0.84465	-0.291087	0.41726	0.0299121	-0.304672	-0.764354	0.236649	-0.736921	-0.649371	-0.736898	-0.595696	-0.469629
AMT	1.04925	-0.233984	2.43172	2.0252	0.0409468	-0.328733	-0.730689	0.184079	-0.340048	-0.250159	-0.583532	-0.549893	1.14611	-0.890532	-0.740503	-0.832641	-0.637101	-0.759496
GANAB	0.171658	0.54205	1.91116	2.32918	-1.17338	-0.979414	-0.996852	-0.839341	0.521908	0.746687	0.388328	-0.288942	0.701098	-0.882138	-0.674921	-0.601242	-0.314781	-0.56106
LOC107373394	1.00525	-0.0866878	1.4047	2.35209	0.62362	-0.134836	-0.651442	-0.0257016	-0.521108	0.509102	-0.302811	-0.452261	1.3104	-0.940236	-0.894549	-1.14521	-1.06124	-0.989067
ADAMTS16	0.453312	0.350263	-0.265665	0.281252	-0.502346	-0.277873	-0.725924	-0.62033	1.03053	2.49006	0.952768	-0.427177	1.71047	-0.824394	-0.839791	-1.04012	-0.791428	-0.953615
LOC107388450	0.0703231	0.601544	1.56589	2.46088	-0.70741	-0.750629	-1.01347	-0.750569	0.663986	0.415598	0.402785	-0.0259516	1.10921	-1.08717	-0.959595	-0.808628	-0.633174	-0.553629
PPA1	0.0510124	0.208495	1.39831	3.12505	-1.01517	-0.638277	-0.990475	-0.709282	0.254903	0.310588	-0.556508	-0.404372	0.697372	-0.810993	-0.23606	-0.682155	-0.0750042	0.0725672
LOC107388829	-0.206285	-0.339427	2.55154	2.64544	-0.0785525	0.865019	-0.343576	-0.349878	-0.594959	-0.415288	-0.50656	-0.283464	-0.600254	-0.384778	-0.465391	-0.524182	-0.431406	-0.537995
C1QBP	0.562404	0.355734	1.68897	3.12715	-0.294817	-0.638683	-0.777297	-0.447432	0.0444201	0.145741	-0.339506	-0.356522	0.236077	-0.753392	-0.636004	-0.907231	-0.512136	-0.497477
LOC107375692	3.03869	-0.254113	0.808652	1.10681	-0.799161	-0.74502	-0.887416	-0.474888	0.480874	0.103768	0.573873	-0.589327	0.392257	-0.889884	-0.679534	-1.06644	-0.329338	0.210202
SSR3	1.05742	0.453195	2.6638	1.82535	0.00673548	-0.963574	-0.697401	-0.295791	0.237084	0.0922856	-0.140417	-0.625418	0.220554	-0.755634	-0.809852	-0.89506	-0.332232	-1.04105
LOC107391695	0.467813	0.756939	1.09781	0.751895	-0.939927	-0.821129	-0.718508	-1.00432	0.647743	1.64893	1.48464	0.0206136	1.25739	-0.708162	-1.05291	-0.885375	-0.879266	-1.12418
LOC107378197	1.92261	0.0825974	2.29128	1.71108	-0.197131	-0.524782	-1.03164	-0.501779	-0.0787356	0.0803262	-0.360487	-0.373468	0.619258	-0.711295	-0.763358	-0.668819	-1.03822	-0.457433
DHTKD1	1.12743	0.19559	2.09589	2.26219	-0.211514	-0.603139	-0.954013	-0.490765	0.064932	0.610153	-0.0780831	-0.444738	0.660798	-0.928028	-0.831905	-0.898525	-0.76763	-0.808647
CHRNA2	0.339881	-0.591022	-0.834383	-1.15332	-1.20899	-0.325378	-0.93549	-0.736436	1.4802	1.08812	2.40989	0.399844	1.14279	-0.0479762	0.110525	-0.366886	0.0773449	-0.848706
LOC107392981	-0.188297	-0.305349	2.48412	2.06506	-0.603431	-0.733692	-0.695685	-0.507364	0.0419298	0.797048	0.873175	-0.024201	0.433608	-1.10428	-1.00738	-0.866046	-0.365124	-0.294086
LOC107376175	-0.0091802	-0.211845	2.18961	2.61868	-0.413136	-0.0922526	-1.26475	0.398607	-0.177612	-0.379549	-0.359692	0.47961	0.566425	-0.978357	-0.585694	-0.601598	-0.865485	-0.313772
SRP68	0.220633	0.690279	1.38573	2.92399	-0.484192	-0.748985	-0.888337	-0.607251	0.207982	0.96803	-0.072432	-0.406978	0.405909	-0.904931	-0.787896	-0.683381	-0.817545	-0.400625
LOC107391613	-0.279253	-0.37419	0.738314	0.450989	-0.405702	-0.618024	-0.504113	-0.700109	0.286527	0.671516	1.13043	0.788569	2.96737	-0.755018	-0.898849	-0.739389	-0.751439	-1.00763
SARS	1.00521	0.16396	1.81855	2.94259	-0.241459	-0.762805	-0.784111	-0.341975	-0.0146004	0.0318956	-0.106218	-0.289301	0.071936	-0.791254	-0.865285	-0.677479	-0.672506	-0.487152
LOC107378486	-0.0134014	0.808809	1.48416	1.16871	-1.38264	-0.863576	-1.21257	-0.878916	1.14435	1.51447	0.854838	-0.235242	0.980374	-1.0591	-0.494828	-0.774635	-0.425006	-0.615789
PDIA3	-0.377161	0.730299	1.03818	2.85134	-0.860654	-1.04806	-0.454644	-0.463042	0.626109	0.365682	0.25287	-0.0182198	1.15263	-0.850756	-0.87744	-0.63312	-0.630811	-0.803208
LOC107385621	-0.247736	1.50524	1.56877	2.63212	-0.266869	-0.794894	-0.444774	-0.900168	0.641727	0.332342	0.204225	-0.883505	-0.100734	-0.763426	-0.565671	-0.786883	-0.734815	-0.394939
SIGMAR1	-0.0751366	0.184009	1.25082	1.63652	-1.23802	-0.903084	-0.728222	-0.320105	0.357151	-0.0858076	-0.18096	0.143236	2.73519	-0.798084	-0.637824	-0.919371	0.00193355	-0.422241
SLC27A4	-0.860227	0.465962	0.727889	3.33036	-0.990187	-0.62985	-0.594357	-0.827028	0.268292	0.793832	0.0302261	0.308083	0.284787	-0.655737	-0.452402	-0.305243	-0.461965	-0.432439
ATP5E	0.32578	0.790997	1.26613	0.985803	-0.866709	-1.1022	-0.797619	-1.15647	1.94188	-0.524208	-0.106053	-0.687626	1.7721	-0.752669	0.0544814	-1.08387	0.380887	-0.440641
LOC107377747	-0.258354	0.143287	1.54724	3.52466	-0.162407	-0.0255521	-0.43568	-0.205311	-0.469446	-0.390523	-0.459035	-0.111744	-0.297968	-0.468559	-0.480751	-0.491353	-0.489247	-0.469256
LOC107377899	-0.348314	-0.226133	0.482805	0.17379	-0.773937	-0.779234	-0.820816	-0.954044	0.249837	2.82091	2.08879	-0.0494663	0.258566	-0.484053	-0.735675	-0.633339	-0.368124	0.0984432
NARS	0.516535	0.474502	1.641	2.61585	-0.803573	-0.954957	-0.633243	-0.464445	0.355536	0.878508	0.0181105	0.189727	0.341273	-0.975259	-1.11575	-0.77791	-0.868903	-0.437004
NDUFA11	0.705415	0.50132	1.31706	0.688578	-0.984126	-1.23446	-0.899871	-0.999751	1.13954	0.707102	1.5614	-0.241235	1.46731	-0.681526	-0.726227	-1.30527	-0.30523	-0.710019
LOC107381487	0.00813243	0.728107	0.260416	1.28407	-1.9802	-1.38833	-1.19716	-1.3003	0.836127	0.681621	0.322477	-0.726565	0.893499	-0.636209	1.41451	-0.109135	0.0325851	0.876359
LOC107384812	-0.351491	0.498623	0.765868	3.15822	-0.53131	-1.16655	-0.618819	-0.794795	0.646248	0.125772	0.563184	-0.188648	0.763806	-0.714508	-0.889685	-0.704881	-0.484528	-0.07651
LOC107386903	-0.536413	-0.136902	-0.290822	-0.675603	-0.807091	-0.434487	-0.683628	-0.671621	1.31384	1.28416	1.79611	0.425038	2.23962	-0.112834	-0.471808	-0.697275	-0.183473	-1.35681
ATAD1	-0.611273	1.10453	0.327786	2.64238	-0.55164	-0.793093	-1.00594	-0.168107	0.606609	0.854239	-0.368378	-0.0155416	1.55777	-0.908659	-0.550674	-0.714015	-0.87007	-0.535923
LOC107383275	-0.272546	0.564068	0.874974	3.04076	-0.757422	-1.00049	-0.802281	-0.887624	0.441944	0.522791	0.129571	0.159629	1.02783	-0.789194	-0.782149	-0.543546	-0.640897	-0.285417
LOC107376052	-0.775458	-0.372138	-0.266483	-0.647913	-1.55665	-0.927496	-1.24127	-0.319337	0.521686	-0.52279	-0.573187	0.113959	0.894658	0.0260448	1.801	0.777902	0.985229	2.08224
LOC107393374	2.45575	0.0693093	2.03223	1.53023	0.648759	-0.199324	-0.500567	-0.156689	-0.504808	-0.290556	-0.24214	-0.698358	-0.673837	-0.711763	-0.681531	-0.744691	-0.714864	-0.617148
SLC25A33	0.466347	0.375473	0.770311	3.37727	-0.809855	-0.668307	-0.72311	-0.106232	0.364809	0.229812	-0.25329	-0.020585	0.460577	-0.682603	-0.893107	-0.742694	-0.762685	-0.382135
ALDH7A1	1.14974	0.406725	2.39664	2.1736	-0.261606	-0.695058	-0.834821	-0.310048	0.2245	0.308064	-0.195895	-0.617566	0.161451	-0.885437	-0.766169	-0.868155	-0.58489	-0.801074
LOC107382645	-0.263451	0.292701	1.14969	2.83681	-0.70458	-0.421809	-0.651209	-0.787545	0.722305	0.429873	0.832053	0.135227	0.739783	-0.629789	-0.972602	-0.837258	-0.926356	-0.943846
TRIM36	-0.485509	0.909724	1.71332	1.46967	0.169271	0.0635826	-0.625566	0.0443737	-0.183616	0.260332	1.94018	0.537243	-1.25133	-0.626721	-1.07234	-0.982521	-0.482002	-1.3981
MRPL54	-0.252249	1.03197	1.87888	1.649	-1.20496	-0.85962	-0.575719	-1.10194	1.26242	0.784176	0.0556561	-0.256917	0.913246	-1.23919	-0.387195	-0.549711	-0.321724	-0.826109
EPPK1	-0.372464	0.162776	0.339927	-0.118453	-0.745138	-0.320435	-1.01003	-1.17437	1.64952	1.38079	1.98079	0.463865	1.36289	-0.385696	-0.878211	-0.628233	-0.498953	-1.20857
GALNT5	-0.801235	0.736211	0.796057	1.94084	0.0315194	-0.628684	-0.49977	-0.583219	1.00968	1.5845	0.60914	-0.280901	1.07531	-0.615093	-1.11834	-1.16972	-0.798858	-1.28744
LOC107387751	0.441172	0.497013	2.33694	1.16439	0.122077	-0.03443	-0.761557	-0.134909	0.111938	0.855515	1.04581	-0.24056	0.377043	-0.892991	-1.36996	-1.26588	-0.753455	-1.49815
LOC107376184	-0.151453	0.0736728	1.42579	3.48038	0.155981	-0.128987	-0.635088	-0.503982	-0.14712	0.153329	-0.166771	-0.157471	-0.402902	-0.39293	-0.701644	-0.716159	-0.647177	-0.537471
LOC107384046	0.726467	0.114742	2.26948	1.88459	-0.511679	-1.33167	-0.411533	0.191535	0.535946	0.474139	0.0758787	-0.201478	0.781605	-0.987023	-1.1876	-0.857446	-0.798489	-0.767456
LOC107378622	2.29087	0.0236255	2.2452	1.52104	0.714072	-0.301176	-0.469183	-0.107733	-0.496125	-0.479376	-0.454666	-0.670567	-0.648085	-0.653391	-0.634795	-0.668701	-0.636156	-0.574853
NDUFB2	0.63712	0.0963524	1.64168	1.87874	-0.876256	-0.972753	-1.3085	-0.766947	1.02237	1.04467	0.781769	-0.340624	0.735076	-0.88076	-0.684838	-0.938477	-0.884353	-0.184261
LOC107388217	-0.827669	0.89311	-0.214471	2.6414	-0.78993	-1.22839	-0.93142	-0.78117	0.833126	1.19453	0.349888	0.264708	1.08386	-0.680353	-0.615759	-0.180196	-0.574714	-0.436552
AACS	-0.874433	-0.338681	0.427977	2.18823	-1.04157	-0.634516	-0.919107	1.15172	-0.129844	0.182458	-0.406604	0.0503626	2.50434	-0.534885	-0.279908	-0.595977	-0.366577	-0.382987
LOC107394711	0.0441389	-0.204751	-0.20095	-1.04497	-0.919668	-0.350838	-0.654597	-1.00345	1.87063	1.10154	1.88694	0.294137	1.4907	0.0492217	-0.287193	-0.620155	0.0857412	-1.53647
ABCF2	-0.599401	0.469244	0.364877	3.13823	-0.306982	-0.839842	-0.943673	-0.588858	0.493331	0.988064	0.123491	-0.48643	0.860018	-1.00117	-0.790811	-0.564951	-0.46929	0.154151
RTN1	1.59298	0.0751673	2.86351	1.66147	0.196443	-0.436998	-0.645048	-0.29002	-0.365034	-0.442275	-0.502061	-0.737338	-0.651396	-0.621422	-0.389062	-0.652301	-0.468551	-0.188061
PRSS48	2.23411	0.014493	2.24243	1.57383	0.715588	-0.248831	-0.491788	-0.0819879	-0.54057	-0.398435	-0.376638	-0.692282	-0.670632	-0.674318	-0.65678	-0.696194	-0.671886	-0.580114
SLC41A1	0.0708695	0.214025	1.31099	2.86427	-0.908788	-0.859548	-0.671789	-0.287103	-0.183164	1.34489	0.575459	-0.18575	0.00920912	-0.876492	-0.646629	-0.848646	-0.901669	-0.0201286
LOC107386181	0.524921	-0.268179	2.17008	1.95578	-0.730467	-0.985759	-1.03626	-0.291988	0.270844	0.446996	0.543357	-0.494482	1.39183	-1.1249	-0.559728	-0.700986	-0.464893	-0.646158
PLTP	0.0953489	0.262274	2.26518	1.09763	-0.36202	-0.971333	-0.615273	0.50679	-0.38858	0.780665	0.315783	0.487388	1.32775	-0.362829	-1.3996	-0.274961	-1.50277	-1.26145
DDX10	0.103931	0.444943	0.382906	3.48697	0.044841	-0.398213	-1.30979	0.203725	0.10968	0.0981298	-0.293925	-0.0928439	-0.119018	-0.811826	-0.712933	-0.219753	-1.09137	0.174547
HM13	0.916583	0.230986	2.16979	2.30057	-0.306343	-0.837942	-0.956132	-0.467284	0.210312	0.737234	0.157734	-0.434701	0.314987	-0.894398	-0.843758	-0.716402	-0.76512	-0.816115
MAT2A	-0.572902	-0.00307585	0.120765	1.56232	-0.505651	-0.841783	-0.875971	-0.610252	1.64099	1.27246	0.25871	-0.169763	2.26127	-0.813858	-0.837407	-0.744351	-0.67568	-0.465827
MRI1	-1.1107	-0.330733	0.414161	3.26846	-0.956592	-0.784814	-1.06044	-0.434254	0.563332	0.531574	-0.205627	-0.000126878	0.0043595	-0.538281	0.075609	0.813177	-0.529826	0.280724
AMD1	-1.04572	0.748204	0.551651	2.19854	-1.13168	-0.88853	-0.698155	-0.354584	1.37725	1.3002	-0.39911	-0.3797	1.41134	-0.829895	-0.470176	-0.601049	-0.21998	-0.568604
LOC107383961	-1.14804	-0.0118038	-0.492228	-0.653372	-1.90347	-0.157756	-1.40714	-1.12968	0.39315	0.428035	0.198432	0.31633	-0.104405	0.25277	1.75361	1.1925	1.21258	1.26049
HMBS	-0.351621	2.12911	0.664555	1.79164	-1.00324	-1.06421	-0.808945	0.0967556	0.529505	0.630516	0.461896	-0.0353907	1.16875	-0.808343	-0.932513	-0.626567	-0.82484	-1.01706
LOC107375337	-0.140591	0.323506	0.358917	1.62316	-1.03636	-0.95078	-0.78879	-1.10587	1.39835	1.33995	0.888203	0.122719	1.69247	-0.888572	-0.864625	-0.662595	-0.51908	-0.79
LOC107391170	-1.03804	0.233807	-0.577847	0.0309458	-0.80111	-0.653927	1.21646	-0.649952	1.88445	0.144669	1.02669	-0.632299	1.82445	-0.0876039	-0.819786	-0.192038	0.785955	-1.69482
LOC107386128	-0.451022	-0.109925	2.04223	3.20162	-0.503856	-0.29713	0.368083	-0.433908	-0.157852	-0.302247	-0.555034	-0.148643	-0.555589	-0.367678	-0.512227	-0.482878	-0.512489	-0.221451
ATP5O	0.601165	0.248471	1.57059	0.990927	-0.674698	-1.07088	-0.880706	-1.03167	1.26705	0.746726	1.17907	-0.433257	1.4091	-0.868654	-0.820827	-1.19004	0.0135558	-1.05594
LOC107382043	0.508062	0.149407	2.22161	2.38776	-0.954675	-0.956649	-0.818791	-0.423257	0.961878	0.496313	-0.399202	-0.376255	0.11146	-0.849817	-0.42173	-0.789541	-0.282199	-0.564373
NUCB2	0.15571	0.412561	0.808303	0.431362	-2.09159	-1.16938	-1.57593	-1.53496	1.45107	0.557476	0.345759	0.224691	0.836231	-0.83129	0.908264	0.115846	0.240988	0.714901
ATP5C1	0.711687	0.322707	1.64594	1.66461	-0.446814	-0.882744	-0.912493	-0.870774	0.709061	0.91198	0.924538	-0.503954	1.23745	-0.693315	-1.03067	-0.989842	-0.561745	-1.23561
SGCG	-0.445924	0.14042	0.423503	-0.241948	-0.192678	0.0420853	-1.17168	-0.64943	1.46509	0.877731	1.98138	-0.167979	1.49168	-0.150606	-0.663378	-1.09887	0.320459	-1.95985
SAR1B	0.116548	0.59934	1.3252	2.55208	-0.790946	-0.799058	-0.817357	-0.405846	0.652531	0.780616	0.370862	-0.187871	1.01334	-1.10709	-0.848942	-0.984213	-0.608247	-0.860948
LOC107392755	-0.182531	1.13476	0.95696	0.545267	-1.80203	-1.42065	-0.912619	-1.20575	1.37239	1.5553	0.590689	-0.237427	0.932795	-0.64888	-0.914746	0.273319	0.0178673	-0.0547065
TMCO1	0.373673	0.590696	2.4109	1.89405	-0.322199	-1.0187	-0.897308	-0.693564	1.08951	0.274865	0.158785	-0.848362	0.25409	-1.02193	-0.536438	-0.864438	-0.124739	-0.718896
SMDT1	0.336399	0.109165	1.50257	2.07496	-0.967963	-1.19231	-0.753285	-1.10713	0.973061	1.10804	0.778308	-0.065639	0.737127	-0.908221	-0.640839	-0.853224	-0.227264	-0.903768
LOC107383454	0.0383084	0.746366	2.48191	1.78021	-0.176386	-0.581291	-0.668923	-0.407941	0.681931	0.00882851	-0.0430535	-0.743755	1.13953	-0.995505	-0.777872	-0.776934	-0.572626	-1.1328
USMG5	0.372346	0.687522	1.49143	1.4175	-0.552293	-0.868055	-0.975825	-0.895222	1.34361	0.51833	1.42586	-0.66354	0.861441	-0.5462	-0.845366	-1.10525	-0.369137	-1.29715
LOC107381079	1.19617	0.197697	2.20266	2.61126	-0.222576	-0.576716	-0.824154	-0.250894	-0.251959	-0.120333	-0.395051	-0.319172	0.15123	-0.829542	-0.665981	-0.777493	-0.623681	-0.501467
SEC22B	0.318266	0.711455	1.36783	1.72639	-1.13099	-0.857835	-0.745042	-0.935822	1.18393	1.37834	0.769842	-0.506532	0.762481	-0.894412	-0.732266	-1.01533	-0.611675	-0.788634
LOC107387243	-0.763829	-0.145388	-0.65522	-0.716409	-0.617342	-0.429328	-0.814848	-0.848535	0.857586	1.51335	2.52605	-0.428876	1.52366	-0.021629	-0.202457	-0.486427	0.652042	-0.942401
LOC107393679	-0.420519	0.346951	0.665951	-0.00916893	-1.32893	-0.80102	-0.800155	-0.950603	1.61239	1.86427	1.21631	-0.184225	1.61068	-0.419577	-0.430107	-0.648954	-0.178442	-1.14485
SSR4	0.673579	0.314477	2.29045	2.20786	-0.255696	-0.760648	-0.73236	-0.44418	0.367332	0.39101	0.234461	-0.566354	0.558392	-0.836167	-0.899125	-1.00661	-0.399107	-1.13731
COL6A2	-0.0318938	-0.308081	0.294026	-0.318418	-0.457231	-0.659666	-0.582861	-0.577029	1.23922	1.11452	1.96874	0.184366	2.2018	-0.657797	-0.951625	-0.787865	-0.330196	-1.34
AIFM1	0.244851	0.290284	1.7854	2.05418	-0.380727	-0.720792	-0.823378	-0.100107	0.281378	0.900009	0.206618	-0.0322734	1.3662	-0.92123	-1.06079	-0.996744	-0.78277	-1.31011
MYDGF	0.398384	0.55787	2.09672	2.26787	-0.600687	-0.970409	-0.839414	-0.47689	0.348268	0.456323	0.583766	-0.279354	0.598526	-1.0936	-0.800437	-1.00635	-0.496668	-0.743917
PLA1A	-0.573313	-0.796903	1.00868	0.0112371	-0.766866	-0.10584	-0.791667	2.72983	-0.604095	-0.491184	-0.892244	1.00315	1.58036	-0.399053	-0.0186748	-0.585584	-0.819	0.511166
DPAGT1	0.10499	0.899989	1.45277	2.14208	-1.03222	-0.998034	-0.753994	-0.525885	0.817136	1.12718	0.559675	-0.311173	0.710895	-1.08182	-1.04928	-0.7984	-0.709967	-0.55395
DNAJC3	0.314901	0.832148	1.33601	3.02429	-0.328253	-0.776578	-0.912788	-0.464653	0.298214	0.240585	-0.226381	-0.652287	0.677262	-0.974174	-0.390689	-0.705564	-0.625884	-0.666163
ABHD16A	-0.363006	1.26581	1.39999	2.05276	-1.17902	-0.748441	-0.621287	-1.30601	0.722234	0.504432	0.392731	-0.0699656	1.2428	-1.17438	-0.739483	-0.448297	-0.537104	-0.393757
SSSCA1	-0.422492	0.719099	1.35211	2.7867	-1.02709	-0.694983	-0.661973	-0.870568	0.588751	0.416182	0.0405304	-0.061582	1.10114	-0.936795	-0.578041	-0.567931	-0.54341	-0.639645
LOC107379499	0.719941	0.368506	1.74265	2.9648	-0.388582	-0.780547	-0.743717	-0.325734	0.102605	0.355676	-0.0173768	-0.358728	0.0783356	-0.864294	-0.77632	-0.677604	-0.839633	-0.559979
CAD	0.24575	0.529425	1.54844	3.08589	-0.276554	-0.651937	-0.751254	-0.430581	0.281582	0.601742	-0.208191	-0.461393	0.176641	-0.688554	-0.779115	-0.706073	-0.881008	-0.634809
CCDC43	-0.361616	0.988839	1.07907	2.73928	-1.00471	-0.663192	-0.204879	-0.611412	1.18833	0.420745	0.000898484	-0.157412	0.482927	-1.31045	-0.905262	-0.696441	-0.539845	-0.444874
XPO5	-0.478399	0.879793	1.05373	2.80342	-0.798584	-0.974458	-0.822678	-0.907811	0.8133	1.07319	-0.173225	-0.335801	0.622587	-0.656704	-0.671811	-0.337255	-0.600344	-0.488944
NDUFA13	0.213623	0.257742	1.63761	1.8294	-0.894418	-1.00886	-0.78737	-0.94384	0.670397	0.731154	1.58453	-0.520718	0.897299	-0.619514	-0.710408	-0.920337	-0.375398	-1.04089
LOC107375383	1.02338	-0.349617	2.64494	1.71537	-0.563123	-0.465411	-0.899155	-0.0992097	0.0748847	0.945068	0.130757	-0.38817	0.18982	-0.739288	-0.738614	-1.26792	-0.580485	-0.633223
LOC107397168	0.419114	-0.171605	-0.303917	-0.772705	-0.487291	-0.568988	-0.896737	-0.622565	1.29672	0.8795	2.18414	0.0498437	1.85184	0.0822246	-0.87863	-0.651764	0.161112	-1.57028
TFR2	0.893818	-0.289077	1.93976	1.46909	0.823466	-0.495058	-0.785207	1.67269	-0.523333	-0.163216	-0.422427	-0.395137	0.926044	-0.968557	-0.880733	-1.0262	-0.994231	-0.781682
GLRX	0.372348	0.418622	1.22	2.49141	-0.312263	-0.875777	-0.160241	-0.528578	0.557649	0.299602	0.330177	0.453196	1.11259	-1.17088	-1.07461	-0.875344	-1.01272	-1.24518
LOC107387033	-1.13103	0.322037	0.668847	1.61013	-1.351	-1.15031	-1.56011	-0.910269	1.49814	0.349944	-0.719367	-0.453225	1.03841	-0.632847	0.352819	0.738642	0.515997	0.813195
LOC107376032	-0.252182	0.393788	0.607285	2.01622	-0.919129	-0.757468	-0.875047	-0.794182	0.864796	1.04214	0.822172	0.241508	1.78576	-0.956139	-1.15906	-0.728397	-0.44262	-0.889449
LOC107373850	-0.52751	0.80465	-0.20162	-1.09753	-0.760407	-0.413884	-0.431699	-1.02996	1.45478	1.11223	1.07432	0.251933	2.01525	-0.738992	0.0820912	-1.2052	0.835151	-1.22361
TMED10	0.485779	0.547756	1.6857	2.55742	-0.889107	-1.07089	-0.94563	-0.785384	0.857927	0.416919	0.255446	-0.581202	0.446453	-1.00111	-0.471553	-0.806341	-0.358336	-0.343851
RPN1	-0.209444	0.969636	0.79756	1.26614	-1.36848	-0.988896	-1.03805	-0.8643	1.34441	1.18341	0.997131	-0.111176	1.51889	-0.848787	-0.818613	-0.652245	-0.400077	-0.777107
LOC107397086	0.605317	0.245042	0.921339	-0.121063	-1.52715	-0.754972	-1.17956	-0.989331	1.33487	0.922216	1.56795	0.70637	1.36816	-0.305806	-0.912787	-0.552905	-0.00723296	-1.32046
ABCB11	-0.704754	-0.948566	1.32999	-0.208526	-1.56417	2.3069	-1.2714	-1.19817	0.029672	0.618151	-0.28561	0.325676	-0.228704	-0.18472	0.452379	0.915884	-0.427013	1.04298
LOC107391492	-0.165263	-0.0535502	-0.315518	-0.153547	-1.05196	-0.776303	-0.793972	-0.87744	0.647393	2.13421	2.53858	0.999199	0.167776	-0.030559	-0.600188	-0.559972	-0.517823	-0.591059
TMEM183A	-0.810164	0.780134	1.28255	2.53216	-0.0564747	-1.33098	-0.934689	-0.788682	1.25787	-0.0463084	-0.839913	-0.33754	0.874304	-0.777398	-0.482555	-0.296907	-0.408957	0.383545
LOC107392602	0.27741	-0.447413	-0.129622	-1.18824	-0.0258287	-0.955385	-0.802997	-0.869982	1.47395	0.888133	1.58106	-0.639589	1.47379	0.840777	-0.568344	-0.436535	1.10705	-1.57824
LOC107395285	2.52082	-0.403771	0.825845	1.50734	-0.0857847	-0.330183	-0.817851	0.173703	1.21482	0.423853	-0.503397	-0.790905	0.495299	-0.712184	-1.05751	-1.16089	-0.890467	-0.408747
LOC107389264	-0.470579	-0.681957	1.8287	1.37679	-1.49173	-1.19297	-1.64675	0.337671	0.493753	0.593964	0.0900111	0.0742997	0.295086	-0.947741	0.32265	-0.455088	-0.159347	1.63324
CRYZ	1.06915	-0.155846	3.00524	1.2387	0.003722	-0.655026	-0.992774	-0.442278	-0.166419	0.257037	0.177339	0.116384	0.292483	-0.901084	-0.372126	-1.04198	-0.286173	-1.14635
PROC	-0.304158	-0.579013	0.332137	-0.264757	-0.112575	-0.320445	-0.573907	3.48855	-0.486791	-0.328982	-0.465558	0.0561078	1.54698	-0.389105	-0.393383	-0.484252	-0.456386	-0.26446
LOC107395872	0.0453432	0.185788	0.384602	-0.158834	-0.983128	-0.665991	-0.74459	-0.819954	1.91491	0.788125	1.99699	0.340588	1.45972	-0.289634	-0.936875	-0.906678	-0.280607	-1.32977
ZPR1	-0.715738	0.51214	-0.0871263	3.12179	0.787556	-0.964393	-0.373591	0.0528985	0.737352	0.184514	-0.611033	-0.812449	0.993716	-0.998087	-0.508699	-0.159587	-0.917722	-0.24154
LOC107385387	2.07311	0.00666634	2.33707	1.66461	0.680327	-0.28927	-0.504007	-0.129365	-0.515768	-0.307457	-0.277619	-0.684242	-0.68516	-0.691149	-0.670873	-0.716842	-0.684498	-0.605528
STARD7	-1.33066	0.738522	1.14495	2.68781	0.152291	-0.534215	-0.705042	-0.528919	1.33198	0.35704	-0.133146	-0.896194	0.638555	-0.774701	-0.501328	-0.789683	-0.215987	-0.641275
LOC107372383	0.370434	0.27765	2.49742	2.22696	-0.0518064	-0.572807	-0.882619	-0.525062	0.0149187	0.419199	0.299791	-0.435237	0.455566	-0.726901	-1.09224	-0.508198	-0.879402	-0.887667
LOC107379605	0.0932095	-0.244912	0.470794	-0.130047	-0.235311	-0.677187	-0.890707	-1.0627	1.40281	1.18425	2.19539	0.474582	1.28653	-0.337475	-0.770865	-0.95233	-0.217565	-1.58848
LOC107387539	-0.72725	1.38794	1.70421	1.93732	-1.48428	-1.18829	0.223751	-0.911448	-0.415712	1.21678	0.261577	-0.251295	0.00983037	0.426103	-0.903872	-0.534809	-0.233885	-0.516679
BET1	-0.227626	0.549939	0.761972	2.22143	-0.750208	-0.906541	-0.709077	-0.723471	1.06276	1.18843	0.637117	-0.484057	1.4673	-0.867196	-0.710078	-0.871385	-0.707101	-0.932206
TMEM208	0.63661	0.579146	1.64649	2.46486	-1.0635	-0.90989	-0.825371	-0.648884	0.807461	0.435881	0.602351	-0.498654	0.372511	-0.497952	-0.988306	-0.504364	-0.651116	-0.957272
CPTP	-0.641797	1.03338	0.346695	3.15181	-1.30425	-0.654257	-0.532971	-0.90433	0.826578	0.452995	-0.368799	-0.547152	0.51687	-0.70899	-0.181924	-0.141089	-0.0495145	-0.293256
PHB	0.340368	0.43538	1.37826	2.80351	-0.460547	-0.789811	-0.769593	-0.623809	0.573774	0.488752	0.217674	-0.186717	0.848092	-0.834422	-0.954477	-0.875474	-0.561964	-1.029
SEC61B	0.9448	0.610718	1.862	2.81288	-0.367385	-0.681545	-0.80979	-0.21728	0.0297799	0.192307	-0.391364	-0.431042	0.052594	-0.926728	-0.734937	-0.73928	-0.620174	-0.585556
HPDL	-0.987302	1.32768	0.982515	2.47728	-0.493028	-0.98721	-1.07562	-0.558754	0.652653	0.745386	0.444451	-0.193022	1.00251	-0.725439	-0.56803	-0.753384	-0.60925	-0.681441
LOC107396558	-0.0995022	1.0914	0.93052	2.98868	-0.262994	-1.36755	-1.04263	-0.432809	0.458886	0.42991	-0.194591	-0.235441	0.368697	-0.951537	-0.0783248	-0.563054	-0.963341	-0.0763206
WARS	1.39158	0.315064	1.91961	2.68196	-0.414757	-0.595142	-0.660521	-0.433106	-0.00915848	-0.00332005	-0.176566	-0.28554	-0.0377852	-0.832151	-0.817865	-0.831717	-0.739894	-0.470688
LOC107394624	1.7476	-0.0615429	2.60277	1.63864	0.766178	-0.364568	-0.518505	-0.0888375	-0.476225	-0.228607	-0.41519	-0.646659	-0.68533	-0.677462	-0.652704	-0.679628	-0.684902	-0.575025
PMP22	-0.672878	0.738896	0.388119	0.103604	-1.40249	-0.958518	-0.923872	-1.07824	2.0757	1.77723	1.24075	-0.973711	0.447618	-0.65024	0.278645	-0.441835	0.232981	-0.181758
COPB2	-0.332969	0.885029	0.977107	2.68975	-0.767581	-0.973135	-0.526137	-0.84216	0.617518	1.13617	0.479468	-0.36133	0.724714	-0.889802	-0.703832	-0.692879	-0.535408	-0.884523
LOC107384363	0.479397	0.139012	1.74359	1.30439	-0.292321	-0.393959	-0.962834	-0.699798	0.442156	1.57401	1.41415	-0.24556	0.591151	-0.910868	-1.15887	-0.868778	-0.977132	-1.17774
TMED6	1.93133	0.000160545	2.36244	1.40662	1.15165	-0.262151	-0.518749	-0.0580074	-0.536889	-0.194608	-0.25458	-0.721622	-0.746562	-0.737792	-0.736741	-0.790578	-0.757537	-0.536393
LOC107389349	0.289818	-0.0522278	-0.141992	-0.870085	-0.51333	-0.531009	-0.450422	-0.645668	1.3981	1.54457	2.47703	0.44352	0.887353	-0.531799	-0.777877	-0.890336	-0.321636	-1.31401
SUCLG2	0.443782	0.384427	2.94126	1.82547	-0.492485	0.0625916	-0.534007	0.0284113	-0.201007	-0.272635	-0.258121	-0.253558	0.514452	-0.776319	-0.825997	-0.789319	-0.667424	-1.12951
ACO2	0.293584	0.648807	1.40445	1.9127	-0.733894	-0.667694	-0.833254	-0.528708	0.577891	1.36475	1.21001	-0.22875	0.495443	-1.06088	-1.23843	-0.890542	-0.815849	-0.909639
MRPS34	0.0268019	0.573068	1.33781	1.81518	-1.08193	-0.813075	-0.891381	-0.559967	0.990192	1.06803	0.810926	-0.447659	1.35963	-1.14337	-0.419291	-0.866683	-0.740086	-1.01819
GCAT	1.01305	0.37524	2.13376	1.93164	0.00532797	-0.795383	-1.25078	-0.11132	0.536741	0.541128	0.14988	-0.843775	0.511004	-0.430513	-0.804089	-0.963751	-0.945692	-1.05248
LOC107382165	-0.33695	0.190244	0.980433	3.73257	-0.284975	-0.228953	-0.395896	-0.354696	0.0411496	-0.394689	-0.411183	-0.0421469	-0.11438	-0.557888	-0.483204	-0.589605	-0.261089	-0.48874
CAV1	0.598315	0.209803	1.0782	0.138248	-0.0470438	0.0908712	-0.51454	-0.571217	0.539573	1.04122	2.3803	-0.404292	1.01131	-0.672828	-1.24709	-1.2903	-0.873856	-1.46667
FABP6	-0.195737	0.22441	0.202628	-0.777988	-0.49739	-0.645661	-0.194924	-0.922144	2.05443	1.14757	2.07456	0.0656751	1.13012	-0.443431	-0.740314	-0.680371	-0.284545	-1.51688
MGST3	0.199391	0.251753	1.89641	2.40641	-0.821414	-0.541137	-0.618678	-0.829166	0.420979	0.342996	0.835843	0.0914773	0.735709	-0.922921	-0.586155	-1.00229	-0.914954	-0.944254
TOMM5	-0.383504	1.04826	0.831098	2.5306	-0.822519	-1.19616	0.0671738	-1.20801	1.29091	0.722854	-0.442307	-0.295339	0.619535	-1.02989	-0.744667	-0.735419	0.0231376	-0.275744
LOC107376114	-0.210629	0.803657	0.955586	2.63432	-0.96228	-0.985287	-0.978158	-0.815037	0.828659	0.676719	0.464001	-0.215493	1.13039	-0.747837	-0.787517	-0.658493	-0.550216	-0.58239
LOC107372582	0.0608915	0.0857574	0.993774	1.94263	-1.13905	-0.677262	-1.42054	-1.42774	0.628921	1.26911	0.727319	-0.663753	1.49968	-0.893392	-0.25914	-0.545561	-0.01733	-0.164309
LOC107388102	2.31165	0.071746	1.90203	1.63966	0.953335	-0.133604	-0.490907	-0.0111928	-0.517161	-0.38306	-0.265753	-0.71323	-0.724609	-0.746203	-0.719866	-0.78049	-0.746177	-0.646174
LOC107375097	0.462249	0.565364	1.21612	1.59423	-0.649492	-0.843826	-0.946648	-0.365863	1.16	0.984322	1.53399	-0.670823	0.69143	-0.935749	-1.07967	-1.00868	-0.561054	-1.14589
LOC107389941	0.606705	0.18491	2.94675	1.42779	0.517834	-0.705416	-0.758998	-0.698566	0.291149	-0.0329601	0.684415	-0.589061	-0.127149	-0.499741	-0.604732	-0.924515	-0.557651	-1.16077
MRPS21	-0.15669	1.16302	1.18471	1.50159	-1.22548	-1.03222	-0.704889	-1.03901	1.43145	1.02524	0.540944	0.0317909	1.05384	-1.03884	-0.911633	-1.02727	-0.26859	-0.527974
LOC107386906	2.32515	-0.0613846	2.25405	1.24752	0.0206928	0.11772	-0.753136	-0.297166	-0.90227	0.0047669	-0.482577	-0.957392	-1.02117	-0.681457	-0.434019	-0.40235	-0.468985	0.492005
RNLS	0.394392	0.824796	1.91563	2.27668	-1.178	-0.673561	-0.518723	-1.02913	0.540893	0.511424	0.14793	0.226566	0.366839	-1.1306	-0.723806	-0.912309	-0.840097	-0.198935
LOC107389176	1.74509	-0.400788	2.46793	0.862465	1.03633	-0.224164	-0.691622	0.631988	-0.424426	-0.985465	-0.298526	-0.792143	0.25167	-0.129831	-0.73221	-0.757755	-0.194208	-1.36433
GLRX5	-0.501692	0.111978	1.0427	0.732907	-0.91229	-0.629019	-0.7425	-0.848041	1.34552	1.51765	1.42319	0.117554	1.59628	-0.785942	-0.986403	-0.824548	-0.462706	-1.19465
LOC107397109	-0.797188	0.472429	-0.0961672	2.22104	-0.627132	-0.553455	-0.659414	-0.911168	0.658862	2.5103	-0.469247	-0.108788	0.878223	-0.789998	-0.268936	-0.313509	-0.721523	-0.424329
ITGB4	0.0217316	0.037764	2.23894	2.977	-0.702017	-0.0134432	-0.685796	-0.589586	-0.401338	-0.420716	-0.524001	0.220878	-0.639563	-0.41349	-0.299795	-0.507264	-0.448247	0.148936
SLC17A9	-0.965837	0.612024	1.25817	2.6622	-0.828635	-0.834404	-0.679119	-0.14085	0.609194	0.262114	-0.300582	0.437295	1.36843	-0.538866	-0.611664	-0.970235	-0.493978	-0.845266
LOC107392429	1.07309	-0.699693	-0.531958	-2.07023	0.670272	1.16488	1.61069	0.92631	-1.20168	-0.932044	-0.971734	-0.152943	-1.0881	0.510432	0.650547	0.377129	0.232368	0.432664
LOC107376532	0.457491	-0.869606	-0.731689	-1.26945	1.59491	0.662032	0.988024	0.0853035	-1.03967	-1.33165	-0.56298	-0.260992	-1.10419	1.59145	1.14456	0.580609	0.833416	-0.767572
LOC107392162	0.331727	-0.638538	-0.981942	-1.59926	0.237286	0.772955	0.819102	0.464117	-1.20102	-1.26694	-0.716536	-0.108172	-0.892605	0.0358872	1.23933	0.362327	1.09924	2.04304
RADIL	-0.612267	-0.64645	-0.585824	-1.1992	-1.37375	0.576884	0.0920848	-0.320754	-0.0791105	-0.282891	-0.616182	-0.356642	-0.603022	0.204205	1.88319	0.801429	0.547843	2.57046
LOC107391878	-0.568419	-1.47202	-1.10682	-1.58179	1.40115	1.65644	0.606001	0.788945	-1.04565	-0.718824	-0.303241	0.137058	-0.873564	0.732821	0.983394	0.99895	0.0533643	0.312203
JMY	0.860277	-1.26738	-0.151652	-1.31304	0.946641	1.07764	0.650369	0.202625	-1.31425	-0.968461	-0.620901	-0.826878	-1.10938	0.0811403	0.662556	0.361624	0.616274	2.11279
CREBRF	0.933954	-0.569602	-0.685018	-1.86693	1.21132	1.30581	0.881254	1.17485	-1.07617	-1.34812	-0.848378	-0.46556	-1.08891	0.494462	0.811579	0.285205	0.619449	0.230802
LOC107393909	-0.662046	-0.753718	-1.4221	-1.48946	0.0503999	0.874009	0.0547876	-0.239326	-0.876508	-0.0267085	-0.661241	0.214108	-0.921703	0.800152	0.929129	1.0099	0.713757	2.40657
KLHL17	-1.12757	-0.329238	-0.563036	-1.06307	-1.12734	0.572994	-0.310755	-0.676859	-0.0755937	-0.684284	-0.452957	-0.327623	-0.690916	0.700304	1.51714	1.52534	0.928375	2.18509
LOC107375330	-0.566691	-0.934401	-0.953168	-1.33723	3.11118	0.69408	0.802563	0.042658	-0.838932	-0.507144	-0.650906	0.389336	-0.0838309	0.790719	0.275608	-0.0276706	0.0300154	-0.236189
LOC107378306	1.00114	-1.00575	-1.06354	-1.24537	1.32258	0.855145	0.557949	1.29071	-1.38841	-1.16864	-0.661984	-0.581715	-0.97758	0.440013	-0.0451685	0.760534	0.621588	1.28851
BMPR1B	-0.246297	-0.378656	-0.443225	-0.136656	2.77543	0.598366	0.280619	1.64366	-0.81943	-0.858978	-1.12722	-0.578034	-1.095	0.293296	0.76164	-0.843506	0.345415	-0.171429
PPM1D	0.308247	-0.843306	-0.870901	-0.8255	2.72623	1.48885	0.955371	0.953566	-0.828705	-0.760682	-0.740353	-0.680795	-0.751029	0.557891	-0.114589	-0.261534	-0.165026	-0.147739
LOC107375957	-0.645475	-1.15432	-0.983924	-1.40383	1.28202	1.4893	0.307218	0.770641	-0.960004	-0.80385	-0.836971	-0.436681	-1.03165	0.782071	1.13749	0.44598	0.863438	1.17854
LOC107381472	0.512534	-1.41314	-1.95543	-0.881714	1.52927	0.579971	0.559338	0.733726	-0.378067	-1.35342	0.125737	-0.790166	-0.409195	0.915342	-0.430978	1.09406	1.22267	0.339459
LOC107373751	0.360413	-0.786883	-1.12149	-1.6879	1.39405	0.810437	1.28418	0.744087	-0.621472	-1.76209	-0.0626424	0.1764	-1.29437	0.610773	0.759781	0.263939	1.05143	-0.118637
LOC107374177	0.915462	-1.02538	-0.491242	-1.45506	0.848732	1.55399	0.451352	1.05629	-1.24756	-0.680401	-1.0115	-0.488958	-1.37454	0.797566	1.28859	-0.320725	0.707316	0.476089
LOC107394700	-0.172958	-0.720081	-0.972607	-1.34045	1.25696	0.980868	1.15191	0.222096	-1.18262	-0.901901	-0.159684	0.133544	-1.46616	1.59878	1.22625	0.164379	0.891536	-0.709859
LOC107376201	0.272814	-1.10501	-0.24813	-0.986514	2.26356	1.50761	-0.473356	0.496356	-1.00934	-0.902459	-0.561303	-0.729914	-1.04844	-0.0611485	1.15965	0.107443	0.0291878	1.289
LOC107393549	-0.347119	-0.626472	-0.655961	-0.585855	3.60765	0.389657	-0.0686851	0.530808	-0.381594	-0.719487	-0.536923	-0.43941	-0.826335	0.392415	-0.14717	0.31515	0.325992	-0.22666
LOC107384048	-0.836464	-0.100256	-1.13509	-1.63936	0.6813	-0.544602	0.177609	-0.00677826	-0.570182	-1.09594	-0.618841	0.147407	-0.422034	1.59419	2.28878	0.928734	0.80756	0.343974
LOC107373786	-0.719167	-1.15861	-1.68958	-0.641239	1.74539	0.832519	1.09867	-0.877514	0.0861108	-1.02006	0.654453	0.53463	-0.215839	0.261293	1.86517	0.38043	-0.64395	-0.492708
RNF26	1.33875	0.0463454	-0.184115	-2.16279	2.4364	-0.103716	0.810523	-0.150437	-0.649918	-1.35641	-0.25302	-0.256233	-0.143774	0.288306	0.139277	-0.550624	0.995011	-0.243569
LOC107385975	-0.170253	-0.566087	-1.14541	-1.57645	0.96749	0.843197	0.197607	0.14432	-1.20802	-1.08744	-0.483272	-0.106123	-1.07811	1.2265	1.78773	1.0202	0.0716437	1.16247
ANKIB1	0.109068	-0.791724	-0.89932	-1.72829	1.3871	0.898342	1.31425	0.383804	-1.37631	-1.51169	-0.11673	0.296653	-1.07996	0.412008	1.29102	0.558247	0.418675	0.434856
LOC107387046	-0.827237	-0.56549	-0.299312	-1.15248	2.92094	0.820479	0.900425	1.20216	-0.652599	-0.499508	-0.875876	-0.223988	-0.746302	0.183242	0.201235	-0.233954	0.604956	-0.756699
LOC107393335	1.66727	-0.891815	-0.188899	-1.58699	1.99989	0.920306	0.0724998	-0.212259	-1.13366	-1.0095	-1.4648	-0.444949	-0.0806008	0.37175	0.409908	0.36517	0.32787	0.87882
NELFA	-0.433237	-1.16228	-0.772538	-1.50746	1.352	1.26405	1.11816	1.47174	-1.18917	-0.981959	-0.914305	-0.307262	-0.664627	0.76317	0.53689	0.334527	1.00469	0.0875966
LOC107387025	-0.511411	-0.284985	-1.17135	-0.506319	-0.794645	-0.270636	-0.95503	-0.662693	-0.391798	0.640351	-0.521079	-0.485779	-0.553443	0.63795	0.323416	1.04622	2.09261	2.36862
GADD45B	-0.45557	-0.869292	-0.911936	0.134401	-0.839481	0.527767	-0.697298	0.473873	0.504005	-0.0709778	-0.967475	-0.856931	-1.16763	0.403633	0.878486	2.45989	-0.31118	1.76572
GPR19	-0.911943	-1.19255	-0.764804	-1.31414	0.535242	0.908766	1.49054	1.05398	-0.719108	-1.04846	-0.645447	-0.351273	-1.13382	0.664639	1.67301	0.78906	0.153583	0.812731
LOC107380736	0.299413	-1.28115	-1.21375	-1.10739	1.39899	0.793583	0.357337	1.31851	-1.10395	-0.897979	-0.448908	-0.720073	-0.754422	0.211068	0.11854	0.372225	0.596641	2.06131
LOC107385326	0.161063	-1.09653	-0.416279	-1.33102	1.50695	1.47441	-0.104628	0.633685	-1.10625	-0.715906	-0.599945	-0.604821	-1.25267	1.4238	1.66532	-0.120301	0.298866	0.184252
CRAMP1	0.579878	-0.829745	-0.868883	-1.37721	0.97489	2.036	0.60404	1.05676	-1.34426	-1.32025	0.276939	-0.365877	-0.965068	0.0552766	1.30837	0.520684	-0.241209	-0.100335
DZIP1	-1.08454	-1.0111	-1.0442	-1.80901	0.244154	1.61821	0.281174	-0.0711578	-0.90429	-0.309608	0.111078	0.00243279	-0.934855	0.628469	1.62255	0.451028	0.785494	1.42417
TCF7	-0.343632	0.406298	-0.471706	-0.936216	1.3702	-0.178807	3.45878	0.0320307	-0.164585	-0.411586	-0.825307	-0.192932	-0.716571	-0.109179	-0.156373	-0.0156946	-0.340968	-0.403754
ETV1	0.034314	-0.371843	0.577492	-0.464598	-1.70322	1.97405	2.10286	-0.256863	-0.585049	-0.143882	-0.193568	-0.879246	-1.24258	-0.324324	1.23224	-0.435226	0.703042	-0.0235978
IP6K2	0.157352	-0.99263	-1.13868	-0.346093	2.04025	0.921869	0.465613	1.42366	-0.883597	-0.519152	-1.19355	-1.2322	-1.09734	0.689004	-0.354348	0.8189	0.421359	0.819584
LOC107384053	-0.49915	-0.628254	-0.915848	-1.28177	-1.62337	0.388077	-0.385009	-0.548276	0.682989	0.102354	-0.488259	-0.625744	-0.303881	0.345004	2.14032	1.66169	1.09147	0.887648
LOC107385911	-0.306104	-0.661921	-0.963212	-1.66707	2.17573	0.624424	-0.380288	0.598795	-0.810551	-0.680599	0.153157	-1.10219	-0.0660385	0.393586	-0.253461	0.416337	0.496561	2.03285
LOC107389817	1.63866	-1.13319	-0.398759	-1.20086	-0.026645	0.437812	-1.50323	2.07243	-0.40973	-0.820688	-0.0299686	-0.695033	-0.262525	-0.21848	0.416568	1.55578	0.778593	-0.200748
RAI1	0.894641	-0.992619	0.026864	-1.34481	1.85568	1.73777	-0.572068	0.475636	-0.89514	-0.551266	-0.625178	-1.07105	-1.3089	0.29175	0.937119	0.321271	-0.150596	0.970889
CELF5	-0.385634	-1.1458	-1.61566	-1.26378	1.08006	-0.354523	0.0776547	2.21701	-0.798211	-0.650758	-0.430887	0.614875	-0.637135	-0.0142412	0.931341	1.03634	1.02232	0.317031
RANBP10	-0.04176	-1.15554	-1.01384	-1.58247	2.07869	1.05458	0.809576	0.987584	-1.47171	-0.775484	-0.249631	0.119933	-0.959783	0.549649	0.648826	0.734316	0.0891938	0.177863
NFATC2IP	1.271	0.414833	0.831076	0.0505978	2.1632	0.534334	0.109905	1.21627	-1.31805	-1.53285	-1.13899	-1.22734	-0.497468	-0.177821	0.298992	-0.527303	0.220415	-0.690799
SMAD7	0.446079	-1.38292	-1.07266	-1.16555	1.57732	1.28026	1.283	1.17332	-0.848248	-0.873604	-0.494819	-1.34711	-0.541808	0.890493	0.691869	-0.0915241	0.220854	0.255047
LOC107385858	-0.698128	-0.355087	-1.0654	-1.20397	0.263692	0.266539	2.89927	-0.320944	0.0729418	-0.758635	-0.824206	0.567458	-0.747285	0.306015	-0.512199	0.986064	1.28723	-0.163346
FBXO25	0.866775	-0.87288	-0.371109	-1.7839	-0.00408083	0.644137	0.706124	0.0490853	-0.929901	-1.03752	-0.974699	-0.305166	-0.983696	0.500237	1.8679	0.349938	0.491041	1.78772
LOC107381024	-0.0911068	-0.876064	-0.908397	-0.815102	-0.239668	0.277994	-0.606277	0.466165	-0.620251	0.286118	-1.16354	-0.848062	-0.686447	0.199265	0.450215	1.52148	0.885499	2.76818
LOC107382168	0.752254	-0.854655	-1.38914	-1.15649	1.91793	0.918714	0.811478	0.766364	-0.821981	-0.996918	-0.666155	-0.924088	-1.0189	1.16995	0.638973	-0.324531	0.797825	0.379372
IFT81	0.395297	-1.21196	-0.46807	-1.8078	1.63049	1.82766	0.890958	0.029209	-1.284	-0.855509	0.0149764	-0.678414	-0.662436	0.547015	1.03441	-0.00996469	0.664672	-0.0565247
LOC107374478	0.530061	-0.242288	-0.0165432	-2.44526	0.142143	0.100918	0.972677	-0.376268	0.443364	-1.42219	1.65265	-0.302217	-0.914038	0.932713	-0.976969	1.256	0.509042	0.156207
DYRK3	-0.112437	-0.583937	-0.969507	-1.0222	-0.501755	0.308555	-0.223356	0.673652	-0.614479	-0.913867	-0.621321	-0.47016	-0.637398	0.0293885	0.612741	1.41406	0.672962	2.95906
CRY1	0.787476	-0.531138	-0.930241	-1.61732	2.04554	0.708179	0.55519	1.43725	-1.26791	-1.06127	-0.88907	0.110791	-0.99	0.861202	0.50424	0.00724194	0.19796	0.071879
LOC107392821	-0.492723	-0.875972	-1.09008	-1.52408	1.15346	0.633464	1.64995	0.697684	-0.630363	-0.0483103	-0.754097	-0.914488	-0.610303	-0.212104	1.92345	-0.428942	0.393101	1.13035
LOC107382005	-0.141916	-0.922588	-0.8292	-1.53792	1.81911	0.921897	1.04669	1.00088	-1.31206	-0.790698	0.0856751	-0.629573	-1.08771	0.374155	1.1547	-0.458102	1.07116	0.235493
TRABD2A	-0.481891	-0.937299	-0.784285	-0.858243	2.35799	1.01008	-0.231632	-0.137117	-0.920863	-0.987253	-0.690197	-0.425124	-0.970753	1.14504	1.33942	0.0391994	1.06727	0.465647
NYAP1	-0.790837	-0.857629	-0.945614	-1.06629	-1.22834	1.03073	-0.317373	-0.0138023	-0.330888	0.157502	-0.512495	-0.652691	-0.477263	0.466204	2.02149	1.77225	0.195103	1.54994
LOC107380316	-0.22743	0.620924	-1.07625	-1.0239	-0.207366	-0.859076	2.50734	-0.448012	0.144855	-0.712649	-0.707253	1.83186	-0.626974	0.0650023	-0.635553	1.36455	0.135559	-0.145621
LOC107382167	0.485214	-1.23882	-0.671086	-0.819357	0.438195	1.95968	-1.32843	1.47704	-0.332601	-0.78474	-1.14949	-0.810246	-0.726825	0.533564	0.572447	1.09198	0.303463	1.00001
ANGEL1	0.678624	-0.0234675	-0.82641	-2.13844	1.47031	0.490812	1.25758	0.22111	-0.641021	-1.52714	-0.655453	-0.451401	-1.00035	0.383587	1.39896	0.711613	0.167089	0.484007
GPATCH2L	1.36216	-0.726292	-0.357126	-1.6894	1.20657	0.790827	0.088845	2.43241	-1.05971	-1.06242	-0.571068	0.314767	-0.695953	0.577901	-0.0530923	-0.314869	-0.0841752	-0.159377
UBALD2	0.885467	-1.09543	-0.490264	-1.46141	-0.499678	0.331155	0.867254	1.39839	-1.3062	-1.46139	-0.398549	0.11162	-0.807281	0.526332	-0.274749	1.04624	1.2572	1.3713
LOC107391124	0.824319	-0.527946	-0.238976	-1.36027	2.45715	0.87839	0.85169	0.634957	-1.18491	-1.12164	-1.00065	-0.67181	-1.19885	0.49789	0.208585	0.133533	0.424134	0.394403
LOC107393401	1.29707	0.365567	-0.292095	-0.858458	2.27163	0.763077	0.936972	1.7021	-0.971915	-0.888611	-0.750739	-0.0955475	-1.02623	-0.578198	-0.510643	-0.800609	-0.492835	-0.0705428
EGR1	2.61852	-0.145808	-0.398151	-0.658849	1.09543	2.01475	0.759284	0.478281	-0.381827	-0.721434	-0.672418	-0.444294	-0.718704	-0.623967	-0.436157	-0.508896	-0.574624	-0.681138
LOC107390704	0.98886	-0.908099	-1.61793	-1.85998	0.441705	1.1812	0.627091	1.57729	-0.631731	-1.15222	-0.347221	0.0756866	-0.335936	0.757209	0.554804	0.953517	0.498406	-0.802651
LOC107376903	1.43815	-1.0299	-0.382376	-1.26398	1.15327	1.67037	-0.22684	0.752454	-1.03125	-1.5159	-0.136541	0.020433	-1.66429	0.423238	0.658219	0.0908798	0.330515	0.713547
LOC107375065	0.885791	-0.771472	-0.67881	-0.223879	2.51179	0.707204	-0.354174	1.22634	-0.845062	-0.894002	-0.684452	-0.794831	-0.619489	-0.324585	-0.465495	-0.400071	-0.0601972	1.78539
LOC107397384	-0.678095	-0.191878	-0.77676	-0.82851	-0.625591	-0.520538	3.21068	-0.347432	-0.15857	-0.0332517	-0.351938	1.69677	-0.391261	-0.0107515	-0.280806	0.78566	-0.0041819	-0.49355
IRS2	-0.218033	-1.23108	-0.812123	-0.772781	0.896366	0.48709	1.16811	1.52631	-1.17889	-0.871841	-0.903014	-0.848878	-0.971623	0.32596	0.176824	0.482576	0.790545	1.95448
LOC107383820	-0.579772	-0.337294	-1.02353	-1.29853	0.702033	-0.188957	3.20448	0.0812713	-0.465459	-0.531813	-0.409657	1.21337	-0.4313	0.234334	-0.473517	0.294657	0.4054	-0.395708
LOC107381672	-0.259941	-0.718449	-1.45924	-1.4897	0.676684	-0.599678	2.33894	-0.0696889	-0.0790834	-0.475957	-0.738664	1.47031	-0.142269	-0.185159	-0.348803	1.44682	0.743588	-0.109717
LOC107386825	-0.539297	0.03283	-0.639418	-0.7728	1.17618	0.00600844	2.93959	-0.545968	-0.288343	-0.900041	-0.714687	1.63093	-0.583076	0.270767	-0.504151	-0.040735	0.239563	-0.767358
TBX21	-0.357696	-0.530938	-0.650572	-0.818183	0.458563	-0.825678	3.55766	-0.467253	0.162069	0.109475	-0.447697	0.26057	-0.469473	-0.00803785	-0.307653	0.955599	-0.346773	-0.273985
CCDC173	-0.86162	-0.424341	-0.795414	-1.10847	-1.2344	0.273944	-0.0836393	-0.43127	-0.152372	-0.26808	0.0093154	-0.366958	-0.237651	0.296346	1.40327	0.488164	0.378799	3.11437
EBI3	-0.448769	-0.111018	-0.758695	-1.0129	1.33821	-0.546783	1.16926	-0.506155	-0.450897	-0.42233	-0.504064	3.16531	-0.258129	0.246785	-0.472454	0.296441	-0.121009	-0.602795
LOC107374585	2.55902	-0.513636	-0.687169	-0.755618	1.12262	-0.00971983	-0.0553935	2.44516	-0.455635	-0.343704	-0.436845	-0.561712	-0.568431	-0.369851	-0.118116	-0.555105	-0.196255	-0.499605
ADM2	-0.335622	-1.01269	-1.0322	-1.08328	1.03552	0.64141	0.0899653	-0.033475	-0.604044	-0.558216	-0.910013	-0.887079	-0.884063	0.405779	1.05819	0.817385	0.728531	2.5639
CRIM1	-0.297818	-0.729857	-0.675702	-0.705373	3.27028	0.885907	0.653454	0.886016	-0.672065	-0.697565	-0.615338	-0.730951	-0.726807	0.124684	0.408773	-0.180739	0.145266	-0.342158
LOC107374444	-0.214192	-0.195268	-0.443982	-0.450542	0.0484985	-0.497099	0.926789	-0.0586995	0.00940842	-0.438416	-0.609087	3.77031	-0.247655	-0.364583	-0.423894	-0.225798	-0.172384	-0.413404
LOC107384945	0.470225	-0.833405	-1.18517	-0.748687	1.528	0.573719	0.433712	1.09497	-0.878805	-1.04268	-1.41764	0.248309	-1.47022	0.902951	0.320151	1.4363	-0.361453	0.929718
PRRT4	0.227051	-0.356015	-0.452471	-1.07882	3.19524	0.71454	1.17016	0.676601	-0.899312	-0.563845	-0.384138	-0.893574	-0.642506	-0.0436291	0.22074	-0.399871	-0.0332824	-0.45687
LOC107379544	-1.12345	-0.625709	-1.02568	-1.21661	-0.392253	-0.639715	2.32693	-0.522959	0.876327	0.207213	-0.54143	0.914793	-0.0736762	0.0755327	-0.604735	2.04797	0.139311	0.178148
TULP1	-0.0369966	-0.448373	-1.05359	-1.12494	1.70098	-0.359038	0.942219	0.361465	-1.17632	-1.09186	0.788982	2.37287	-0.828482	0.496714	-0.716484	-0.0489827	-0.0878685	0.30971
LOC107378478	0.632725	-1.06134	-0.741836	-0.43923	-0.28586	0.297715	2.05269	-1.09225	-0.575745	-1.22288	-1.16341	0.999442	-0.755462	1.33425	0.82834	1.37425	0.0351086	-0.216509
LOC107379012	0.307226	-1.19066	-0.587426	-0.628585	-0.403147	0.17174	-0.0107523	1.80656	-0.893212	-0.773781	-1.12597	-0.827896	-0.730986	0.411258	0.319016	0.803444	1.0172	2.33597
NIM1K	-0.196795	-0.0959929	-0.679991	-0.877434	-1.20993	-0.657067	-0.43817	-0.667617	0.0951251	0.219386	-0.764693	-0.241409	-0.189863	-0.446147	1.27136	1.36574	0.617196	2.8963
LOC107384014	-0.444726	-1.03274	-0.792599	-1.1476	-0.476216	1.28392	-0.299306	0.281156	-0.462571	-0.451145	-1.00337	-0.816384	-0.754665	1.13608	2.07155	1.59683	0.439034	0.872753
ANKRD63	-0.392554	-0.697144	-0.532132	1.44692	-1.12323	0.478114	-0.720367	0.423042	-0.776307	-0.904406	-0.506087	-0.486571	-0.558077	1.55218	-0.402743	1.25048	-0.355199	2.30407
PER1	0.191043	-1.23868	-1.0159	-1.46223	1.47835	1.24745	0.70578	0.81332	-1.0089	-1.01054	-0.914839	-0.326079	-0.983059	0.842617	0.441217	0.198355	1.45689	0.585197
TTC24	-0.29084	-0.591449	-0.472148	-0.839232	-1.20313	0.956879	-0.747014	-0.550712	-0.0334013	-0.560432	-1.06183	0.145215	-0.147919	0.683648	1.59957	0.52845	-0.171306	2.75566
FBXO32	1.43174	-0.592186	-1.12884	-1.50521	0.818677	0.612743	0.838059	0.66692	-0.892016	-1.15244	-0.914769	-0.312767	-1.03254	2.0018	0.103075	0.705692	0.462648	-0.110582
LOC107384740	0.21627	0.535429	-1.41182	-0.9916	2.7994	0.804997	0.585815	0.126875	-0.868032	-1.55513	-0.0393677	-0.839155	-0.473536	0.151456	0.581479	-0.0942522	0.598392	-0.127225
YPEL1	1.22744	-0.82733	-1.14997	-1.83631	0.494915	1.47245	0.807645	0.841961	-1.01471	-1.45844	-0.442632	0.0247085	-0.546969	1.31936	0.67262	0.636259	0.0703427	-0.291328
RASGEF1B	0.120677	-0.947772	-1.19526	-1.08076	-0.488143	-0.254063	0.0662932	1.23224	-0.983359	0.0507037	-0.526876	0.246563	-1.06305	0.25468	-0.0424585	0.440825	1.71582	2.45393
LOC107375992	-0.718926	-0.164488	-0.962602	-0.547415	0.122643	-0.655384	2.72848	-0.239799	-0.333254	-0.64082	-0.765436	2.30847	-0.650523	0.260726	-0.0557454	0.528646	0.050437	-0.265012
PDE1B	1.481	-0.345358	0.594621	-0.505946	3.12606	0.900023	-0.19475	0.476626	-0.701883	-0.712687	-0.365123	-0.538074	-0.767451	-0.415579	-0.475724	-0.608707	-0.467761	-0.479283
LOC107382294	-0.520681	-0.20027	-0.719989	-0.437625	0.46423	-0.433184	3.6839	-0.343331	-0.389276	-0.691503	-0.45831	0.750772	-0.58267	-0.163851	-0.263111	0.134522	0.172205	-0.00182827
LOC107395465	1.36267	-0.933036	-0.437953	-1.62621	0.981893	1.41196	0.528769	0.829224	-1.18656	-1.4644	-0.58402	-0.432176	-1.20877	0.45305	0.782504	0.0406096	0.9022	0.58025
GADD45G	-0.858118	-1.04574	-1.01108	0.453433	-0.456923	0.760612	-0.865695	0.184713	1.95097	0.241541	-1.0226	-1.00211	-0.844882	0.176502	0.820383	1.88749	-0.483217	1.11473
DPEP1	-1.28049	-0.192563	-1.09004	-0.888566	-1.06837	0.0566498	0.448574	1.20711	1.05506	-1.74663	0.345927	0.0536778	-1.11624	1.03283	0.14302	0.283629	1.52588	1.23053
CA4	0.150079	-0.65442	-0.555225	0.421779	3.44952	0.415346	1.06673	0.479458	-0.712649	-0.679593	-0.699372	-0.633099	-0.502879	-0.249918	-0.350961	-0.324801	-0.427606	-0.192392
CPT1B	0.870911	-0.762413	-0.476282	-0.743119	3.04002	1.17551	0.222918	0.856337	-0.82525	-0.850218	-0.828388	-0.683131	-0.794917	-0.0627784	0.342504	-0.0848362	-0.396834	-3.42798e-05
LOC107387601	-1.21895	-0.641436	-0.904309	-1.02198	3.0133	0.0587564	0.410944	1.09495	-0.541118	-0.742479	0.746376	-0.636261	-0.406465	0.587354	-0.247955	0.0763916	0.59647	-0.223597
EXD1	0.940571	-1.29686	-0.876942	-0.578164	-0.318286	-0.847592	-0.249207	1.29188	-0.14102	-0.16974	2.40954	-1.00773	-1.59453	0.730851	0.182287	0.635467	0.4417	0.447774
LOC107375875	-0.465601	-0.581363	-0.954016	-0.835635	1.03835	-0.350013	2.43299	-0.0326939	0.684074	-0.66352	-1.05967	1.30433	-0.894154	-0.219571	-0.496272	-0.0120888	1.61983	-0.51498
SIX4	-0.157187	-0.693831	-1.06637	-1.09196	2.66933	0.983364	0.160073	0.668953	-0.998174	-0.997431	-0.848203	-0.386802	-0.953356	0.880338	0.522819	0.585254	0.659404	0.0637785
LOC107376361	-0.435647	-0.484561	-0.610057	-0.57163	0.344597	-0.352379	0.976107	-0.193679	-0.332813	-0.531068	-0.575473	3.68964	-0.351394	-0.0646166	-0.144677	0.149523	-0.300349	-0.211519
LOC107386305	-0.683967	-0.507729	-0.624113	-1.24837	0.0476901	0.410986	0.417831	0.237612	0.0609454	-1.15247	-0.879024	-0.855346	-1.2902	1.98979	0.931243	1.38488	1.63171	0.128523
LOC107387611	0.994097	-1.08014	-0.747427	-1.19459	1.20464	0.508502	0.678259	0.24119	-1.20632	-1.24791	-1.06017	-0.567111	-1.18605	1.28404	1.03696	1.15055	0.663	0.528484
LOC107392818	-0.714805	-0.998453	-0.964877	-0.935977	0.843692	0.583946	0.22037	1.14561	-0.969391	-0.867295	-0.986947	-0.859585	-0.948464	0.407063	0.785955	1.11838	1.58482	1.55595
LOC107379137	-0.57433	-0.613591	-0.856217	-0.641397	1.22352	-0.541219	3.07484	-0.176071	0.0964084	-0.658787	-0.86794	0.620277	-0.856457	0.126333	-0.336565	-0.0577442	1.18523	-0.146285
CFAP43	-0.764447	-0.694484	-0.833629	-1.10575	2.77242	0.454611	1.34825	0.742315	-0.667912	-0.767754	-0.676847	-0.610624	-0.825379	0.807417	0.460994	-0.0844034	0.565712	-0.120489
KLF11	-0.290692	-1.1106	-1.0911	-0.526874	0.502833	0.926133	-0.16387	2.29727	-0.91284	-0.686098	-0.914269	-0.723005	-1.01148	0.111333	0.468733	1.51239	0.422359	1.18977
LOC107379136	-0.603452	-0.436768	-0.791647	-0.835465	1.05616	-0.288168	3.07323	-0.430334	0.217774	-0.792629	-0.862083	1.04372	-0.748062	-0.174991	-0.361052	0.0133271	1.02561	-0.105179
LOC107381452	-0.449027	-0.391632	-0.498341	-0.494958	-0.281274	-0.432522	3.77179	-0.401269	-0.151313	-0.432583	-0.401362	0.768178	-0.432092	-0.0681808	-0.33695	0.428416	0.0221158	-0.218995

## Sheet: Fig.4f
Fasting genes	Aging Ubi
AACS	AARS
AATF	AASS
ABAT	ABCB1
ABCB11	ABCC8
ABCB6	ABCF1
ABCD3	ABCG4
ABCE1	ABLIM1
ABCF1	ACE2
ABCF2	ACHE
ABHD16A	ACSS3
ABHD5	ACTA2
ABRACL	ADAM10
ACACA	ADAM22
ACACB	ADAMTS8
ACADM	ADAMTSL5
ACBD3	ADAR
ACLY	ADCY3
ACO1	ADCY7
ACO2	ADCY9
ACOX1	ADCYAP1
ACOX3	ADGRB2
ACP1	ADK
ACP6	AGPAT4
ACSBG2	AGXT2
ACVR1B	AHCY
ACY1	AIG1
ADAM22	AIM1
ADAM32	AIMP1
ADAMTS1	AIMP2
ADAMTS16	ALDH1L2
ADAMTS18	ALDH2
ADD1	ALDH4A1
ADK	ALDH7A1
ADM2	ALG5
ADRM1	AMER2
AEBP1	AMPH
AGBL5	ANKDD1B
AGL	ANKFN1
AGPAT3	ANKRD29
AGPAT5	ANKRD50
AGPS	ANKRD53
AGTPBP1	ANLN
AHCY	ANO1
AHNAK	ANXA4
AIDA	AP1M2
AIFM1	AP3B1
AK2	APC
AKAP13	APLP1
ALAS1	APOF
ALDH1L2	APPL1
ALDH2	AQP8
ALDH4A1	ARAP3
ALDH6A1	ARFGAP3
ALDH7A1	ARHGAP42
ALDH8A1	ARHGEF4
ALG14	ARID3A
ALG2	ARL4C
ALG3	ARNT2
ALG5	ASAH2
ALG8	ASB16
ALPK1	ASB5
AMD1	ASIC1
AMDHD1	ASL
AMER2	ASNS
AMMECR1	ASPHD2
AMT	ASPM
ANGEL1	ATF6
ANKIB1	ATG13
ANKLE2	ATN1
ANKMY2	ATP13A3
ANKRD11	ATP2B3
ANKRD27	ATP6AP1
ANKRD6	ATP8A2
ANKRD63	BACE2
ANKZF1	BAIAP2L1
ANXA1	BAIAP3
ANXA4	BAMBI
AP1B1	BASP1
AP1G1	BCCIP
AP1M2	BCL6
AP1S1	BDH2
AP4B1	BHLHA15
AP4M1	BHLHE41
AP5Z1	BICC1
APC2	BMP1
APMAP	BMP3
ARAF	BMP4
ARAP1	BMP5
ARCN1	BNC2
ARF1	BOC
ARFGAP1	BUB1
ARFGAP2	C1QBP
ARFGAP3	C1QTNF6
ARHGAP21	C6
ARHGAP9	CA4
ARHGEF12	CABLES1
ARHGEF26	CACNA2D4
ARHGEF9	CACNG1
ARID3B	CAD
ARID4B	CADPS
ARID5B	CALCRL
ARL1	CALN1
ARL16	CASC5
ARL6IP1	CCDC173
ARL6IP6	CCDC86
ARRDC3	CCDC88A
ASAH1	CCKAR
ASAH2	CCNB1
ASMTL	CCNB3
ASNS	CCNI2
ASPA	CCR7
ASPG	CCT7
ASPH	CD109
ASPHD2	CD2
ASXL2	CD200
ATAD1	CD36
ATAD3A	CDC20
ATF6B	CDCA3
ATG14	CDH1
ATG2A	CDH13
ATG2B	CDH17
ATOH8	CDHR2
ATOX1	CDK1
ATP10A	CDK5RAP3
ATP11B	CDKN1B
ATP13A1	CELF4
ATP1B1	CELSR2
ATP5B	CENPE
ATP5C1	CENPF
ATP5D	CEP170
ATP5E	CERS1
ATP5F1	CFL1
ATP5G3	CFTR
ATP5H	CGN
ATP5J	CGREF1
ATP5J2	CHAC1
ATP5O	CHD7
ATP6V0A2	CHID1
ATP9A	CHRD
ATPAF2	CHRNA2
ATPIF1	CHST11
ATRNL1	CHST2
ATXN7	CISH
ATXN7L1	CKAP5
AURKAIP1	CLCN1
AXL	CLDN15
B4GALT7	CLNK
BACE1	CLSTN1
BAZ2B	CLSTN3
BCKDHA	CLU
BCKDHB	CMTM7
BDH2	CNPY3
BET1	CNTN1
BMP1	CNTN5
BMP4	COBL
BMPR1B	COL11A1
BRAF	COL12A1
BRD3	COL14A1
BROX	COL18A1
BSCL2	COL20A1
BSG	COL22A1
BZRAP1	COL6A1
C1GALT1C1	COL6A2
C1QBP	COQ4
C2CD3	CORO2A
CA4	CPA1
CAB39L	CPB1
CACHD1	CPE
CAD	CPEB1
CANX	CPM
CAP2	CPO
CAPG	CPT1B
CAPNS1	CRACR2B
CAPRIN1	CRB3
CASP6	CRIP1
CAST	CRLS1
CAT	CRYBA2
CAV1	CSGR02H4ORF33
CCDC134	CSGR04H6ORF58
CCDC167	CSGR09H1ORF27
CCDC173	CSGR14H2ORF40
CCDC43	CSGR15H20ORF24
CCDC47	CSMD2
CCDC50	CTH
CCDC88B	CTNNA2
CCDC88C	CTPS1
CCND1	CWC25
CCNDBP1	CXADR
CCNK	DACH1
CCT6A	DAO
CCT7	DAP
CD164	DAPK1
CD276	DAPK3
CD36	DAW1
CDC42EP5	DAZAP1
CDH15	DBH
CDK4	DBNDD1
CDK5RAP2	DBP
CDK5RAP3	DCAF13
CDK8	DCHS2
CDK9	DDIT3
CDKAL1	DDX18
CDO1	DECR2
CEBPA	DEGS2
CELF5	DENND3
CEP192	DGKG
CEP290	DGKK
CEP350	DGKQ
CERCAM	DHDH
CERS2	DHH
CFAP43	DHTKD1
CFL1	DIAPH3
CFL2	DIEXF
CHCHD2	DIO2
CHCHD5	DKK2
CHDH	DLG3
CHID1	DLGAP5
CHP1	DMGDH
CHPT1	DNAH10
CHRNA2	DNAJB11
CHSY1	DNAJB12
CHURC1	DNAJB2
CIAO1	DNAJC19
CIRBP	DNASE1L2
CKAP4	DNER
CLCN6	DOCK3
CLDN1	DPH2
CLGN	DPH7
CLK2	DPT
CLPTM1	DPYS
CLPTM1L	DPYSL4
CLTA	DRG1
CLTC	DSP
CLU	DUSP5
CLUH	DUSP8
CMBL	DVL1
CMC1	EBPL
CMPK1	ECE2
CMTM7	ECHDC3
CNBP	ECT2
CNDP2	EDEM1
CNIH1	EDEM3
CNP	EDF1
CNTD2	EEF1G
CNTN1	EFEMP2
COG8	EGLN3
COL1A2	EIF2AK3
COL6A1	EIF2B4
COL6A2	EIF2S3
COMT	EIF3B
COPA	ELAVL3
COPB1	ELFN2
COPB2	ELL2
COPE	ELMOD1
COPZ1	EMG1
COQ3	ENDOU
COQ4	ENPEP
COQ9	ENPP2
CPA1	ENTPD2
CPB1	EPB41
CPEB1	EPCAM
CPEB4	EPDR1
CPO	EPPK1
CPT1B	EPS8L2
CPTP	ERBB3
CRAMP1	ERLEC1
CRBN	ERO1B
CREBRF	ERP27
CRELD2	ESPN
CRIM1	ESRP1
CROCC	EVC
CRTAP	EVI5L
CRTC1	EXTL3
CRTC3	F2RL1
CRY1	FAAH2
CRYL1	FABP1
CRYZ	FABP2
CS	FABP6
CSGR01H11ORF98	FAM124A
CSGR04H6ORF58	FAM135B
CSGR06H3ORF52	FAM167A
CSGR08H6ORF120	FAM171B
CSGR12H16ORF91	FAM177B
CSGR13H15ORF39	FAM189A1
CSGR15H20ORF24	FAM20A
CSGR16H14ORF1	FAM210B
CSGR17H19ORF70	FAM212B
CSGR18H9ORF64	FAM46C
CTAGE5	FAM65C
CTH	FAM73B
CTNNA1	FAM92A1
CTNNB1	FANCB
CTNND1	FANCC
CUL5	FARP1
CYHR1	FARS2
DAD1	FAT3
DAO	FAXDC2
DAPK2	FBRSL1
DAXX	FERMT1
DAZAP1	FGD6
DBT	FGF1
DCAF8	FGF14
DDOST	FGFRL1
DDRGK1	FHOD3
DDX10	FILIP1L
DDX17	FKBP11
DDX24	FLOT1
DDX3X	FN1
DECR1	FNDC3A
DECR2	FOLH1B
DEDD2	FOSB
DEF8	FOXA2
DENND1B	FOXN2
DENND4B	FOXP2
DERA	FOXP4
DERL1	FOXQ1
DERL2	FOXRED1
DESI1	FRAS1
DGAT2	FRK
DGKI	FRMD4A
DHCR24	FRY
DHCR7	FSCN1
DHDDS	FST
DHDH	FSTL3
DHRS12	FSTL4
DHTKD1	FSTL5
DHX30	FYN
DICER1	FZD10
DISP2	FZD4
DKC1	G6PC
DLAT	GABBR1
DLD	GAL3ST1
DLST	GALE
DMAP1	GALNT16
DMGDH	GALNT3
DNAJA2	GAMT
DNAJA3	GATA4
DNAJB11	GATA6
DNAJB4	GATM
DNAJB5	GATSL2
DNAJC17	GCDH
DNAJC2	GCH1
DNAJC3	GCK
DNAJC5G	GDI1
DOCK10	GFRA1
DOLK	GHR
DOPEY2	GIPC2
DPAGT1	GLCCI1
DPEP1	GLIS3
DPM1	GLRB
DQX1	GLYCTK
DRG2	GMPPA
DSE	GMPPB
DYNC2H1	GNAO1
DYRK3	GNB5
DZIP1	GNL2
EBAG9	GNMT
EBI3	GNPNAT1
EBP	GOLGA1
EBPL	GPA33
ECHS1	GPBAR1
ECSIT	GPR12
EDC3	GPR141
EDEM1	GPR173
EEF1G	GPR75
EFEMP2	GPRC5B
EGR1	GPRC5C
EIF2S2	GPRIN1
EIF3J	GPX2
EIF4A2	GRB14
EIF4E2	GRIK5
EIF4G1	GRINA
EIF5	GRIP1
EIF5A	GRM4
EIF5B	GRTP1
ELL2	GSPT1
ELMSAN1	GTF3C5
ELOF1	GUCY2C
ELOVL5	GULP1
EMC1	GUSB
EMC10	H6PD
EMC6	HAGH
EME2	HAX1
EMP1	HBS1L
EMSY	HDAC4
ENDOU	HDLBP
ENO1	HEATR1
ENTPD4	HECTD1
EP300	HELZ2
EPB41	HEMGN
EPB41L5	HES4
EPDR1	HFM1
EPG5	HGD
EPPK1	HGF
EPRS	HHIP
EPT1	HID1
ERAL1	HIP1R
ERGIC1	HK3
ERGIC3	HMCN2
ERICH1	HMHA1
ERO1B	HNF1A
ERP27	HNF4G
ERP44	HOGA1
ESD	HOPX
ESYT1	HOXA10
ETF1	HOXA11
ETFB	HOXC9
ETNPPL	HS6ST3
ETV1	HSD3B7
EWSR1	HSP90AB1
EXD1	HTR2B
EXOC5	HTRA1
EXOC7	HTRA3
EXOSC6	HVCN1
FABP2	IARS
FABP6	IFRD1
FAH	IFT172
FAM102A	IGDCC3
FAM114A1	IGSF10
FAM134A	IGSF5
FAM136A	IHH
FAM179B	IKBKE
FAM210A	IL34
FAM234A	INPP4A
FAM46D	INSC
FAM73A	IPMK
FARSA	IPO4
FASN	IQGAP2
Fasting genes	IQGAP3
FAU	IQSEC3
FBLIM1	IRF6
FBN3	IRF9
FBXO25	ISYNA1
FBXO32	ITGA3
FCHSD2	ITGB4
FDFT1	ITGB5
FDPS	ITGB6
FECH	ITM2A
FEV	ITPK1
FGF1	ITPR3
FGFR1OP	JAGN1
FGFR4	JAM2
FH	JMJD1C
FHL3	JPH3
FICD	JUN
FITM2	KALRN
FKBP11	KANK2
FKBP2	KARS
FLAD1	KBTBD3
FLCN	KBTBD4
FLT1	KCNH4
FOSB	KCNJ14
FOXRED1	KCNMB4
FPGS	KCNN4
FRMPD1	KCNQ3
FRY	KCTD14
FSCN1	KCTD16
FTO	KCTD9
FTSJ3	KIF11
FUS	KIF19
G3BP1	KIF20A
G6PC	KIF23
GAB1	KIF2C
GAB2	KIF5C
GAB3	KIFC1
GABPA	KIT
GADD45B	KLF15
GADD45G	KLF18
GADD45GIP1	KLHL30
GAK	KLHL40
GALM	KMT5A
GALNT5	KRI1
GAMT	KRT222
GAN	KRTCAP2
GANAB	KRTCAP3
GAPDH	L1CAM
GAREM2	LAMA3
GARS	LAMA5
GBAS	LARS
GCAT	LATS2
GCC2	LCN2
GET4	LDHB
GFM1	LDLR
GGCX	LDLRAD4
GIGYF1	LGI3
GIGYF2	LGMN
GLG1	LGR4
GLO1	LHPP
GLRX	LIMA1
GLRX5	LIMK2
GLTSCR2	LLGL2
GMPPB	LMAN1
GNL3	LMBRD2
GNMT	LOC107372330
GNPNAT1	LOC107372375
GOLGA5	LOC107372376
GOLT1B	LOC107372377
GOT2	LOC107372396
GPAA1	LOC107372397
GPATCH2L	LOC107372409
GPCPD1	LOC107372410
GPR146	LOC107372463
GPR182	LOC107372486
GPR19	LOC107372491
GPX8	LOC107372514
GRPEL1	LOC107372615
GSK3B	LOC107372640
GSN	LOC107372647
GSPT1	LOC107372651
GSTZ1	LOC107372669
GTF2IRD1	LOC107372700
GTF3C2	LOC107372717
GTPBP4	LOC107372719
GXYLT2	LOC107372733
H6PD	LOC107372761
HAAO	LOC107372767
HACD2	LOC107372776
HADHA	LOC107372784
HADHB	LOC107372785
HAO1	LOC107372786
HDAC9	LOC107372828
HDLBP	LOC107372866
HEATR6	LOC107372890
HEY1	LOC107372900
HGD	LOC107372901
HGSNAT	LOC107372912
HHIPL1	LOC107372942
HINT1	LOC107372986
HLCS	LOC107372991
HM13	LOC107372996
HMBS	LOC107373003
HMG20A	LOC107373010
HNRNPA3	LOC107373040
HNRNPU	LOC107373077
HPDL	LOC107373086
HRAS	LOC107373131
HSD17B10	LOC107373159
HSD17B4	LOC107373198
HSD3B7	LOC107373230
HSP90B1	LOC107373278
HSPA13	LOC107373368
HSPA5	LOC107373386
HSPA9	LOC107373496
HSPB7	LOC107373508
HSPBAP1	LOC107373543
HSPD1	LOC107373571
HTATIP2	LOC107373592
HYOU1	LOC107373629
ICMT	LOC107373645
IDH1	LOC107373658
IDH3A	LOC107373662
IDI1	LOC107373694
IFT81	LOC107373707
IGDCC3	LOC107373715
IGFBP4	LOC107373755
IGFLR1	LOC107373763
ILVBL	LOC107373788
IMMT	LOC107373803
INPPL1	LOC107373807
INSIG1	LOC107373825
INTS5	LOC107373835
IP6K2	LOC107373860
IRF6	LOC107373875
IRF7	LOC107373888
IRS2	LOC107373899
ISOC2	LOC107373920
ITGA7	LOC107373928
ITGB4	LOC107373935
ITIH5	LOC107374006
ITPKB	LOC107374124
ITPR1	LOC107374127
IVD	LOC107374170
JARID2	LOC107374208
JMY	LOC107374239
KALRN	LOC107374258
KANSL3	LOC107374270
KAT6A	LOC107374274
KAT6B	LOC107374275
KCNQ4	LOC107374287
KDM2A	LOC107374306
KDM5B	LOC107374329
KDM6A	LOC107374351
KIAA0355	LOC107374352
KIAA1107	LOC107374373
KIAA1217	LOC107374383
KIAA1671	LOC107374414
KIAA2013	LOC107374428
KIDINS220	LOC107374429
KLF11	LOC107374509
KLF12	LOC107374525
KLHDC2	LOC107374534
KLHL17	LOC107374580
KLHL22	LOC107374717
KLHL5	LOC107374743
KLHL6	LOC107374744
KMT2E	LOC107374760
KPNA1	LOC107374798
KRTCAP2	LOC107374801
KRTCAP3	LOC107374803
KTN1	LOC107374825
LAMA2	LOC107374833
LARP4	LOC107374860
LARS	LOC107374907
LCAT	LOC107374931
LCK	LOC107374952
LCLAT1	LOC107374995
LCP2	LOC107375033
LCT	LOC107375059
LDHB	LOC107375065
LDLRAP1	LOC107375098
LEF1	LOC107375109
LENG9	LOC107375116
LHFPL2	LOC107375134
LHPP	LOC107375153
LIAS	LOC107375190
LIMA1	LOC107375222
LIMCH1	LOC107375227
LIMK2	LOC107375289
LIN7A	LOC107375387
LIPC	LOC107375494
LLGL1	LOC107375533
LMAN1	LOC107375535
LMAN2	LOC107375565
LMBRD2	LOC107375581
LMNA	LOC107375602
LNPEP	LOC107375618
LOC107372319	LOC107375624
LOC107372330	LOC107375644
LOC107372383	LOC107375653
LOC107372410	LOC107375673
LOC107372463	LOC107375694
LOC107372473	LOC107375711
LOC107372477	LOC107375713
LOC107372496	LOC107375801
LOC107372503	LOC107375811
LOC107372514	LOC107375814
LOC107372526	LOC107375819
LOC107372555	LOC107375885
LOC107372582	LOC107375892
LOC107372644	LOC107375912
LOC107372683	LOC107375944
LOC107372718	LOC107375984
LOC107372744	LOC107376029
LOC107372750	LOC107376042
LOC107372763	LOC107376144
LOC107372770	LOC107376200
LOC107372812	LOC107376251
LOC107372821	LOC107376254
LOC107372824	LOC107376259
LOC107372830	LOC107376333
LOC107372891	LOC107376349
LOC107372901	LOC107376368
LOC107372902	LOC107376378
LOC107372907	LOC107376414
LOC107372922	LOC107376424
LOC107372950	LOC107376471
LOC107372956	LOC107376534
LOC107373131	LOC107376564
LOC107373172	LOC107376589
LOC107373173	LOC107376602
LOC107373178	LOC107376604
LOC107373260	LOC107376605
LOC107373383	LOC107376625
LOC107373394	LOC107376718
LOC107373407	LOC107376726
LOC107373409	LOC107376780
LOC107373418	LOC107376789
LOC107373434	LOC107376797
LOC107373441	LOC107376802
LOC107373459	LOC107376814
LOC107373461	LOC107376818
LOC107373491	LOC107376849
LOC107373526	LOC107376868
LOC107373584	LOC107376887
LOC107373588	LOC107376900
LOC107373597	LOC107376963
LOC107373603	LOC107376964
LOC107373618	LOC107376967
LOC107373648	LOC107376968
LOC107373662	LOC107376979
LOC107373718	LOC107377002
LOC107373751	LOC107377018
LOC107373755	LOC107377019
LOC107373763	LOC107377020
LOC107373786	LOC107377027
LOC107373789	LOC107377039
LOC107373826	LOC107377058
LOC107373838	LOC107377068
LOC107373850	LOC107377100
LOC107374000	LOC107377148
LOC107374020	LOC107377166
LOC107374027	LOC107377174
LOC107374031	LOC107377179
LOC107374032	LOC107377188
LOC107374060	LOC107377203
LOC107374077	LOC107377205
LOC107374121	LOC107377225
LOC107374124	LOC107377248
LOC107374169	LOC107377278
LOC107374177	LOC107377294
LOC107374199	LOC107377334
LOC107374206	LOC107377404
LOC107374242	LOC107377411
LOC107374258	LOC107377420
LOC107374266	LOC107377421
LOC107374298	LOC107377464
LOC107374342	LOC107377553
LOC107374352	LOC107377638
LOC107374385	LOC107377647
LOC107374388	LOC107377649
LOC107374391	LOC107377653
LOC107374428	LOC107377688
LOC107374444	LOC107377691
LOC107374453	LOC107377736
LOC107374475	LOC107377747
LOC107374478	LOC107377748
LOC107374525	LOC107377762
LOC107374580	LOC107377767
LOC107374585	LOC107377793
LOC107374617	LOC107377794
LOC107374655	LOC107377820
LOC107374660	LOC107377838
LOC107374709	LOC107377903
LOC107374733	LOC107377904
LOC107374749	LOC107377907
LOC107374759	LOC107377908
LOC107374763	LOC107377914
LOC107374798	LOC107377949
LOC107374826	LOC107378027
LOC107374907	LOC107378032
LOC107374949	LOC107378100
LOC107374952	LOC107378113
LOC107375065	LOC107378134
LOC107375066	LOC107378141
LOC107375097	LOC107378147
LOC107375124	LOC107378159
LOC107375134	LOC107378166
LOC107375227	LOC107378192
LOC107375271	LOC107378197
LOC107375297	LOC107378206
LOC107375315	LOC107378226
LOC107375330	LOC107378231
LOC107375331	LOC107378236
LOC107375337	LOC107378240
LOC107375383	LOC107378241
LOC107375386	LOC107378243
LOC107375411	LOC107378252
LOC107375461	LOC107378270
LOC107375545	LOC107378278
LOC107375565	LOC107378295
LOC107375566	LOC107378305
LOC107375602	LOC107378329
LOC107375623	LOC107378331
LOC107375652	LOC107378378
LOC107375692	LOC107378402
LOC107375711	LOC107378434
LOC107375712	LOC107378441
LOC107375713	LOC107378442
LOC107375755	LOC107378500
LOC107375824	LOC107378536
LOC107375846	LOC107378550
LOC107375875	LOC107378564
LOC107375910	LOC107378595
LOC107375912	LOC107378608
LOC107375933	LOC107378622
LOC107375957	LOC107378643
LOC107375992	LOC107378644
LOC107376005	LOC107378652
LOC107376008	LOC107378656
LOC107376032	LOC107378660
LOC107376040	LOC107378678
LOC107376051	LOC107378771
LOC107376052	LOC107378816
LOC107376056	LOC107378840
LOC107376114	LOC107378867
LOC107376175	LOC107378877
LOC107376184	LOC107378882
LOC107376197	LOC107379027
LOC107376201	LOC107379036
LOC107376208	LOC107379047
LOC107376222	LOC107379059
LOC107376225	LOC107379085
LOC107376247	LOC107379120
LOC107376295	LOC107379127
LOC107376309	LOC107379128
LOC107376359	LOC107379139
LOC107376361	LOC107379173
LOC107376424	LOC107379214
LOC107376444	LOC107379242
LOC107376465	LOC107379255
LOC107376472	LOC107379267
LOC107376476	LOC107379273
LOC107376501	LOC107379293
LOC107376510	LOC107379305
LOC107376513	LOC107379323
LOC107376532	LOC107379337
LOC107376545	LOC107379378
LOC107376588	LOC107379385
LOC107376589	LOC107379392
LOC107376592	LOC107379399
LOC107376612	LOC107379400
LOC107376634	LOC107379413
LOC107376655	LOC107379430
LOC107376657	LOC107379431
LOC107376658	LOC107379480
LOC107376684	LOC107379481
LOC107376701	LOC107379499
LOC107376780	LOC107379501
LOC107376823	LOC107379503
LOC107376898	LOC107379518
LOC107376903	LOC107379519
LOC107376905	LOC107379520
LOC107376911	LOC107379521
LOC107376995	LOC107379522
LOC107377027	LOC107379542
LOC107377055	LOC107379544
LOC107377059	LOC107379570
LOC107377101	LOC107379581
LOC107377187	LOC107379597
LOC107377204	LOC107379603
LOC107377225	LOC107379605
LOC107377239	LOC107379656
LOC107377314	LOC107379661
LOC107377344	LOC107379667
LOC107377409	LOC107379678
LOC107377420	LOC107379679
LOC107377436	LOC107379680
LOC107377469	LOC107379681
LOC107377499	LOC107379700
LOC107377522	LOC107379701
LOC107377578	LOC107379746
LOC107377579	LOC107379789
LOC107377671	LOC107379795
LOC107377691	LOC107379798
LOC107377705	LOC107379815
LOC107377725	LOC107379817
LOC107377747	LOC107379819
LOC107377777	LOC107379852
LOC107377899	LOC107379861
LOC107377914	LOC107379863
LOC107377949	LOC107379882
LOC107378074	LOC107379890
LOC107378113	LOC107379901
LOC107378141	LOC107379933
LOC107378147	LOC107379940
LOC107378160	LOC107380020
LOC107378166	LOC107380021
LOC107378194	LOC107380022
LOC107378197	LOC107380045
LOC107378210	LOC107380102
LOC107378240	LOC107380147
LOC107378280	LOC107380196
LOC107378306	LOC107380208
LOC107378311	LOC107380227
LOC107378339	LOC107380229
LOC107378366	LOC107380234
LOC107378475	LOC107380295
LOC107378478	LOC107380296
LOC107378486	LOC107380311
LOC107378497	LOC107380314
LOC107378498	LOC107380318
LOC107378524	LOC107380335
LOC107378566	LOC107380339
LOC107378571	LOC107380345
LOC107378574	LOC107380361
LOC107378613	LOC107380384
LOC107378622	LOC107380406
LOC107378643	LOC107380503
LOC107378644	LOC107380514
LOC107378669	LOC107380520
LOC107378676	LOC107380604
LOC107378748	LOC107380617
LOC107378858	LOC107380682
LOC107378872	LOC107380691
LOC107378920	LOC107380695
LOC107379006	LOC107380711
LOC107379012	LOC107380741
LOC107379036	LOC107380742
LOC107379136	LOC107380751
LOC107379137	LOC107380766
LOC107379146	LOC107380771
LOC107379174	LOC107380777
LOC107379218	LOC107380782
LOC107379238	LOC107380801
LOC107379239	LOC107380823
LOC107379274	LOC107380858
LOC107379315	LOC107380859
LOC107379323	LOC107380877
LOC107379378	LOC107380938
LOC107379383	LOC107380967
LOC107379394	LOC107380984
LOC107379396	LOC107381011
LOC107379397	LOC107381028
LOC107379418	LOC107381066
LOC107379481	LOC107381079
LOC107379492	LOC107381080
LOC107379499	LOC107381103
LOC107379503	LOC107381115
LOC107379532	LOC107381149
LOC107379538	LOC107381152
LOC107379544	LOC107381155
LOC107379582	LOC107381173
LOC107379601	LOC107381174
LOC107379603	LOC107381180
LOC107379605	LOC107381211
LOC107379614	LOC107381236
LOC107379625	LOC107381260
LOC107379637	LOC107381278
LOC107379678	LOC107381280
LOC107379679	LOC107381299
LOC107379680	LOC107381377
LOC107379771	LOC107381427
LOC107379853	LOC107381454
LOC107379863	LOC107381484
LOC107379868	LOC107381521
LOC107379927	LOC107381525
LOC107379946	LOC107381526
LOC107379963	LOC107381528
LOC107379993	LOC107381547
LOC107379994	LOC107381556
LOC107380030	LOC107381561
LOC107380192	LOC107381578
LOC107380316	LOC107381579
LOC107380345	LOC107381651
LOC107380427	LOC107381663
LOC107380482	LOC107381676
LOC107380535	LOC107381681
LOC107380586	LOC107381690
LOC107380695	LOC107381719
LOC107380736	LOC107381730
LOC107380782	LOC107381735
LOC107380805	LOC107381771
LOC107380806	LOC107381799
LOC107380827	LOC107381811
LOC107380844	LOC107381838
LOC107380855	LOC107381870
LOC107380859	LOC107381887
LOC107380902	LOC107381909
LOC107380909	LOC107381927
LOC107380958	LOC107382044
LOC107380967	LOC107382047
LOC107380988	LOC107382052
LOC107381011	LOC107382103
LOC107381024	LOC107382104
LOC107381034	LOC107382107
LOC107381079	LOC107382114
LOC107381091	LOC107382121
LOC107381115	LOC107382155
LOC107381159	LOC107382165
LOC107381177	LOC107382177
LOC107381198	LOC107382222
LOC107381200	LOC107382227
LOC107381233	LOC107382258
LOC107381309	LOC107382264
LOC107381330	LOC107382270
LOC107381349	LOC107382286
LOC107381353	LOC107382301
LOC107381383	LOC107382304
LOC107381441	LOC107382345
LOC107381452	LOC107382398
LOC107381472	LOC107382403
LOC107381484	LOC107382445
LOC107381487	LOC107382496
LOC107381488	LOC107382555
LOC107381497	LOC107382642
LOC107381521	LOC107382662
LOC107381525	LOC107382702
LOC107381526	LOC107382710
LOC107381578	LOC107382716
LOC107381616	LOC107382717
LOC107381651	LOC107382746
LOC107381672	LOC107382798
LOC107381730	LOC107382807
LOC107381736	LOC107382812
LOC107381742	LOC107382814
LOC107381744	LOC107382822
LOC107381770	LOC107382845
LOC107381787	LOC107382953
LOC107381870	LOC107382991
LOC107381906	LOC107383109
LOC107381954	LOC107383128
LOC107382005	LOC107383129
LOC107382043	LOC107383130
LOC107382047	LOC107383133
LOC107382070	LOC107383155
LOC107382132	LOC107383171
LOC107382160	LOC107383174
LOC107382165	LOC107383187
LOC107382167	LOC107383201
LOC107382168	LOC107383217
LOC107382169	LOC107383219
LOC107382190	LOC107383282
LOC107382198	LOC107383295
LOC107382201	LOC107383346
LOC107382284	LOC107383350
LOC107382285	LOC107383351
LOC107382294	LOC107383353
LOC107382301	LOC107383368
LOC107382362	LOC107383404
LOC107382372	LOC107383419
LOC107382400	LOC107383427
LOC107382402	LOC107383432
LOC107382413	LOC107383435
LOC107382523	LOC107383444
LOC107382537	LOC107383472
LOC107382555	LOC107383475
LOC107382645	LOC107383490
LOC107382648	LOC107383558
LOC107382741	LOC107383561
LOC107382746	LOC107383562
LOC107382751	LOC107383580
LOC107382807	LOC107383613
LOC107382814	LOC107383689
LOC107382817	LOC107383775
LOC107382845	LOC107383784
LOC107382943	LOC107383802
LOC107382981	LOC107383805
LOC107383002	LOC107383826
LOC107383046	LOC107383832
LOC107383050	LOC107383903
LOC107383079	LOC107383914
LOC107383115	LOC107383915
LOC107383139	LOC107383946
LOC107383140	LOC107383961
LOC107383147	LOC107383977
LOC107383187	LOC107383980
LOC107383204	LOC107384004
LOC107383270	LOC107384005
LOC107383275	LOC107384013
LOC107383297	LOC107384028
LOC107383317	LOC107384029
LOC107383347	LOC107384030
LOC107383404	LOC107384074
LOC107383435	LOC107384078
LOC107383450	LOC107384121
LOC107383454	LOC107384130
LOC107383474	LOC107384131
LOC107383476	LOC107384141
LOC107383483	LOC107384206
LOC107383518	LOC107384221
LOC107383558	LOC107384224
LOC107383585	LOC107384236
LOC107383590	LOC107384239
LOC107383602	LOC107384300
LOC107383613	LOC107384303
LOC107383715	LOC107384344
LOC107383768	LOC107384356
LOC107383789	LOC107384358
LOC107383801	LOC107384361
LOC107383802	LOC107384372
LOC107383805	LOC107384380
LOC107383806	LOC107384383
LOC107383820	LOC107384395
LOC107383826	LOC107384398
LOC107383849	LOC107384400
LOC107383861	LOC107384431
LOC107383862	LOC107384440
LOC107383903	LOC107384443
LOC107383943	LOC107384448
LOC107383947	LOC107384457
LOC107383949	LOC107384475
LOC107383961	LOC107384504
LOC107383968	LOC107384547
LOC107383977	LOC107384590
LOC107384014	LOC107384612
LOC107384030	LOC107384613
LOC107384046	LOC107384615
LOC107384048	LOC107384635
LOC107384050	LOC107384640
LOC107384053	LOC107384745
LOC107384121	LOC107384779
LOC107384141	LOC107384794
LOC107384146	LOC107384828
LOC107384147	LOC107384842
LOC107384165	LOC107384843
LOC107384182	LOC107384874
LOC107384221	LOC107384878
LOC107384228	LOC107384887
LOC107384259	LOC107384900
LOC107384270	LOC107384913
LOC107384293	LOC107384917
LOC107384300	LOC107384923
LOC107384302	LOC107384934
LOC107384317	LOC107384936
LOC107384334	LOC107384950
LOC107384356	LOC107385008
LOC107384359	LOC107385033
LOC107384363	LOC107385037
LOC107384392	LOC107385045
LOC107384504	LOC107385050
LOC107384547	LOC107385077
LOC107384578	LOC107385110
LOC107384617	LOC107385118
LOC107384631	LOC107385160
LOC107384705	LOC107385163
LOC107384710	LOC107385183
LOC107384722	LOC107385184
LOC107384740	LOC107385196
LOC107384763	LOC107385281
LOC107384765	LOC107385308
LOC107384787	LOC107385311
LOC107384812	LOC107385327
LOC107384898	LOC107385378
LOC107384924	LOC107385386
LOC107384934	LOC107385387
LOC107384941	LOC107385394
LOC107384945	LOC107385403
LOC107384960	LOC107385406
LOC107384962	LOC107385414
LOC107385034	LOC107385469
LOC107385048	LOC107385470
LOC107385134	LOC107385482
LOC107385192	LOC107385501
LOC107385196	LOC107385521
LOC107385217	LOC107385525
LOC107385218	LOC107385527
LOC107385242	LOC107385529
LOC107385281	LOC107385531
LOC107385311	LOC107385586
LOC107385321	LOC107385598
LOC107385326	LOC107385603
LOC107385386	LOC107385606
LOC107385387	LOC107385615
LOC107385394	LOC107385632
LOC107385414	LOC107385633
LOC107385415	LOC107385643
LOC107385470	LOC107385666
LOC107385482	LOC107385668
LOC107385493	LOC107385694
LOC107385536	LOC107385712
LOC107385565	LOC107385733
LOC107385578	LOC107385744
LOC107385580	LOC107385745
LOC107385598	LOC107385748
LOC107385606	LOC107385790
LOC107385621	LOC107385801
LOC107385645	LOC107385804
LOC107385657	LOC107385828
LOC107385679	LOC107385841
LOC107385715	LOC107385862
LOC107385720	LOC107385980
LOC107385733	LOC107386018
LOC107385804	LOC107386022
LOC107385838	LOC107386106
LOC107385858	LOC107386128
LOC107385911	LOC107386131
LOC107385912	LOC107386140
LOC107385969	LOC107386168
LOC107385971	LOC107386196
LOC107385975	LOC107386215
LOC107385983	LOC107386218
LOC107386015	LOC107386228
LOC107386040	LOC107386249
LOC107386068	LOC107386262
LOC107386109	LOC107386286
LOC107386128	LOC107386299
LOC107386141	LOC107386323
LOC107386155	LOC107386347
LOC107386157	LOC107386369
LOC107386166	LOC107386397
LOC107386168	LOC107386410
LOC107386181	LOC107386414
LOC107386216	LOC107386417
LOC107386223	LOC107386429
LOC107386229	LOC107386432
LOC107386262	LOC107386447
LOC107386305	LOC107386454
LOC107386306	LOC107386461
LOC107386320	LOC107386481
LOC107386381	LOC107386485
LOC107386417	LOC107386489
LOC107386430	LOC107386492
LOC107386454	LOC107386519
LOC107386491	LOC107386535
LOC107386559	LOC107386539
LOC107386611	LOC107386600
LOC107386616	LOC107386612
LOC107386688	LOC107386614
LOC107386728	LOC107386619
LOC107386733	LOC107386709
LOC107386790	LOC107386729
LOC107386799	LOC107386741
LOC107386823	LOC107386744
LOC107386825	LOC107386772
LOC107386829	LOC107386774
LOC107386886	LOC107386783
LOC107386903	LOC107386784
LOC107386906	LOC107386791
LOC107386935	LOC107386796
LOC107386945	LOC107386799
LOC107386967	LOC107386823
LOC107387014	LOC107386876
LOC107387018	LOC107386877
LOC107387025	LOC107386879
LOC107387033	LOC107386901
LOC107387046	LOC107386903
LOC107387071	LOC107386906
LOC107387144	LOC107386966
LOC107387167	LOC107386967
LOC107387174	LOC107386978
LOC107387186	LOC107386991
LOC107387198	LOC107387015
LOC107387206	LOC107387018
LOC107387243	LOC107387074
LOC107387257	LOC107387088
LOC107387296	LOC107387117
LOC107387362	LOC107387133
LOC107387428	LOC107387148
LOC107387470	LOC107387174
LOC107387506	LOC107387175
LOC107387539	LOC107387186
LOC107387551	LOC107387196
LOC107387562	LOC107387208
LOC107387601	LOC107387220
LOC107387611	LOC107387243
LOC107387615	LOC107387253
LOC107387616	LOC107387279
LOC107387629	LOC107387295
LOC107387648	LOC107387298
LOC107387664	LOC107387362
LOC107387669	LOC107387385
LOC107387680	LOC107387469
LOC107387751	LOC107387506
LOC107387769	LOC107387602
LOC107387805	LOC107387630
LOC107387822	LOC107387634
LOC107387843	LOC107387664
LOC107387849	LOC107387676
LOC107387857	LOC107387714
LOC107387912	LOC107387721
LOC107387972	LOC107387723
LOC107387978	LOC107387748
LOC107388102	LOC107387773
LOC107388167	LOC107387777
LOC107388176	LOC107387798
LOC107388217	LOC107387820
LOC107388270	LOC107387849
LOC107388393	LOC107387906
LOC107388422	LOC107387907
LOC107388425	LOC107387913
LOC107388450	LOC107387929
LOC107388453	LOC107387934
LOC107388578	LOC107387941
LOC107388683	LOC107387945
LOC107388684	LOC107387967
LOC107388685	LOC107387972
LOC107388766	LOC107387977
LOC107388768	LOC107387980
LOC107388775	LOC107387981
LOC107388798	LOC107387992
LOC107388822	LOC107388030
LOC107388829	LOC107388042
LOC107388850	LOC107388051
LOC107388855	LOC107388081
LOC107388876	LOC107388084
LOC107388877	LOC107388090
LOC107388884	LOC107388094
LOC107388892	LOC107388102
LOC107388895	LOC107388199
LOC107388968	LOC107388209
LOC107389001	LOC107388231
LOC107389005	LOC107388295
LOC107389011	LOC107388376
LOC107389025	LOC107388379
LOC107389026	LOC107388399
LOC107389053	LOC107388425
LOC107389059	LOC107388426
LOC107389092	LOC107388454
LOC107389108	LOC107388489
LOC107389170	LOC107388553
LOC107389172	LOC107388578
LOC107389176	LOC107388588
LOC107389177	LOC107388609
LOC107389222	LOC107388624
LOC107389231	LOC107388674
LOC107389232	LOC107388682
LOC107389233	LOC107388745
LOC107389264	LOC107388760
LOC107389295	LOC107388770
LOC107389349	LOC107388796
LOC107389362	LOC107388801
LOC107389374	LOC107388812
LOC107389394	LOC107388819
LOC107389522	LOC107388825
LOC107389533	LOC107388829
LOC107389549	LOC107388830
LOC107389570	LOC107388869
LOC107389662	LOC107388876
LOC107389678	LOC107388877
LOC107389682	LOC107388889
LOC107389684	LOC107388921
LOC107389736	LOC107388929
LOC107389771	LOC107389018
LOC107389814	LOC107389029
LOC107389815	LOC107389059
LOC107389817	LOC107389124
LOC107389821	LOC107389160
LOC107389941	LOC107389176
LOC107389948	LOC107389177
LOC107389952	LOC107389205
LOC107389963	LOC107389223
LOC107389976	LOC107389244
LOC107390047	LOC107389249
LOC107390048	LOC107389298
LOC107390062	LOC107389330
LOC107390103	LOC107389342
LOC107390105	LOC107389349
LOC107390154	LOC107389362
LOC107390194	LOC107389369
LOC107390211	LOC107389372
LOC107390237	LOC107389388
LOC107390267	LOC107389394
LOC107390275	LOC107389413
LOC107390354	LOC107389416
LOC107390365	LOC107389470
LOC107390373	LOC107389479
LOC107390378	LOC107389481
LOC107390385	LOC107389522
LOC107390408	LOC107389603
LOC107390437	LOC107389626
LOC107390458	LOC107389636
LOC107390470	LOC107389659
LOC107390473	LOC107389662
LOC107390475	LOC107389686
LOC107390481	LOC107389719
LOC107390506	LOC107389772
LOC107390508	LOC107389776
LOC107390552	LOC107389806
LOC107390554	LOC107389815
LOC107390583	LOC107389820
LOC107390588	LOC107389880
LOC107390654	LOC107389926
LOC107390661	LOC107389949
LOC107390704	LOC107389966
LOC107390706	LOC107389976
LOC107390707	LOC107389987
LOC107390719	LOC107390119
LOC107390836	LOC107390153
LOC107390840	LOC107390187
LOC107390870	LOC107390194
LOC107390874	LOC107390197
LOC107390895	LOC107390210
LOC107390896	LOC107390215
LOC107390917	LOC107390290
LOC107390927	LOC107390303
LOC107391030	LOC107390365
LOC107391066	LOC107390376
LOC107391080	LOC107390383
LOC107391086	LOC107390417
LOC107391105	LOC107390423
LOC107391107	LOC107390457
LOC107391124	LOC107390541
LOC107391150	LOC107390546
LOC107391169	LOC107390583
LOC107391170	LOC107390588
LOC107391211	LOC107390607
LOC107391222	LOC107390646
LOC107391264	LOC107390658
LOC107391281	LOC107390677
LOC107391307	LOC107390694
LOC107391340	LOC107390706
LOC107391341	LOC107390707
LOC107391350	LOC107390709
LOC107391354	LOC107390728
LOC107391378	LOC107390738
LOC107391405	LOC107390783
LOC107391415	LOC107390786
LOC107391492	LOC107390814
LOC107391502	LOC107390831
LOC107391505	LOC107390838
LOC107391580	LOC107390847
LOC107391587	LOC107390848
LOC107391613	LOC107390890
LOC107391653	LOC107390895
LOC107391680	LOC107390900
LOC107391695	LOC107390901
LOC107391701	LOC107390912
LOC107391871	LOC107390934
LOC107391878	LOC107391001
LOC107391882	LOC107391008
LOC107391936	LOC107391010
LOC107392007	LOC107391011
LOC107392075	LOC107391012
LOC107392107	LOC107391041
LOC107392117	LOC107391059
LOC107392145	LOC107391060
LOC107392162	LOC107391082
LOC107392260	LOC107391083
LOC107392335	LOC107391084
LOC107392355	LOC107391085
LOC107392429	LOC107391104
LOC107392502	LOC107391142
LOC107392507	LOC107391167
LOC107392516	LOC107391198
LOC107392521	LOC107391207
LOC107392593	LOC107391237
LOC107392602	LOC107391260
LOC107392604	LOC107391262
LOC107392606	LOC107391338
LOC107392653	LOC107391339
LOC107392739	LOC107391341
LOC107392740	LOC107391342
LOC107392755	LOC107391346
LOC107392758	LOC107391350
LOC107392785	LOC107391357
LOC107392807	LOC107391362
LOC107392818	LOC107391388
LOC107392821	LOC107391402
LOC107392840	LOC107391426
LOC107392953	LOC107391445
LOC107392956	LOC107391448
LOC107392979	LOC107391461
LOC107392981	LOC107391464
LOC107392988	LOC107391469
LOC107393006	LOC107391471
LOC107393096	LOC107391481
LOC107393112	LOC107391492
LOC107393195	LOC107391501
LOC107393229	LOC107391517
LOC107393238	LOC107391563
LOC107393273	LOC107391581
LOC107393303	LOC107391584
LOC107393308	LOC107391587
LOC107393335	LOC107391655
LOC107393342	LOC107391705
LOC107393374	LOC107391718
LOC107393401	LOC107391747
LOC107393428	LOC107391762
LOC107393446	LOC107391868
LOC107393497	LOC107391871
LOC107393549	LOC107391879
LOC107393557	LOC107391896
LOC107393607	LOC107391906
LOC107393622	LOC107391934
LOC107393679	LOC107391956
LOC107393680	LOC107391958
LOC107393684	LOC107391964
LOC107393692	LOC107392059
LOC107393724	LOC107392093
LOC107393785	LOC107392144
LOC107393789	LOC107392200
LOC107393875	LOC107392212
LOC107393878	LOC107392228
LOC107393909	LOC107392260
LOC107393983	LOC107392295
LOC107394027	LOC107392296
LOC107394048	LOC107392313
LOC107394055	LOC107392360
LOC107394065	LOC107392368
LOC107394134	LOC107392405
LOC107394162	LOC107392433
LOC107394188	LOC107392450
LOC107394203	LOC107392498
LOC107394231	LOC107392531
LOC107394281	LOC107392554
LOC107394297	LOC107392577
LOC107394328	LOC107392596
LOC107394337	LOC107392606
LOC107394339	LOC107392631
LOC107394344	LOC107392671
LOC107394415	LOC107392712
LOC107394430	LOC107392764
LOC107394435	LOC107392799
LOC107394569	LOC107392804
LOC107394573	LOC107392839
LOC107394596	LOC107392859
LOC107394601	LOC107392864
LOC107394621	LOC107392876
LOC107394624	LOC107392881
LOC107394635	LOC107392988
LOC107394685	LOC107393008
LOC107394700	LOC107393031
LOC107394711	LOC107393044
LOC107394740	LOC107393052
LOC107394770	LOC107393054
LOC107394792	LOC107393079
LOC107394808	LOC107393089
LOC107394810	LOC107393100
LOC107394811	LOC107393105
LOC107394864	LOC107393140
LOC107394865	LOC107393176
LOC107394889	LOC107393185
LOC107394923	LOC107393303
LOC107394932	LOC107393338
LOC107394947	LOC107393342
LOC107394968	LOC107393353
LOC107394973	LOC107393356
LOC107395009	LOC107393374
LOC107395038	LOC107393392
LOC107395064	LOC107393428
LOC107395091	LOC107393446
LOC107395119	LOC107393478
LOC107395133	LOC107393481
LOC107395207	LOC107393507
LOC107395221	LOC107393596
LOC107395285	LOC107393613
LOC107395310	LOC107393622
LOC107395311	LOC107393757
LOC107395330	LOC107393785
LOC107395427	LOC107393875
LOC107395465	LOC107393918
LOC107395467	LOC107393932
LOC107395564	LOC107393976
LOC107395633	LOC107393986
LOC107395644	LOC107394000
LOC107395651	LOC107394017
LOC107395652	LOC107394019
LOC107395671	LOC107394027
LOC107395673	LOC107394162
LOC107395685	LOC107394178
LOC107395686	LOC107394262
LOC107395691	LOC107394265
LOC107395693	LOC107394302
LOC107395718	LOC107394312
LOC107395725	LOC107394337
LOC107395786	LOC107394364
LOC107395789	LOC107394376
LOC107395809	LOC107394401
LOC107395871	LOC107394416
LOC107395872	LOC107394418
LOC107395986	LOC107394419
LOC107396014	LOC107394446
LOC107396020	LOC107394510
LOC107396064	LOC107394534
LOC107396071	LOC107394538
LOC107396079	LOC107394569
LOC107396143	LOC107394570
LOC107396144	LOC107394591
LOC107396206	LOC107394594
LOC107396219	LOC107394609
LOC107396221	LOC107394623
LOC107396226	LOC107394624
LOC107396304	LOC107394634
LOC107396329	LOC107394652
LOC107396387	LOC107394685
LOC107396450	LOC107394705
LOC107396451	LOC107394711
LOC107396518	LOC107394719
LOC107396524	LOC107394722
LOC107396539	LOC107394733
LOC107396558	LOC107394776
LOC107396586	LOC107394820
LOC107396703	LOC107394829
LOC107396710	LOC107394836
LOC107396723	LOC107394869
LOC107396785	LOC107394873
LOC107396831	LOC107394875
LOC107396832	LOC107394905
LOC107396835	LOC107394912
LOC107396860	LOC107394916
LOC107396861	LOC107394937
LOC107396869	LOC107394955
LOC107396916	LOC107394958
LOC107396931	LOC107394959
LOC107396939	LOC107394964
LOC107396951	LOC107394968
LOC107396978	LOC107394972
LOC107397042	LOC107394974
LOC107397044	LOC107395004
LOC107397046	LOC107395009
LOC107397086	LOC107395014
LOC107397096	LOC107395029
LOC107397109	LOC107395064
LOC107397140	LOC107395071
LOC107397147	LOC107395084
LOC107397168	LOC107395120
LOC107397178	LOC107395146
LOC107397196	LOC107395163
LOC107397197	LOC107395168
LOC107397199	LOC107395175
LOC107397218	LOC107395183
LOC107397237	LOC107395193
LOC107397251	LOC107395207
LOC107397310	LOC107395224
LOC107397355	LOC107395228
LOC107397359	LOC107395255
LOC107397379	LOC107395306
LOC107397382	LOC107395311
LOC107397384	LOC107395332
LPCAT3	LOC107395345
LPL	LOC107395402
LRCH4	LOC107395424
LRIG1	LOC107395435
LRIG2	LOC107395471
LRIG3	LOC107395528
LRP6	LOC107395532
LRRC18	LOC107395618
LRRC28	LOC107395633
LRRC59	LOC107395644
LRRIQ1	LOC107395649
LTN1	LOC107395652
LUM	LOC107395664
LXN	LOC107395668
LYPLA2	LOC107395671
LYST	LOC107395677
MADD	LOC107395693
MAFB	LOC107395718
MAGT1	LOC107395725
MAML1	LOC107395740
MAML3	LOC107395741
MAN2A2	LOC107395775
MAN2B2	LOC107395790
MANF	LOC107395821
MAP2K5	LOC107395827
MAP3K15	LOC107395871
MAP3K3	LOC107395872
MAP4K5	LOC107395880
MAPK10	LOC107395898
MAPK6	LOC107395987
MAST4	LOC107396038
MAT2A	LOC107396043
MAU2	LOC107396044
MBOAT1	LOC107396061
MCFD2	LOC107396065
MDGA2	LOC107396069
MDH2	LOC107396071
MEAF6	LOC107396072
MED13	LOC107396079
MEF2C	LOC107396144
MEOX1	LOC107396146
MESDC2	LOC107396179
METAP1	LOC107396201
MFAP2	LOC107396202
MFSD10	LOC107396203
MFSD4B	LOC107396234
MGAT1	LOC107396270
MGAT2	LOC107396272
MGEA5	LOC107396310
MGP	LOC107396312
MGST3	LOC107396365
MIB2	LOC107396374
MICAL2	LOC107396386
MIEN1	LOC107396430
MIF	LOC107396436
MINK1	LOC107396444
MINPP1	LOC107396450
MIOX	LOC107396458
MLEC	LOC107396464
MLLT10	LOC107396469
MLXIP	LOC107396476
MMP19	LOC107396478
MMP2	LOC107396501
MNT	LOC107396505
MPC1	LOC107396508
MPDU1	LOC107396579
MPHOSPH9	LOC107396610
MPV17L2	LOC107396611
MRC2	LOC107396621
MRI1	LOC107396646
MRM1	LOC107396649
MROH1	LOC107396679
MRPL15	LOC107396681
MRPL17	LOC107396709
MRPL19	LOC107396734
MRPL21	LOC107396752
MRPL27	LOC107396759
MRPL28	LOC107396770
MRPL35	LOC107396771
MRPL40	LOC107396813
MRPL49	LOC107396842
MRPL52	LOC107396845
MRPL54	LOC107396846
MRPL9	LOC107396884
MRPS15	LOC107396933
MRPS16	LOC107396958
MRPS18C	LOC107396996
MRPS21	LOC107397050
MRPS22	LOC107397051
MRPS25	LOC107397057
MRPS33	LOC107397096
MRPS34	LOC107397105
MSMB	LOC107397106
MSMO1	LOC107397151
MSRA	LOC107397167
MTDH	LOC107397168
MTHFD1	LOC107397171
MTHFD2	LOC107397175
MTMR3	LOC107397193
MTMR6	LOC107397194
MTPN	LOC107397197
MTRR	LOC107397222
MTTP	LOC107397225
MUT	LOC107397226
MVK	LOC107397241
MVP	LOC107397251
MYADML2	LOC107397256
MYDGF	LOC107397331
MYO9B	LOC107397350
MYSM1	LOC107397351
N4BP1	LOC107397361
N4BP2	LOC107397365
NAAA	LOC107397383
NALCN	LONP1
NARF	LOXL4
NARS	LPAR3
NAT9	LPCAT2
NBR1	LRP11
NCEH1	LRP12
NCLN	LRP2
NCOA1	LRPAP1
NCOA2	LRRC4B
NCOR2	LRRC58
NDUFA1	LRTM2
NDUFA10	LSG1
NDUFA11	LURAP1L
NDUFA12	MACC1
NDUFA13	MAF
NDUFA2	MAL2
NDUFA3	MALRD1
NDUFA5	MALSU1
NDUFA9	MAMDC2
NDUFAB1	MAN2A2
NDUFB11	MAP1B
NDUFB2	MAP2
NDUFB3	MAP6
NDUFB4	MARCKSL1
NDUFB5	MARS
NDUFB6	MATR3
NDUFB8	MBOAT1
NDUFS2	MCF2
NDUFS3	MCF2L
NDUFS5	MCFD2
NDUFS7	MCM3AP
NELFA	MDC1
NFATC2IP	MDFI
NFATC3	MED30
NFIL3	MELTF
NID1	METTL17
NID2	METTL24
NIFK	MFAP2
NIM1K	MFGE8
NIPA1	MFSD10
NKAIN1	MFSD6
NKTR	MFSD6L
NKX2-3	MGAT1
NNT	MKRN2OS
NOL11	MKX
NOLC1	MMP15
NOP2	MMP9
NOP56	MON2
NPC1L1	MORN4
NSDHL	MPDU1
NT5C2	MRC2
NUAK1	MRRF
NUCB2	MRTO4
NUFIP2	MSI2
NXPE3	MSRB2
NYAP1	MSRB3
OAT	MTDH
OCIAD1	MTHFR
ODC1	MTR
OGFOD1	MTSS1
OLFML1	MTUS1
OSER1	MUT
OST4	MVB12B
OSTC	MXRA5
OTOR	MYBBP1A
OXCT1	MYCBPAP
OXNAD1	MYH11
P3H1	MYO16
P3H3	MYO1C
P4HA2	MYO1E
P4HB	MYO3B
PACS1	MYO5B
PAK1	MYO5C
PALLD	MYO9A
PAX6	MYOC
PCCA	MYRFL
PCCB	NAB1
PCDH8	NAGPA
PCK1	NAGS
PCK2	NALCN
PCM1	NAMPT
PCMTD1	NBEA
PCNX1	NCEH1
PCSK1	NCKAP5L
PCSK7	NDUFB9
PCYT1A	NECTIN1
PCYT2	NES
PDCD2L	NFASC
PDCD6	NFATC2IP
PDE1B	NIN
PDE7A	NIPAL3
PDHA1	NKX3-2
PDHB	NKX6-1
PDIA3	NLN
PDIA4	NLRC3
PDIA5	NMB
PDIA6	NMD3
PDK3	NOA1
PDLIM4	NOP10
PDXDC1	NOP14
PECR	NOS1
PELO	NOSTRIN
PER1	NOXO1
PERP	NPC1L1
PEX3	NPDC1
PFDN1	NPM3
PGGT1B	NPR1
PGK1	NPTX1
PGLYRP2	NPTX2
PGM1	NPTXR
PGP	NR1I2
PGPEP1	NR2F1
PHACTR2	NR5A2
PHB	NRIP1
PHB2	NRP1
PHF21B	NRP2
PHTF1	NSF
PHYHD1	NSUN5
PIGL	NTN4
PIGM	NUAK1
PIGS	NUAK2
PIGV	NUF2
PIK3R5	NUMA1
PIK3R6	NXN
PIN1	NYAP1
PIP4K2C	OAF
PITPNC1	OAT
PLA1A	ODC1
PLCB3	OLFML1
PLEC	OLFML2B
PLEKHA3	OPLAH
PLEKHA7	ORAI2
PLIN2	OS9
PLIN5	OSBPL6
PLPP5	OTUD7A
PLSCR3	P2RX6
PLTP	P3H2
PLXNC1	PALD1
PMP22	PAPPA2
POFUT1	PAQR5
POGLUT1	PARD3B
POLR3E	PARD6B
POU2F1	PARP6
PPA1	PBK
PPAN	PBX3
PPARA	PCBP1
PPFIBP1	PCDH19
PPIB	PCK1
PPID	PCSK1
PPIG	PCSK2
PPIL1	PCYT1A
PPM1D	PDAP1
PPP1R10	PDE1B
PPP1R12A	PDE4DIP
PPP1R13B	PDE5A
PPP1R14B	PDE7B
PPP1R21	PDGFA
PPP1R37	PDGFC
PPP2R2D	PDLIM1
PPP5C	PDLIM4
PPP6C	PDZD3
PPRC1	PDZK1
PRDX5	PELO
PREB	PES1
PRELID1	PGLYRP2
PREP	PHB2
PREX1	PHEX
PREX2	PHKA1
PRKAG1	PHLDB1
PRKCSH	PHLDB3
PRMT1	PI4KB
PRMT5	PID1
PROC	PIF1
PRPS2	PIK3C2G
PRR13	PITPNM2
PRRC1	PITRM1
PRRC2B	PITX1
PRRT4	PKNOX2
PRSS48	PKP2
PSENEN	PKP3
PSMD6	PLA2G4C
PSME4	PLAT
PSPH	PLBD1
PTGER3	PLD1
PTGES2	PLEKHA2
PTPRA	PLEKHN1
PTPRH	PLEKHO1
PTRF	PLK2
PURB	PLLP
PUS7L	PLXNA3
PXMP2	PMVK
PXMP4	PNKP
QSOX2	PNO1
RAB11A	POLR1A
RAB12	PPFIA4
RAB4A	PPIB
RAB6A	PPL
RACK1	PPM1B
RADIL	PPM1K
RAI1	PPM1L
RALGAPA1	PPP1R16A
RANBP10	PPP1R3F
RAPGEF2	PPP2R5B
RASGEF1B	PRC1
RBBP6	PRDM16
RBM15	PRIMPOL
RBP5	PRLH
RCN3	PRLR
RDH10	PRODH2
RENBP	PROSER2
RER1	PROX1
RERE	PRPH
RERGL	PRR15L
REST	PRR18
REXO1	PRRG4
RFX1	PRSS12
RFX3	PRSS35
RFX5	PRSS48
RGR	PTCH2
RHOB	PTDSS2
RHOT1	PTF1A
RICTOR	PTGFRN
RIOK3	PTGIR
RIPK2	PTGR1
RMDN1	PTPRN2
RMDN3	PTPRO
RNF121	PTPRR
RNF144A	PTRF
RNF216	PTS
RNF24	PUS3
RNF26	PXDN
RNF44	PYCR1
RNLS	QARS
RNMTL1	QPCTL
ROCK1	RAB27B
RPL10	RABEP1
RPL10A	RACK1
RPL11	RAPGEF1
RPL12	RAPGEF4
RPL13	RARS
RPL13A	RASEF
RPL14	RASSF3
RPL15	RASSF7
RPL17	RAVER2
RPL18	RBKS
RPL18A	RBM28
RPL22L1	RCHY1
RPL23	RCL1
RPL23A	RDH5
RPL24	RERG
RPL27	RET
RPL27A	RFX6
RPL28	RGR
RPL29	RGS7BP
RPL30	RHAG
RPL31	RHBDL2
RPL32	RHOV
RPL34	RIMBP2
RPL35A	RIMS2
RPL36	RIPK4
RPL37	RMDN1
RPL37A	RNF145
RPL39	RNF212
RPL7	ROBO2
RPL9	RORB
RPLP0	RPAP3
RPLP1	RPL12
RPN1	RPL22L1
RPN2	RPL28
RPS10	RPL34
RPS11	RPLP0
RPS12	RPP25L
RPS13	RPS16
RPS14	RPS19
RPS15	RPS27A
RPS15A	RRH
RPS16	RRP8
RPS17	RSPH3
RPS18	RTCB
RPS19	RTN1
RPS20	SARS
RPS21	SASH3
RPS23	SAT1
RPS24	SATB1
RPS25	SBSPON
RPS27A	SCARA5
RPS28	SCEL
RPS29	SCG5
RPS3	SCGN
RPS3A	SCUBE1
RPS5	SDAD1
RPS7	SDK1
RPS9	SDK2
RRBP1	SEC11A
RRH	SEC16B
RSL1D1	SEC24D
RTCB	SEC61B
RTN1	SEC63
RUFY2	SECISBP2L
RUNDC1	SEL1L
S100A14	SEMA3A
SAMM50	SEMA3B
SAR1B	SEMA3C
SARS	SEMA3D
SBF2	SEMA4B
SC5D	SEMA6A
SCCPDH	SEMA6C
[truncated: 357 more rows]

## Sheet: Fig.4g
	DEGs fasting	DEGs ubi:Υ1(r70q) aging
TACR2	0.739667	-2.47621
CPT1B	1.76946	-1.45184
PDE1B	1.64598	-1.41681
CA4	1.76492	-1.21933
TIMP3	0.644444	-1.15938
BMP4	0.598749	-0.930565
ARHGEF28A	0.519233	-0.921353
GHRB	1.29205	-0.817414
DACHB	0.896594	-0.802352
SURF6	0.56496	-0.748622
FMRD4AB	0.548413	-0.664163
NFATC2IP	1.14236	-0.63509
ASPHD2	0.613779	-0.634548
TBC1D22B	0.470301	-0.366152
LOC107376589	0.810058	0.357053
LOC107383187	0.379088	0.361726
LOC107387174	0.433225	0.389564
LOC107373755	0.4645	0.429342
LOC107383558	0.460226	0.480708
LOC107395718	0.724775	0.565681
LOC107394569	0.640384	0.579446
KALRN	0.427551	0.595752
UNC13D	0.842819	0.603991
LOC107383802	0.512761	0.604958
LOC107395644	0.550786	0.611556
LOC107395693	0.52098	0.61355
UNC79	0.569528	0.630582
LOC107392260	0.628271	0.640919
EPB41	0.557112	0.645976
ADAM22	0.713801	0.651163
FRY	0.61971	0.653563
LOC107374580	0.656954	0.658538
LOC107386799	0.60434	0.667773
NYAP1	1.24258	0.679948
WNK3	0.812798	0.693314
LOC107378147	0.821425	0.726679
SPTBN4	0.890171	0.738426
NALCN	0.671063	0.757997
CCDC173	1.35253	0.770733
LOC107387664	0.967315	0.869923
IGDCC3	0.804329	0.904616
LOC107379481	0.85404	0.92379
LOC107383404	0.652737	0.986753
LOC107386967	0.96652	1.02239
LOC107379544	1.41816	1.39524
PNP5A	-2.31025	1.30155
HGD	-3.68231	1.24014
MFAP4	-1.0864	1.20999
SLC25A35	-1.36635	1.06228
SDC2	-1.42008	1.01876
FSCN1	-0.56444	1.01492
NFIL3	-1.28555	1.0032
hepacama	-2.5412	1.00316
ptprz1b	-1.5578	0.984492
ccdc80	-0.669445	0.98279
zgc:64106	-1.71848	0.969703
TTYH2	-0.48287	0.96532
CHRNA2	-1.1644	0.930447
LOC107382555	-0.821149	0.917184
col2a1b	-0.897064	0.876122
ADAMTS2	-0.487948	0.871005
PIGR	-0.513569	0.852373
RRH	-0.575607	0.850043
AGPAT2	-0.756915	0.821951
TGM2	-1.29689	0.816703
SH3BGRL3	-1.63373	0.815113
C7B	-0.508003	0.796003
LOC107384300	-0.846985	0.790866
YARS2	-2.49636	0.787797
LOC107377691	-0.70689	0.758869
aldh3a2b	-1.13324	0.75815
UMODL1	-1.53046	0.727157
GNAI2	-0.643784	0.719334
TFPI2	-1.80831	0.688989
PI16	-1.05556	0.678979
ALDOAB	-2.06706	0.668843
LOC107380695	-0.707004	0.664992
PTRF	-0.599242	0.654393
CNTN1	-0.516546	0.634778
CPEB1	-0.92519	0.628983
RGR	-1.20155	0.62748
LOC107375565	-0.885987	0.619717
CLU	-0.629368	0.613918
LIMA1	-0.826021	0.611767
atp6v1e1a	-1.0179	0.604605
TNFAIP8L3	-1.53538	0.603623
LOC107385598	-0.79562	0.60138
ZDHHC5	-0.567693	0.599684
SERPINE2	-1.31065	0.588375
LOC107391587	-0.780542	0.581222
COL6A2	-1.08199	0.581003
LOC107382845	-0.639337	0.578069
OLFML1	-0.566326	0.551613
spns3	-0.83006	0.547615
EFEMP2	-0.836132	0.526394
MRC2	-0.433829	0.526089
EPPK1	-1.12334	0.517801
SMIM5	-0.636889	0.516307
PCSK1	-0.567735	0.501743
krt18a.1	-1.3848	0.499826
LOC107372410	-0.417159	0.48226
COL6A1	-0.670357	0.481319
TUBA1A	-1.30105	0.477464
gstt1b	-1.06951	0.474139
PER2	-1.10184	0.459128
CGRP	-0.881747	0.45738
s100a10b	-1.03127	0.445965
PTRF	-0.714097	0.444919
LOC107381115	-0.643899	0.444422
TMEM14A	-1.04397	0.442801
TMED5	-0.88452	0.439941
LOC107377949	-0.417372	0.435167
CIDEC	-0.961516	0.422889
NCEH1	-0.878561	0.408013
SNAP23	-0.350147	0.401895
LOC107380782	-0.686681	0.39871
LOC107378166	-0.532238	0.393917
TOR4A	-0.930941	0.383613
LDHB	-0.837059	0.382539
TMEM65	-0.497108	0.34628
TMSB4X	-0.744706	0.324491
LOC107393875	-0.444664	0.294571
TMPRSS15	-0.173246	-0.0526804
LOC107395311	-0.129838	-0.0689106
ARFGAP3	-0.614577	-0.229919
MTDH	-0.543118	-0.322308
MUT	-0.470853	-0.333462
LOC107387849	-0.79518	-0.33581
CCT7	-0.387668	-0.338919
LOC107385281	-0.389998	-0.339875
RACK1	-0.40575	-0.34126
LOC107393303	-0.431056	-0.362126
LOC107390895	-0.610259	-0.37008
LOC107384121	-0.577249	-0.372124
RPS19	-0.420889	-0.379022
RMDN1	-0.385768	-0.382226
RPS16	-0.51044	-0.384669
RPLP0	-0.61454	-0.393301
RPS27A	-0.433391	-0.395615
RTCB	-0.486407	-0.402681
EEF1G	-0.69913	-0.403896
RPL28	-0.600911	-0.410523
PHB2	-0.373648	-0.415428
TMEM59	-0.458337	-0.417983
RPL12	-0.35519	-0.418061
LMBRD2	-0.540384	-0.419005
LOC107387362	-0.811713	-0.422124
SOD2	-0.473376	-0.435031
CFL1	-0.490159	-0.438505
ABCF1	-0.382708	-0.450734
THOP1	-0.542836	-0.45966
LOC107374352	-0.485884	-0.473231
KRTCAP2	-0.979019	-0.473297
LOC107379323	-0.444451	-0.478418
EPDR1	-0.654642	-0.481147
PPIB	-1.19123	-0.497295
RPL34	-0.367165	-0.503147
CDK5RAP3	-0.670824	-0.504087
SREBF2	-0.545682	-0.505859
WDR89	-0.599399	-0.508667
LOC107375912	-0.491881	-0.511681
LOC107392606	-0.761885	-0.512942
UFC1	-0.821519	-0.522079
DHTKD1	-1.16543	-0.530368
LOC107386417	-1.37588	-0.541137
SUCLG2	-1.01769	-0.544133
DHDH	-0.916283	-0.548359
SLC7A10	-0.660081	-0.548499
MPDU1	-0.741196	-0.559917
ADK	-0.902846	-0.56367
UBA5	-1.748	-0.569516
LMAN1	-1.6808	-0.571852
SSR3	-1.16906	-0.59286
SPARC	-0.467146	-0.59714
SLC33A1	-0.958328	-0.597567
ASNS	-0.917293	-0.598838
SEC11A	-0.853926	-0.609134
SLC9A8	-0.490775	-0.611659
SLC31A1	-0.795737	-0.61596
ALDH2	-0.428647	-0.616777
ALDH7A1	-1.12646	-0.62297
YARS	-1.2055	-0.623166
LOC107390583	-0.767096	-0.623499
LOC107391350	-0.859809	-0.629504
MAN2A2	-0.463209	-0.631105
CAD	-1.07212	-0.633303
AHCY	-1.5718	-0.638768
GSPT1	-0.713161	-0.638976
LOC107383826	-0.92292	-0.639953
LOC107373763	-0.576739	-0.640482
RPL22L1	-0.811553	-0.641907
LOC107381526	-0.380514	-0.643286
LOC107375713	-1.36116	-0.644303
GMPPB	-0.915679	-0.646106
C1QBP	-1.16971	-0.648759
LARS	-0.930389	-0.649679
LOC107389176	-1.00305	-0.652925
LOC107389394	-0.89499	-0.671195
DECR2	-0.839457	-0.674186
CSGR15H20ORF24	-1.17515	-0.679656
CHID1	-0.774362	-0.680848
SRP14	-1.30897	-0.683455
HSD3B7	-0.921926	-0.692635
LHPP	-1.53844	-0.708594
LIMK2	-0.88751	-0.708839
LOC107390588	-0.662616	-0.70993
SNU13	-0.674326	-0.713151
LOC107395207	-0.899252	-0.714524
LOC107378197	-1.16626	-0.714866
NUAK1	-0.578702	-0.716231
LOC107397251	-0.434025	-0.716372
LOC107389815	-0.810811	-0.726524
STT3A	-1.18552	-0.729657
SLC11A2	-0.889459	-0.732868
LOC107384141	-0.833394	-0.735389
SEL1L	-0.860598	-0.736435
SHMT1	-0.596919	-0.737875
SARS	-1.15616	-0.742348
LOC107383805	-0.743027	-0.743296
LOC107381525	-0.760378	-0.74762
BDH2	-0.616535	-0.74878
PDLIM4	-0.669101	-0.759338
LOC107395652	-0.809251	-0.762475
ALG5	-1.21441	-0.764227
SHMT2	-0.887687	-0.764683
UFSP2	-0.721784	-0.767601
DNAJB11	-1.35789	-0.77165
LOC107375602	-0.669888	-0.775312
LOC107384547	-0.98225	-0.776324
LOC107379499	-1.07281	-0.791781
LOC107385606	-0.776199	-0.795634
SND1	-0.889	-0.798929
LOC107384934	-0.942528	-0.810684
HDLBP	-0.969353	-0.824024
MFSD10	-0.711148	-0.824598
SEC61B	-1.02757	-0.829841
SLC25A29	-1.69826	-0.83214
H6PD	-0.754642	-0.834236
LOC107396079	-1.47012	-0.834411
LOC107395633	-0.43667	-0.838024
ERO1B	-0.753913	-0.848951
LOC107389059	-0.765937	-0.856082
PELO	-0.994227	-0.858914
ELL2	-0.70104	-0.870534
MCFD2	-0.640327	-0.888259
LOC107394685	-0.522017	-0.892502
MGAT1	-1.42747	-0.913992
NPC1L1	-3.04498	-0.939879
DAZAP1	-0.543601	-0.949583
LOC107391871	-1.34072	-0.965213
SLC1A5	-0.870128	-0.967657
COQ4	-0.943066	-0.990691
FOSB	-0.348625	-1.00437
GNPNAT1	-1.82492	-1.00941
SLC30A3	-0.610464	-1.04301
LOC107378240	-0.79637	-1.05239
LOC107388876	-1.30289	-1.05973
LOC107395725	-0.559707	-1.06412
TSPAN13	-0.894737	-1.08709
IRF6	-0.876839	-1.08944
FOXRED1	-1.40031	-1.0986
EDEM1	-1.24704	-1.1284
LOC107377225	-0.984186	-1.1293
WARS	-1.02284	-1.1468
XBP1	-0.775079	-1.17612
DAO	-2.04079	-1.18382
ALDH1L2	-0.877752	-1.1996
ODC1	-1.28565	-1.20792
LOC107379603	-0.95173	-1.21102
TRAM1	-1.64722	-1.22008
OAT	-2.04996	-1.22228
LOC107382165	-1.01575	-1.22437
ANXA4	-0.936644	-1.22845
LOC107382301	-0.798491	-1.23838
DMGDH	-0.885596	-1.24082
LOC107395064	-0.980932	-1.26045
LOC107381079	-1.09012	-1.2866
SPINT1	-0.61762	-1.28785
MFAP2	-2.02426	-1.29009
LOC107394027	-1.45168	-1.35189
LOC107375227	-0.494344	-1.35356
LOC107397197	-1.3542	-1.3545
LOC107396144	-1.39321	-1.39267
LOC107389662	-0.639622	-1.44329
LOC107381730	-1.30704	-1.44724
LOC107378141	-0.955381	-1.45183
LOC107374525	-0.839893	-1.4528
ALDH4A1	-0.847937	-1.46275
AMER2	-1.49253	-1.47903
LOC107397096	-2.0078	-1.50529
LOC107385733	-1.33811	-1.51533
AP1M2	-0.635878	-1.5395
LOC107377914	-0.668303	-1.54332
LOC107380859	-0.95319	-1.56149
CMTM7	-1.51551	-1.56438
LOC107379863	-1.20899	-1.57179
LOC107384356	-1.7465	-1.59418
KRTCAP3	-0.754171	-1.59642
CTH	-0.978505	-1.60455
LOC107386128	-1.09628	-1.61649
LOC107376424	-0.622502	-1.65999
LOC107381484	-2.0478	-1.70615
GNMT	-0.916257	-1.7309
LOC107374907	-2.70589	-1.73225
ITGB4	-1.00118	-1.78575
MBOAT1	-1.45581	-1.78804
PCK1	-3.49717	-1.78858
ENDOU	-0.793642	-1.83773
EBPL	-1.95834	-1.85764
LOC107385470	-0.693902	-1.91206
LOC107394337	-0.718449	-1.91381
VSTM5	-1.4306	-1.92595
LOC107386906	-1.00418	-1.93361
LOC107382807	-0.899391	-1.95213
LOC107382047	-0.766449	-1.99506
GAMT	-0.88528	-2.01755
LOC107375711	-0.938435	-2.02687
ASAH2	-2.96624	-2.03705
LOC107383977	-1.36839	-2.05754
LOC107379378	-1.27921	-2.07185
LOC107390194	-1.62365	-2.1013
RTN1	-1.11034	-2.15565
LOC107386168	-1.22879	-2.19847
LOC107394162	-2.18541	-2.22627
LOC107386454	-1.53831	-2.24871
LOC107381521	-1.84806	-2.25213
LOC107372330	-0.901739	-2.32822
TMED6	-1.01841	-2.39504
LOC107383613	-0.972346	-2.41805
LOC107393785	-1.37803	-2.45661
ERP27	-1.90318	-2.53062
LOC107381578	-1.24504	-2.55361
LOC107384504	-2.66708	-2.55447
LOC107379679	-1.65644	-2.55968
LOC107372901	-1.51693	-2.57506
LOC107372514	-0.821496	-2.59479
LOC107390707	-1.36814	-2.6319
LOC107375134	-1.56399	-2.66216
LOC107388877	-0.949045	-2.66534
LOC107384030	-1.38354	-2.68405
LOC107388578	-2.99288	-2.68991
LOC107393374	-1.1308	-2.6949
LOC107379503	-1.34442	-2.70077
LOC107389362	-0.172759	-2.70241
LOC107388102	-1.00678	-2.73506
LOC107374124	-0.906487	-2.73836
LOC107388829	-1.17117	-2.77194
LOC107383903	-0.908221	-2.77296
LOC107385387	-1.03679	-2.81086
LOC107387506	-1.29665	-2.85133
LOC107394624	-1.02246	-2.86278
VMO1	-0.881367	-2.91196
LOC107386823	-0.789659	-2.92289
LOC107377747	-1.14379	-2.92404
LOC107395671	-1.87524	-2.95292
LOC107379036	-3.93696	-2.96313
LOC107379678	-0.74667	-2.97534
LOC107393428	-3.43886	-2.97984
LOC107389976	-5.57826	-2.98655
PGLYRP2	-0.723754	-3.00419
LOC107380967	-0.102685	-3.06602
LOC107390706	-1.82363	-3.07242
LOC107385386	-1.18836	-3.09819
CPA1	-0.865249	-3.18814
PRSS48	-1.1102	-3.19785
CPB1	-0.913579	-3.22648
LOC107379680	-0.718912	-3.24156
LOC107378644	-2.10682	-3.2485
LOC107396071	-0.742038	-3.29533
LOC107378113	-1.6766	-3.30173
CD36	-3.84958	-3.30385
LOC107381011	-0.240069	-3.30612
CSGR04H6ORF58	-2.67455	-3.49402
LOC107396450	-1.33143	-3.50884
LOC107382814	-0.773026	-3.53577
LOC107378622	-1.11733	-3.56873
LOC107378643	-1.49196	-3.58319
LOC107383435	-2.15541	-3.58444
CPO	-0.182056	-3.70059
FKBP11	-3.41514	-3.70735
FABP2	-0.193386	-3.73332
LOC107377420	-1.96404	-3.80632
LOC107386262	-0.91212	-3.85606
LOC107393622	-0.166858	-4.34896
TM6SF2	-2.40223	2.14802
GPD1	-2.73633	1.48914
FGF1	-0.842886	1.13809
TGFBI	-0.696007	1.02025
PPARA	-2.67894	0.942551
G6PC	-0.978049	0.854801
GSTA.1	-1.37196	0.786052
CYP27C1	-1.86641	0.749627
FABP4A	-1.11201	0.675471
DBI	-1.27936	0.530344
FABP6	-1.01412	0.521285
MOGAT1	-1.25862	0.480922
BMP1	-0.346697	0.456628
PCYT1A	-0.993088	0.415383

## Sheet: Fig.4h
	Y-Fed				Y-Fasted				FDR	O-Fed					O-Fasted					FDR
Srebf1	0.817889	1.10195	0.917852	1.26231	0.691105	0.655562	0.67261	0.668787	0.0481	1.47602	1.73098	1.3273	0.90409	1.93003	0.573477	0.675978	0.645368	0.644497	0.556442	0.0121
Fasn	0.829433	1.00503	1.28788	1.8688	0.180411	0.237499	0.28876	0.471744	<0.001	1.19727	2.00377	1.0921	0.650169	2.11492	0.186678	0.180979	0.225662	0.263675	0.201651	<0.001
Acaca	0.960886	1.02944	0.876587	1.48511	0.451869	0.536376	0.505175	0.653298	0.0182	1.30402	1.69378	1.17211	0.810337	2.12421	0.503501	0.498656	0.59489	0.594579	0.543317	0.0011
Scd1	0.806468	0.994092	1.4317	0.767738	0.50209	0.790602	0.7348	0.858249	>0.05	1.1213	1.14863	0.856929	0.84613	0.953857	0.853967	1.10992	1.13594	1.05384	1.24526	>0.05
Acly	0.862481	1.09453	1.00122	1.04177	0.247468	0.588052	0.360543	0.390422	0.0211	1.17778	2.0279	1.53136	0.68207	1.42634	0.49756	0.484488	0.498696	0.662837	0.5262	0.0401

## Sheet: Fig.4i-j
Time (minutes)	Wildtype				Ubi:gamma1
1.56	105.5	152.65	202.49	136.36	314.98	271.6	191.36	262.01
10.48	107.6	147.57	180.61	135.62	298.73	263.9	183.33	256.57
19.4	101.93	140.45	180.09	131.68	258.63	257.35	181.71	250.57
28.41	49.29	64.27	52.81	61.55	132.07	197.21	86.46	130.06
37.33	49.95	75.94	83.63	61.38	147.65	179.12	88.1	128.18
46.25	55.77	80.98	75.33	62.03	153.15	181.2	90.08	140.04
55.26	289.58	292.43	255.07	399	678.76	791.7	530.4	752.6
64.19	266.68	252.38	246.6	359.14	596.9	602.12	509.51	679.77
73.11	246.11	218.7	298.46	321.18	524.75	450.55	481.97	633.53
82.18	40.34	43.79	57.35	49.28	82.24	151.77	65.68	92.93
91.11	41	40.77	127.13	37.95	94.48	107.78	61.82	89.92
100.03	43.67	42.09	26.59	46.49	96.47	96.85	63.17	89.55
	Wildtype				Ubi:gamma1
Basal	63.34	104.67	117.37	89.98	199.72	145.48	121.91	165.58
Max capacity	225.79	212.29	196.35	315.2	509.07	495.99	443.74	597.83
Compare cell means regardless of rows and columns
Number of families	1
Number of comparisons per family	6
Alpha	0.05
Tukey's multiple comparisons test	Mean Diff,	95,00% CI of diff,	Significant?	Summary	Adjusted P Value
Basal:Wildtype vs. Basal:Ubi:gamma1	-64.33	-161,4 to 32,76	No	ns	0.2529
Basal:Wildtype vs. Max capacity:Wildtype	-143.6	-240,7 to -46,48	Yes	**	0.0042
Basal:Wildtype vs. Max capacity:Ubi:gamma1	-417.8	-514,9 to -320,7	Yes	****	<0,0001
Basal:Ubi:gamma1 vs. Max capacity:Wildtype	-79.24	-176,3 to 17,86	No	ns	0.1253
Basal:Ubi:gamma1 vs. Max capacity:Ubi:gamma1	-353.5	-450,6 to -256,4	Yes	****	<0,0001
Max capacity:Wildtype vs. Max capacity:Ubi:gamma1	-274.3	-371,3 to -177,2	Yes	****	<0,0001
Test details	Mean 1	Mean 2	Mean Diff,	SE of diff,	N1	N2	q	DF
Basal:Wildtype vs. Basal:Ubi:gamma1	93.84	158.2	-64.33	32.7	4	4	2.782	12
Basal:Wildtype vs. Max capacity:Wildtype	93.84	237.4	-143.6	32.7	4	4	6.209	12
Basal:Wildtype vs. Max capacity:Ubi:gamma1	93.84	511.7	-417.8	32.7	4	4	18.07	12
Basal:Ubi:gamma1 vs. Max capacity:Wildtype	158.2	237.4	-79.24	32.7	4	4	3.426	12
Basal:Ubi:gamma1 vs. Max capacity:Ubi:gamma1	158.2	511.7	-353.5	32.7	4	4	15.29	12
Max capacity:Wildtype vs. Max capacity:Ubi:gamma1	237.4	511.7	-274.3	32.7	4	4	11.86	12

## Sheet: Fig.4k-l
Time (minutes)	Wildtype				Ubi:gamma1
1.56	49.03	42.79	32.89	60.46	132.16	215.85	64.7	134.64
10.48	46.3	42.82	29.18	55.2	121.3	167.73	59.01	121.33
19.4	50.89	48.51	35.08	54.71	125.93	167.95	60.86	122.43
28.41	68.66	58.25	90.24	81.1	174.35	109.01	89.95	168.76
37.33	59.71	64.8	91.44	84.91	171.56	140.05	94.31	185.97
46.25	60.28	67.47	92.1	85.97	174.03	156.58	94.38	190.61
55.26	126.8	116.33	195.07	170.35	297.98	372.73	174.85	333.3
64.19	115.32	104.56	168.71	154.43	265.81	351.46	167.57	319.12
73.11	109.71	96.43	351.33	145.09	252.25	317.12	160.38	308.41
82.18	112.77	141.84	138.32	184.92	277.56	400.8	180.16	363.63
91.11	102.93	125.67	105.57	167.36	248.03	368.78	172.2	344.6
100.03	99.35	117.07	186.02	158.74	234.67	332.07	164.65	335.98
	Wildtype				Ubi:gamma1
Basal	48.74	44.71	132.39	56.79	126.46	183.84	61.52	126.13
MAX	117.28	105.77	171.7	156.62	272.01	347.1	167.6	320.28
Compare cell means regardless of rows and columns
Number of families	1
Number of comparisons per family	6
Alpha	0.05
Tukey's multiple comparisons test	Mean Diff,	95,00% CI of diff,	Significant?	Summary	Adjusted P Value
Basal:WT vs. Basal:UBI	-53.83	-166,2 to 58,54	No	ns	0.5101
Basal:WT vs. MAX:WT	-67.19	-179,6 to 45,19	No	ns	0.3308
Basal:WT vs. MAX:UBI	-206.1	-318,5 to -93,72	Yes	***	0.0007
Basal:UBI vs. MAX:WT	-13.36	-125,7 to 99,02	No	ns	0.9842
Basal:UBI vs. MAX:UBI	-152.3	-264,6 to -39,89	Yes	**	0.0079
MAX:WT vs. MAX:UBI	-138.9	-251,3 to -26,53	Yes	*	0.0147
Test details	Mean 1	Mean 2	Mean Diff,	SE of diff,	N1	N2	q	DF
Basal:WT vs. Basal:UBI	70.66	124.5	-53.83	37.85	4	4	2.011	12
Basal:WT vs. MAX:WT	70.66	137.8	-67.19	37.85	4	4	2.51	12
Basal:WT vs. MAX:UBI	70.66	276.7	-206.1	37.85	4	4	7.7	12
Basal:UBI vs. MAX:WT	124.5	137.8	-13.36	37.85	4	4	0.499	12
Basal:UBI vs. MAX:UBI	124.5	276.7	-152.3	37.85	4	4	5.689	12
MAX:WT vs. MAX:UBI	137.8	276.7	-138.9	37.85	4	4	5.19	12

## Sheet: Fig.4m
	ECAR		Wildtype_Basal				Ubi:gamma1
Baseline Metabolism	45.65	5.08629	105.01	146.89	287.73	134.55
Baseline Metabolism	124.487	24.9904					290.78	364.28	185.47	256.38
FCCP-induced Metabolism	75.41	7.20928	267.46	254.5	366.71	359.77
FCCP-induced Metabolism	276.748	39.5603					600.14	614.79	507.29	688.63
