# Supplementary material for: Refeeding-associated AMPKγ1 complex activity is a hallmark of health and longevity
Source: Nat Aging. 2023 Nov 13;3(12):1544–60. doi: 10.1038/s43587-023-00521-y (PMC10724066; doi:10.1038/s43587-023-00521-y)
Supplement: Supplementary file 8 — Fig. 5 Statistical source data. [file 43587_2023_521_MOESM8_ESM.xlsx]

## Sheet: Fig.5a
Enrichment FDR	nGenes	Pathway Genes	Fold Enrichment	Pathway	URL	Genes
9.5823514890105e-21	23	36	14.9836534064929	DNA replication	http://www.genome.jp/kegg-bin/show_pathway?hsa03030	POLA2 POLD1 MCM2 MCM6 POLD3 MCM5 POLE2 POLA1 MCM4 LIG1 RPA3 POLD2 MCM3 RPA2 RPA1 PCNA RFC3 DNA2 RFC4 FEN1 RNASEH1 POLE PRIM1
7.57314201192238e-18	23	46	11.7263374485597	Proteasome	http://www.genome.jp/kegg-bin/show_pathway?hsa03050	PSMB1 PSMA4 PSMC5 PSMD8 PSMC6 PSMA3 PSMA6 PSMD7 PSMD3 PSMD14 PSMB2 PSMA1 POMP PSMB7 PSMA5 PSMA8 PSMB4 PSMC2 PSMC3 PSMD1 PSMD2 PSMD13 PSMD12
3.4551601956792e-13	131	1527	2.01198455240513	Metabolic pathways	http://www.genome.jp/kegg-bin/show_pathway?hsa01100	LAP3 PGM3 AGPS B4GALT7 DGAT2 CS ACSL4 HSD17B10 ENO1 PGM1 CPOX HADHA SEPHS1 ALG9 MTMR2 LPCAT2 ALG6 GANAB NDUFB2 FH NDUFB7 ACO2 IDH3B AHCY PIGU LIPG MTFMT BPNT2 SQLE NAMPT NDUFS8 DAO MVK PTGES3 TPI1 DSE ATP6V1A SCP2 SDHB GALE TXNDC12 RPN2 GALNT12 ACO1 SIRT5 GLO1 GOT2 ITPA L3HYPDH IVD DAD1 ACSBG2 NDUFA10 DNMT1 RGN ACLY CA6 CNDP2 HSD17B4 LPIN1 PSAT1 SUCLA2 GALNT5 SMPD4 DBT GLCE NDUFA9 MTMR6 NDUFB10 M…
1.79636207259168e-10	31	169	4.3019699515426	Protein processing in endoplasmic reticulum	http://www.genome.jp/kegg-bin/show_pathway?hsa04141	MBTPS2 HSPA5 DNAJA1 NSFL1C GANAB UGGT2 BAG2 SEC24A RPN2 RAD23B RRBP1 DAD1 PRKCSH UBE2G1 CKAP4 UGGT1 DERL1 PLAA SEC31A PDIA6 NGLY1 SAR1B SEC13 RPN1 PDIA3 LMAN2 SSR4 NPLOC4 MAN1A2 TXNDC5 DDOST
2.63651366335018e-10	28	142	4.62447110647424	Spinocerebellar ataxia	http://www.genome.jp/kegg-bin/show_pathway?hsa05017	PSMB1 PSMA4 PSMC5 PSMD8 PSMC6 PSMA3 PSMA6 PSMD7 PPIF PSMD3 PSMD14 PSMB2 PSMA1 PSMB7 AKT1 PSMA5 PSMA8 MCU PSMB4 PSMC2 PSMC3 KAT5 PSMD1 PSMD2 PSMD13 PSMD12 OPA1 VDAC1
1.39128999690195e-09	15	41	8.58024691358025	Homologous recombination	http://www.genome.jp/kegg-bin/show_pathway?hsa03440	BRCA1 RAD51 POLD1 POLD3 RPA3 POLD2 RPA2 XRCC3 RPA1 BRIP1 BARD1 ATM TOPBP1 XRCC2 BLM
3.10140187172421e-09	23	108	4.99455113549764	Nucleocytoplasmic transport	http://www.genome.jp/kegg-bin/show_pathway?hsa03013	KPNA6 NUP160 TPR NDC1 TNPO3 NUP133 RANGAP1 NUP93 KPNB1 NUP88 TMEM33 NUP107 NUP155 KPNA1 NCBP2 CSE1L XPO5 NUP85 SAP18 NUP205 SEC13 NUP35 RBM8A
1.08398029870076e-08	23	115	4.69053497942387	Carbon metabolism	http://www.genome.jp/kegg-bin/show_pathway?hsa01200	CS ENO1 FH ACO2 IDH3B TPI1 SDHB ACO1 GOT2 RGN PSAT1 SUCLA2 MDH2 DLAT RPIA SUCLG1 IDH3A SUCLG2 PCCA TALDO1 PGP HIBCH SDHD
2.83118206849409e-08	12	30	9.38106995884774	Citrate cycle (TCA cycle)	http://www.genome.jp/kegg-bin/show_pathway?hsa00020	FH ACO2 IDH3B SDHB ACO1 ACLY MDH2 DLAT SUCLG1 IDH3A SUCLG2 SDHD
7.41729897677113e-08	14	46	7.13777062086241	Nucleotide excision repair	http://www.genome.jp/kegg-bin/show_pathway?hsa03420	POLD1 POLD3 POLE2 LIG1 RPA3 POLD2 RPA2 RAD23B RPA1 PCNA RFC3 RFC4 DDB1 POLE
2.27772349043077e-07	10	23	10.1968151726606	Mismatch repair	http://www.genome.jp/kegg-bin/show_pathway?hsa03430	POLD1 MSH2 LIG1 RPA3 POLD2 RPA2 RPA1 PCNA RFC3 RFC4
1.36457431721353e-06	21	126	3.90877914951989	Cell cycle	http://www.genome.jp/kegg-bin/show_pathway?hsa04110	MCM2 MCM6 ANAPC5 CDC6 MCM5 E2F1 MCM4 ANAPC15 CDKN1B MCM3 PKMYT1 CDC16 PCNA YWHAQ RB1 ANAPC11 ATM CHEK1 BUB3 MAD2L1 ANAPC2
2.93358008650614e-06	21	132	3.73110736999626	Spliceosome	http://www.genome.jp/kegg-bin/show_pathway?hsa03040	AQR SNRNP40 CHERP SF3A2 PRPF19 TCERG1 NCBP2 SRSF7 SNRPD2 SNRPB2 SNRPA1 SNRPF SNRPG SNRNP200 DDX46 USP39 SNRPE SF3A3 SF3B3 PRPF40A RBM8A
3.62000507203147e-06	21	134	3.67541920029482	Ribosome	http://www.genome.jp/kegg-bin/show_pathway?hsa03010	MRPS10 MRPL4 MRPL32 MRPS15 MRPS14 MRPL34 MRPL35 MRPL15 MRPL24 MRPL9 MRPL17 MRPL16 MRPL13 MRPL11 MRPL14 MRPL30 MRPS17 MRPL20 MRPL33 MRPL12 MRPS21
1.01082743266715e-05	10	33	7.10687118094526	Base excision repair	http://www.genome.jp/kegg-bin/show_pathway?hsa03410	PARP3 POLD1 POLD3 POLE2 LIG1 POLD2 PCNA PARP1 FEN1 POLE
8.6808671561233e-05	24	203	2.77273003709785	Diabetic cardiomyopathy	http://www.genome.jp/kegg-bin/show_pathway?hsa05415	PDK3 MMP2 NDUFB2 NDUFB7 PPIF NDUFS8 SDHB NDUFA10 NDUFA9 NDUFB10 AKT1 PARP1 NDUFB11 CPT2 NDUFS2 NDUFS4 COL1A2 NDUFB6 NDUFA11 NDUFV2 NDUFA12 NDUFA13 SDHD VDAC1
0.000131212129510554	20	155	3.0261515996283	Non-alcoholic fatty liver disease	http://www.genome.jp/kegg-bin/show_pathway?hsa04932	SREBF1 NDUFB2 NDUFB7 NDUFS8 SDHB NDUFA10 NDUFA9 NDUFB10 AKT1 NDUFB11 NDUFS2 NDUFS4 NDUFB6 NDUFA11 NDUFV2 PRKAG1 NDUFA12 NDUFA13 RXRA SDHD
0.000197608019950327	18	134	3.15035931453842	Oxidative phosphorylation	http://www.genome.jp/kegg-bin/show_pathway?hsa00190	NDUFB2 NDUFB7 NDUFS8 ATP6V1A SDHB NDUFA10 PPA2 NDUFA9 NDUFB10 NDUFB11 NDUFS2 NDUFS4 NDUFB6 NDUFA11 NDUFV2 NDUFA12 NDUFA13 SDHD
0.000487759882235397	10	50	4.69053497942387	N-Glycan biosynthesis	http://www.genome.jp/kegg-bin/show_pathway?hsa00510	ALG9 ALG6 GANAB RPN2 DAD1 RPN1 DPAGT1 DOLK MAN1A2 DDOST
0.000509842341850377	8	32	5.86316872427984	Propanoate metabolism	http://www.genome.jp/kegg-bin/show_pathway?hsa00640	HADHA SUCLA2 DBT SUCLG1 SUCLG2 PCCA HIBCH BCKDHA
0.000649586668916592	24	232	2.42613878246062	Thermogenesis	http://www.genome.jp/kegg-bin/show_pathway?hsa04714	ACSL4 NDUFB2 NDUFB7 SMARCD2 NDUFS8 SDHB SMARCA4 NDUFA10 ACTL6A NDUFAF1 NDUFA9 NDUFB10 NDUFB11 CPT2 NDUFS2 NDUFS4 NDUFB6 NDUFA11 NDUFV2 PRKAG1 NDUFA12 NDUFA13 SLC25A29 SDHD
0.000781520426950256	12	75	3.75242798353909	Biosynthesis of amino acids	http://www.genome.jp/kegg-bin/show_pathway?hsa01230	CS ENO1 ACO2 IDH3B TPI1 ACO1 GOT2 PSAT1 RPIA IDH3A MAT2A TALDO1
0.00101585450632539	6	19	7.40610786224821	2-Oxocarboxylic acid metabolism	http://www.genome.jp/kegg-bin/show_pathway?hsa01210	CS ACO2 IDH3B ACO1 GOT2 IDH3A
0.00231356945240753	22	223	2.31371680599384	Chemical carcinogenesis	http://www.genome.jp/kegg-bin/show_pathway?hsa05208	NDUFB2 NDUFB7 PPIF NDUFS8 SDHB NDUFA10 NDUFA9 NDUFB10 AKT1 MGST3 ACP1 NDUFB11 NDUFS2 NDUFS4 NDUFB6 NDUFA11 NDUFV2 PTPN11 NDUFA12 NDUFA13 SDHD VDAC1
0.00404959216238277	9	54	3.90877914951989	Fanconi anemia pathway	http://www.genome.jp/kegg-bin/show_pathway?hsa03460	BRCA1 RAD51 RPA3 RPA2 RPA1 BRIP1 FANCI FANCB BLM
0.00812857789792752	8	48	3.90877914951989	Valine, leucine and isoleucine degradation	http://www.genome.jp/kegg-bin/show_pathway?hsa00280	HSD17B10 HADHA IVD DBT ALDH7A1 PCCA HIBCH BCKDHA
0.00921545406571894	15	141	2.49496541458716	Ubiquitin mediated proteolysis	http://www.genome.jp/kegg-bin/show_pathway?hsa04120	BRCA1 UBA6 UBE2A ANAPC5 PRPF19 ANAPC15 CDC16 UBA1 UBE2G1 ANAPC11 UBE3B DDB1 ANAPC2 UBE2N UBE2QL1
0.0126964236848571	6	30	4.69053497942387	Glyoxylate and dicarboxylate metabolism	http://www.genome.jp/kegg-bin/show_pathway?hsa00630	CS ACO2 ACO1 MDH2 PCCA PGP
0.0169431744027815	5	22	5.33015338570894	Terpenoid backbone biosynthesis	http://www.genome.jp/kegg-bin/show_pathway?hsa00900	MVK PCYOX1 DHDDS FDPS MVD
0.0206734768289535	10	82	2.86008230452675	Peroxisome	http://www.genome.jp/kegg-bin/show_pathway?hsa04146	AGPS PEX3 ACSL4 DAO MVK SCP2 ABCD3 PRDX5 HSD17B4 PAOX
0.0210043139402063	18	202	2.08984231756509	Epstein-Barr virus infection	http://www.genome.jp/kegg-bin/show_pathway?hsa05169	PSMC5 PSMD8 PSMC6 E2F1 PSMD7 PSMD3 CDKN1B PSMD14 CDK2 RB1 AKT1 PSMC2 PSMC3 PDIA3 PSMD1 PSMD2 PSMD13 PSMD12
0.0214023681188161	8	57	3.29160349433254	Fatty acid metabolism	http://www.genome.jp/kegg-bin/show_pathway?hsa01212	ACSL4 HADHA SCP2 ACSBG2 HSD17B4 CPT2 HACD1 FASN
0.0288730169481317	8	60	3.12702331961591	Glycerolipid metabolism	http://www.genome.jp/kegg-bin/show_pathway?hsa00561	DGAT2 LIPG LPIN1 PLPP3 ALDH7A1 LCLAT1 LPL DGKK
0.0326723980208978	9	75	2.81432098765432	PPAR signaling pathway	http://www.genome.jp/kegg-bin/show_pathway?hsa03320	ACSL4 PLTP SCP2 ACSBG2 CPT2 FABP6 LPL RXRA PLIN5
0.0326723980208978	14	148	2.21849627405183	Retrograde endocannabinoid signaling	http://www.genome.jp/kegg-bin/show_pathway?hsa04723	NDUFB2 NDUFB7 NDUFS8 NDUFA10 NDUFA9 NDUFB10 NDUFB11 NDUFS2 NDUFS4 NDUFB6 NDUFA11 NDUFV2 NDUFA12 NDUFA13
0.0397973506035123	7	51	3.21899459372226	Arginine and proline metabolism	http://www.genome.jp/kegg-bin/show_pathway?hsa00330	LAP3 DAO GOT2 L3HYPDH CNDP2 ALDH7A1 CKB
0.0398474492262693	6	39	3.60810383032605	Various types of N-glycan biosynthesis	http://www.genome.jp/kegg-bin/show_pathway?hsa00513	ALG9 RPN2 DAD1 RPN1 MAN1A2 DDOST
0.047230950580081	18	222	1.90156823490157	Human T-cell leukemia virus 1 infection	http://www.genome.jp/kegg-bin/show_pathway?hsa05166	ANAPC5 RANBP1 E2F1 ANAPC15 CDK2 CDC16 RB1 ANAPC11 AKT1 ATM CHEK1 BUB3 FDPS MAD2L1 KAT5 ANAPC2 TRRAP VDAC1
0.0538197847146772	5	30	3.90877914951989	Pentose phosphate pathway	http://www.genome.jp/kegg-bin/show_pathway?hsa00030	PGM1 RGN RPIA PGM2 TALDO1
0.066173202814294	10	100	2.34526748971193	Progesterone-mediated oocyte maturation	http://www.genome.jp/kegg-bin/show_pathway?hsa04914	ANAPC5 ANAPC15 CPEB4 CDK2 PKMYT1 CDC16 ANAPC11 AKT1 MAD2L1 ANAPC2
0.0772798929975523	5	33	3.55343559047263	SNARE interactions in vesicular transport	http://www.genome.jp/kegg-bin/show_pathway?hsa04130	SNAP23 STX4 BET1 STX11 SEC22B
0.110421451139482	8	78	2.4054025535507	Synaptic vesicle cycle	http://www.genome.jp/kegg-bin/show_pathway?hsa04721	AP2S1 SLC1A3 SLC6A2 ATP6V1A CLTA CLTC AP2M1 AP2A1
0.113814171520614	6	50	2.81432098765432	Cysteine and methionine metabolism	http://www.genome.jp/kegg-bin/show_pathway?hsa00270	AHCY GOT2 DNMT1 PSAT1 MDH2 MAT2A
0.113814171520614	5	37	3.16928039150261	Biosynthesis of nucleotide sugars	http://www.genome.jp/kegg-bin/show_pathway?hsa01250	PGM3 PGM1 GALE PGM2 UAP1L1
0.113814171520614	5	37	3.16928039150261	Thyroid cancer	http://www.genome.jp/kegg-bin/show_pathway?hsa05216	TPR TFG LEF1 CTNNB1 RXRA
0.120010916114945	11	128	2.01546424897119	Lysosome	http://www.genome.jp/kegg-bin/show_pathway?hsa04142	M6PR AP1M1 GNPTG AP1B1 AP1S1 CLTA CD164 CLTC GUSB AP1S2 NAGA
0.123953381805305	11	129	1.9998404951032	Oocyte meiosis	http://www.genome.jp/kegg-bin/show_pathway?hsa04114	ANAPC5 ANAPC15 CPEB4 CDK2 PKMYT1 CDC16 YWHAQ ANAPC11 CALM2 MAD2L1 ANAPC2
0.126922002499805	18	252	1.67519106407995	Endocytosis	http://www.genome.jp/kegg-bin/show_pathway?hsa04144	SNX1 AP2S1 TSG101 CHMP2B RAB10 SNX5 CAV1 ARPC3 CLTA VPS26A VPS25 VPS36 VPS45 CLTC ARF1 SH3KBP1 AP2M1 AP2A1
0.132948493941206	6	53	2.65501979967389	Endocrine and other factor-regulated calcium reabsorption	http://www.genome.jp/kegg-bin/show_pathway?hsa04961	AP2S1 CLTA CLTC ATP1B1 AP2M1 AP2A1
0.182910965318842	5	43	2.72705522059527	Fatty acid degradation	http://www.genome.jp/kegg-bin/show_pathway?hsa00071	ACSL4 HADHA ACSBG2 CPT2 ALDH7A1
0.182910965318842	12	156	1.80405191516303	Cellular senescence	http://www.genome.jp/kegg-bin/show_pathway?hsa04218	MYBL2 E2F1 TRPV4 RAD50 CDK2 RB1 AKT1 CALM2 ATM CHEK1 MCU VDAC1
0.195812622722558	5	44	2.66507669285447	Aminoacyl-tRNA biosynthesis	http://www.genome.jp/kegg-bin/show_pathway?hsa00970	IARS2 MTFMT DARS2 CARS2 YARS2
0.196120620960671	3	18	3.90877914951989	Fatty acid biosynthesis	http://www.genome.jp/kegg-bin/show_pathway?hsa00061	ACSL4 ACSBG2 FASN

## Sheet: Fig.5b
Enrichment FDR	nGenes	Pathway Genes	Fold Enrichment	Pathway	URL	Genes
0.00179114508669868	11	77	5.14466260437824	Arrhythmogenic right ventricular cardiomyopathy	http://www.genome.jp/kegg-bin/show_pathway?hsa05412	ITGA3 CACNG3 CACNA2D2 CTNNA2 CACNB1 ATP2A3 ITGA8 ITGB8 CACNG6 CACNA1D ITGA2
0.00179114508669868	12	96	4.50157977883096	Dilated cardiomyopathy	http://www.genome.jp/kegg-bin/show_pathway?hsa05414	ITGA3 CACNG3 CACNA2D2 CACNB1 ATP2A3 ITGA8 ITGB8 CACNG6 ADCY8 CACNA1D ITGA2 ADCY6
0.0021762767751103	11	86	4.60626768066424	Insulin secretion	http://www.genome.jp/kegg-bin/show_pathway?hsa04911	ABCC8 RAPGEF4 KCNN1 RAB3A SNAP25 ADCY8 KCNMA1 CACNA1D ADCY6 PCLO KCNJ11
0.002206959408544	8	46	6.26306751837351	Type II diabetes mellitus	http://www.genome.jp/kegg-bin/show_pathway?hsa04930	ABCC8 MAPK10 CACNA1A CACNA1D PRKCE SOCS3 IRS2 KCNJ11
0.00503693102439034	13	137	3.41725764232424	Insulin signaling pathway	http://www.genome.jp/kegg-bin/show_pathway?hsa04910	PPP1R3F ACACB LIPE MAPK10 FLOT2 SHC3 PDE3B PPP1R3A SH2B2 PRKAA2 INPPL1 SOCS3 IRS2
0.00503693102439034	9	69	4.69730063878014	Adipocytokine signaling pathway	http://www.genome.jp/kegg-bin/show_pathway?hsa04920	ACACB MAPK10 CAMKK2 LEPR PRKAA2 STAT3 SOCS3 IRS2 CPT1B
0.00715778216476141	10	90	4.00140424784975	Hypertrophic cardiomyopathy	http://www.genome.jp/kegg-bin/show_pathway?hsa05410	ITGA3 CACNA2D2 CACNB1 ATP2A3 ITGA8 ITGB8 CACNG6 CACNA1D PRKAA2 ITGA2
0.0119739606614871	13	154	3.04002790258714	Oxytocin signaling pathway	http://www.genome.jp/kegg-bin/show_pathway?hsa04921	CACNG3 CACNA2D2 CACNB1 GNAO1 CAMKK2 CACNG6 TRPM2 ADCY8 CACNA1D PRKAA2 NPR1 ADCY6 CAMK1D
0.0217457188658256	10	108	3.33450353987479	Insulin resistance	http://www.genome.jp/kegg-bin/show_pathway?hsa04931	ACACB MAPK10 TBC1D4 PPP1R3A PRKAA2 STAT3 PRKCE SOCS3 IRS2 CPT1B
0.0429450826856594	11	143	2.77020294081905	Signaling pathways regulating pluripotency of stem cells	http://www.genome.jp/kegg-bin/show_pathway?hsa04550	WNT16 JARID2 AXIN1 APC2 ACVR1B BMPR1B MEIS1 DVL3 SMAD3 STAT3 PCGF5
0.0578352373317469	11	150	2.64092680358083	Adrenergic signaling in cardiomyocytes	http://www.genome.jp/kegg-bin/show_pathway?hsa04261	CACNG3 CACNA2D2 CACNB1 PPP2R5B ATP2A3 RAPGEF4 CACNG6 ADCY8 CACNA1D BCL2 ADCY6
0.0604643393739497	17	294	2.08236343510548	MAPK signaling pathway	http://www.genome.jp/kegg-bin/show_pathway?hsa04010	CACNG3 CACNA2D2 MAPK8IP2 HGF CACNB1 MAPK10 SRF DUSP1 FLT3 CACNG6 MAPK8IP3 CACNA1A NTRK2 CACNA1D DUSP7 DDIT3 MAP3K5
0.0604643393739497	8	91	3.16594621807892	Morphine addiction	http://www.genome.jp/kegg-bin/show_pathway?hsa05032	GNAO1 PDE4C PDE1B CACNA1A PDE3B ADCY8 PDE7B ADCY6
0.0606516361354845	11	157	2.52317847475876	Hippo signaling pathway	http://www.genome.jp/kegg-bin/show_pathway?hsa04390	WNT16 CTNNA2 AXIN1 BMP5 APC2 BMPR1B GDF6 DVL3 SMAD3 TEAD1 CSNK1E
0.0606516361354845	9	114	2.84310301820903	Glutamatergic synapse	http://www.genome.jp/kegg-bin/show_pathway?hsa04724	GNB5 GNAO1 GRM4 CACNA1A TRPC1 ADCY8 CACNA1D SHANK1 ADCY6
0.0606516361354845	9	113	2.86826322190999	Cholinergic synapse	http://www.genome.jp/kegg-bin/show_pathway?hsa04725	GNB5 GNAO1 CACNA1A ADCY8 CACNA1D CHRNB2 BCL2 ADCY6 KCNQ3
0.0665096229670186	10	138	2.60961146598896	Apelin signaling pathway	http://www.genome.jp/kegg-bin/show_pathway?hsa04371	HDAC4 GNB5 LIPE HDAC5 PDE3B ADCY8 PRKAA2 SMAD3 PRKCE ADCY6
0.0721309120515481	8	98	2.93980720250185	Aldosterone synthesis and secretion	http://www.genome.jp/kegg-bin/show_pathway?hsa04925	LIPE ADCY8 CACNA1D NPR1 KCNK9 PRKCE ADCY6 CAMK1D
0.0876404876074902	12	192	2.25078988941548	Transcriptional misregulation in cancer	http://www.genome.jp/kegg-bin/show_pathway?hsa05202	WNT16 BAIAP3 RUNX1T1 SIX4 MMP9 KLF3 FLT3 NCOR1 MEIS1 TSPAN7 FEV DDIT3
0.121212736979314	9	131	2.4741507181361	FoxO signaling pathway	http://www.genome.jp/kegg-bin/show_pathway?hsa04068	MAPK10 FBXO25 FBXO32 PRKAA2 SMAD3 STAT3 BNIP3 IRS2 CSNK1E
0.129484159240941	6	69	3.13153375918676	Renin secretion	http://www.genome.jp/kegg-bin/show_pathway?hsa04924	PDE1B PDE3B KCNMA1 CACNA1D NPR1 ADCY6
0.138809189105398	24	530	1.63076097648216	Pathways in cancer	http://www.genome.jp/kegg-bin/show_pathway?hsa05200	WNT16 ITGA3 HGF CTNNA2 GNB5 RUNX1T1 KEAP1 MMP9 AXIN1 MAPK10 APC2 NFE2L2 FLT3 LAMA5 ADCY8 DVL3 ITGA2 HEY1 RET SMAD3 STAT3 BCL2 ARNT2 ADCY6
0.143420053520201	10	161	2.23680982799054	MicroRNAs in cancer	http://www.genome.jp/kegg-bin/show_pathway?hsa05206	VIM HDAC4 MMP9 APC2 SOX4 DDIT4 STAT3 PRKCE BCL2 IRS2
0.152613467002168	10	166	2.16943603799083	CGMP-PKG signaling pathway	http://www.genome.jp/kegg-bin/show_pathway?hsa04022	ATP2A3 SRF PDE3B ADCY8 KCNMA1 CACNA1D NPR1 PRKCE ADCY6 IRS2
0.152613467002168	10	166	2.16943603799083	Wnt signaling pathway	http://www.genome.jp/kegg-bin/show_pathway?hsa04310	WNT16 AXIN1 MAPK10 APC2 PRICKLE1 DAAM2 DVL3 PRICKLE2 SMAD3 CSNK1E
0.152613467002168	8	119	2.421017696178	Neurotrophin signaling pathway	http://www.genome.jp/kegg-bin/show_pathway?hsa04722	MAPK10 KIDINS220 NTRK3 NTRK2 SHC3 SH2B2 BCL2 MAP3K5
0.152613467002168	8	119	2.421017696178	Growth hormone synthesis, secretion and action	http://www.genome.jp/kegg-bin/show_pathway?hsa04935	MAPK10 SHC3 ADCY8 CACNA1D STAT3 ADCY6 SOCS3 IRS2
0.158857307620625	5	56	3.2154141277364	Regulation of lipolysis in adipocytes	http://www.genome.jp/kegg-bin/show_pathway?hsa04923	LIPE PDE3B ADCY8 NPR1 ADCY6
0.174128979509651	7	101	2.49592542192608	Pancreatic secretion	http://www.genome.jp/kegg-bin/show_pathway?hsa04972	SLC12A2 ATP2A3 RAB3D TRPC1 ADCY8 KCNMA1 ADCY6
0.174128979509651	9	148	2.18995773024209	Gastric cancer	http://www.genome.jp/kegg-bin/show_pathway?hsa05226	WNT16 HGF CTNNA2 AXIN1 APC2 SHC3 DVL3 SMAD3 BCL2
0.177517340994943	8	126	2.286516713057	Purine metabolism	http://www.genome.jp/kegg-bin/show_pathway?hsa00230	GUCY2C PDE4C PDE1B PDE3B ADCY8 NPR1 PDE7B ADCY6
0.177517340994943	11	200	1.98069510268562	Focal adhesion	http://www.genome.jp/kegg-bin/show_pathway?hsa04510	ITGA3 HGF ITGA8 ITGB8 MAPK10 LAMA5 PAK6 SHC3 ITGA2 BCL2 TLN2

## Sheet: Fig.5c
	Old wt					Old Ubi-gamma1
Pola1	-0.26187	-1.12415	-0.8074	-0.93997	-0.54799	1.16166	1.4364	0.10439	1.32892	1.51664
Pola2	-0.19393	-0.84869	-0.89622	-0.82823	-0.4671	1.49651	1.31064	1.09857	0.83938	1.36498
Pold2	-0.48013	-0.9496	-0.39896	-0.68567	-0.97265	0.690188	1.92437	0.927627	0.81841	0.763243
Pole1	0.525691	-1.17351	-1.12072	-0.62186	-0.92476	1.64364	0.576625	0.01625	1.21805	1.3292
Pole2	-0.30977	-1.11517	-0.74984	-0.45978	-0.59717	2.08991	0.465851	0.02649	0.57019	1.27264
Mcm5	0.101213	-0.97212	-0.73057	-0.8842	-0.96525	1.50476	1.46042	0.16955	0.43292	1.08821
Mcm6	-0.12325	-0.94907	-0.62197	-0.83888	-0.72226	1.75829	0.99651	0.22111	0.65842	1.38016
Mcm4	0.093013	-1.03154	-0.81116	-0.72015	-0.81981	1.82733	1.07651	1.26377	1.48145	1.13103
Mcm2	-0.17797	-1.0404	-0.49461	-0.73922	-0.79175	1.62036	1.59065	1.29461	0.60164	0.929195
Mcm3	0.088163	-1.18315	-0.57831	-0.7883	-0.82656	1.38159	1.27737	0.44155	1.37144	1.44219
Rpa1	-0.17591	-0.96068	-0.90162	-0.72016	-0.76401	1.52956	0.997197	1.116	1.48477	1.5964
Rpa2	-0.00351	-1.13633	-0.75119	-0.73186	-0.95515	1.80523	1.23792	1.11301	1.42287	0.844771
Pcna	0.014253	-1.0718	-0.86368	-0.6078	-0.95932	1.58935	0.869471	-0.00738	0.48048	1.51739
Rad51	-0.20069	-1.26443	-1.31077	-0.13818	-0.86647	0.749895	0.460297	0.14819	0.922437	1.79609
Xrcc2	-0.35679	-1.51687	-0.94141	-0.35772	-0.86242	1.17128	1.0414	1.56626	1.16169	1.41796
Xrcc3	-0.60439	-1.21152	-0.67691	-0.25136	-1.23729	0.825997	1.45266	1.35495	0.12852	1.47637
Fen1	-0.30546	-1.13556	-0.4987	-0.55607	-1.01517	1.37721	0.885255	0.520694	0.82192	1.54972
Parp3	-0.43121	-0.81184	-0.28053	-1.10376	-1.13271	0.813335	1.98864	0.838056	1.29299	0.413012
Parp1	-0.19335	-0.84296	-0.57895	-0.58172	-0.79042	1.75851	1.47732	0.38437	0.80434	0.940283
Atm	0.138282	-0.84708	-0.30882	-1.04756	-1.32666	1.18172	1.65786	1.11359	0.34936	1.0152
Bub3	-0.77104	-1.20978	-0.49931	-0.07203	-1.19885	0.946883	1.21812	0.683903	0.54775	1.44985
Anapc2	-0.66465	-1.33021	-0.72062	-0.83277	-0.26831	1.36033	1.0919	0.095104	1.27279	1.54201
Mad2l1	0.141619	-1.17204	-1.28921	0.116996	-1.1953	1.43616	0.245679	1.24418	0.534108	1.42617
Blm	0.074298	-0.67858	-0.95428	-0.93963	-1.07139	1.51405	0.888695	-0.20295	0.19007	1.55985
Psmc4	-0.28981	-0.90411	-1.04483	-0.759	-0.96884	0.747609	1.84927	0.37236	0.16369	1.16104
Psmc5	-0.31729	-1.49213	-0.51509	-0.30998	-1.13679	1.39817	0.812466	0.287087	0.23235	1.50592
Psmc6	-0.52094	-1.13735	-0.92696	-0.62493	-0.9347	0.911204	1.41665	0.821487	0.30971	1.30524
Psmc3	-0.03154	-1.46845	-0.53047	-0.61313	-1.01786	1.07616	0.676891	0.881453	0.54217	1.56911
Psmd13	-0.61652	-1.31362	-0.50553	-0.76102	-0.81276	0.723272	1.12377	0.467347	0.94192	1.83698
Psmd14	-0.93321	-1.05559	-0.91438	-0.32118	-0.9352	0.480178	1.43728	0.423273	0.97748	1.64134
Psmd6	-0.68745	-1.24437	-0.83282	-0.14056	-1.14443	1.25526	0.985082	0.678491	0.24396	1.37476
Psmd7	-0.25154	-1.33215	-0.62369	-0.43291	-0.82649	1.09695	1.39711	-0.22919	0.39216	1.59408
Psma5	-0.72853	-1.33259	-0.58388	-0.75166	-1.02787	1.10962	0.970476	0.495957	0.374904	1.47358
Psma3	-0.40007	-1.49659	-0.76755	-0.48245	-0.9106	1.17172	1.37968	0.903191	0.27974	0.882408
Psmb3	-0.73113	-1.0005	-1.06598	-0.30908	-1.00477	1.53767	0.926935	0.247619	0.907096	1.39214
Psmb1	-0.1634	-1.4666	-0.82109	-0.45427	-1.20029	1.15802	1.20348	0.437462	1.07598	1.23071

## Sheet: Fig.5e
Old wt	Old ubi: γ1(R70Q)	Old γ1(R70Q)
0.008333	0.058333	0.05
0.016667	0.145	0.066667
0.021667	0.033333	0.073
0	0.061667	0.041667
0.016667	0.05	0.035
0.033333	0.065	0.06667
Number of families	1
Number of comparisons per family	3
Alpha	0.05
Tukey's multiple comparisons test	Mean Diff,	95,00% CI of diff,	Significant?	Summary	Adjusted P Value
Old wt vs. Old ubi	-0.05278	-0,09040 to -0,01516	Yes	**	0.0064	A-B
Old wt vs. Old g1	-0.03939	-0,07701 to -0,001772	Yes	*	0.0396	A-C
Old ubi vs. Old g1	0.01339	-0,02423 to 0,05101	No	ns	0.6337	B-C
Test details	Mean 1	Mean 2	Mean Diff,	SE of diff,	n1	n2
Old wt vs. Old ubi	0.01611	0.06889	-0.05278	0.01448	6	6
Old wt vs. Old g1	0.01611	0.0555	-0.03939	0.01448	6	6
Old ubi vs. Old g1	0.06889	0.0555	0.01339	0.01448	6	6

## Sheet: Fig.5f
	Old wt										Old UBI:γ1(R70Q)										Υ1(R70Q)
Fed	0.16226	0.227464	0.202524	0.288801	0.407256	0.256	0.4683	0.372433			0.0802284	0.09375	0.0934495	0.100661	0.116587	0.0919471	0.104267	0.11238			0.224857	0.18375	0.10487	0.175838	0.200374	0.184747	0.18564
Fasted	0.406851	0.498798	0.476262	0.386719	0.46837	0.39675	0.400572	0.567267			0.17518	0.269231	0.285757	0.285736	0.182556	0.300137	0.109769				0.48264	0.39274	0.287475	0.20385	0.248676	0.2686	0.578347
Compare cell means regardless of rows and columns
Number of families	1
Number of comparisons per family	15
Alpha	0.05
Sidak's multiple comparisons test	Predicted (LS) mean diff,	95,00% CI of diff,	Significant?	Summary	Adjusted P Value
Fed:Old wt vs. Fed:Old UBI:γ1(R70Q)	0.199	0,07061 to 0,3273	Yes	***	0.0003
Fed:Old wt vs. Fed:Υ1(R70Q)	-0.1521	-0,2804 to -0,02371	Yes	*	0.0101
Fed:Old wt vs. Fasted:Old wt	0.1181	-0,01475 to 0,2510	No	ns	0.1201
Fed:Old wt vs. Fasted:Old UBI:γ1(R70Q)	0.06836	-0,06450 to 0,2012	No	ns	0.8446
Fed:Old wt vs. Fasted:Υ1(R70Q)	-0.05363	-0,1865 to 0,07923	No	ns	0.9738
Fed:Old UBI:γ1(R70Q) vs. Fed:Υ1(R70Q)	-0.08085	-0,2137 to 0,05201	No	ns	0.6362
Fed:Old UBI:γ1(R70Q) vs. Fasted:Old wt	-0.351	-0,4794 to -0,2227	Yes	****	<0,0001
Fed:Old UBI:γ1(R70Q) vs. Fasted:Old UBI:γ1(R70Q)	-0.1306	-0,2635 to 0,002258	No	ns	0.0575
Fed:Old UBI:γ1(R70Q) vs. Fasted:Υ1(R70Q)	-0.2526	-0,3855 to -0,1197	Yes	****	<0,0001
Fed:Υ1(R70Q) vs. Fasted:Old wt	-0.2702	-0,4031 to -0,1373	Yes	****	<0,0001
Fed:Υ1(R70Q) vs. Fasted:Old UBI:γ1(R70Q)	-0.04976	-0,1870 to 0,08747	No	ns	0.9902
Fed:Υ1(R70Q) vs. Fasted:Υ1(R70Q)	-0.1718	-0,3090 to -0,03453	Yes	**	0.0055
Fasted:Old wt vs. Fasted:Old UBI:γ1(R70Q)	0.2204	0,08757 to 0,3533	Yes	***	0.0001
Fasted:Old wt vs. Fasted:Υ1(R70Q)	0.09844	-0,03443 to 0,2313	No	ns	0.3291
Fasted:Old UBI:γ1(R70Q) vs. Fasted:Υ1(R70Q)	-0.122	-0,2592 to 0,01523	No	ns	0.1201
Test details	Predicted (LS) mean 1	Predicted (LS) mean 2	Predicted (LS) mean diff,	SE of diff,	N1	N2	t	DF
Fed:Old wt vs. Fed:Old UBI:γ1(R70Q)	0.2981	0.09916	0.199	0.04117	8	8	4.833	39
Fed:Old wt vs. Fed:Υ1(R70Q)	0.2981	0.18	0.1181	0.04261	8	7	2.772	39
Fed:Old wt vs. Fasted:Old wt	0.2981	0.4502	-0.1521	0.04117	8	8	3.694	39
Fed:Old wt vs. Fasted:Old UBI:γ1(R70Q)	0.2981	0.2298	0.06836	0.04261	8	7	1.604	39
Fed:Old wt vs. Fasted:Υ1(R70Q)	0.2981	0.3518	-0.05363	0.04261	8	7	1.259	39
Fed:Old UBI:γ1(R70Q) vs. Fed:Υ1(R70Q)	0.09916	0.18	-0.08085	0.04261	8	7	1.897	39
Fed:Old UBI:γ1(R70Q) vs. Fasted:Old wt	0.09916	0.4502	-0.351	0.04117	8	8	8.527	39
Fed:Old UBI:γ1(R70Q) vs. Fasted:Old UBI:γ1(R70Q)	0.09916	0.2298	-0.1306	0.04261	8	7	3.065	39
Fed:Old UBI:γ1(R70Q) vs. Fasted:Υ1(R70Q)	0.09916	0.3518	-0.2526	0.04261	8	7	5.928	39
Fed:Υ1(R70Q) vs. Fasted:Old wt	0.18	0.4502	-0.2702	0.04261	7	8	6.341	39
Fed:Υ1(R70Q) vs. Fasted:Old UBI:γ1(R70Q)	0.18	0.2298	-0.04976	0.04401	7	7	1.131	39
Fed:Υ1(R70Q) vs. Fasted:Υ1(R70Q)	0.18	0.3518	-0.1718	0.04401	7	7	3.903	39
Fasted:Old wt vs. Fasted:Old UBI:γ1(R70Q)	0.4502	0.2298	0.2204	0.04261	8	7	5.173	39
Fasted:Old wt vs. Fasted:Υ1(R70Q)	0.4502	0.3518	0.09844	0.04261	8	7	2.31	39
Fasted:Old UBI:γ1(R70Q) vs. Fasted:Υ1(R70Q)	0.2298	0.3518	-0.122	0.04401	7	7	2.772	39

## Sheet: Fig.5g
	WT										UBI:γ1(R70Q)										Υ1(R70Q)
Fed	164	155	177	120	193	192					112	100	80	77	92	92	100				112	195	118	142	125	79	118
Fasted	98	80	154	196	156	100	112	90	100			90	78	78	73	70	79	88	120		100	73	70	62	72	70	74
Compare cell means regardless of rows and columns
Number of families	1
Number of comparisons per family	15
Alpha	0.05
Sidak's multiple comparisons test	Predicted (LS) mean diff,	95,00% CI of diff,	Significant?	Summary	Adjusted P Value
Fed:WT vs. Fed:UBI:γ1(R70Q)	73.55	27,33 to 119,8	Yes	***	0.0002
Fed:WT vs. Fed:Υ1(R70Q)	39.83	-6,383 to 86,05	No	ns	0.1465
Fed:WT vs. Fasted:WT	46.17	2,385 to 89,95	Yes	*	0.0317
Fed:WT vs. Fasted:UBI:γ1(R70Q)	82.33	37,47 to 127,2	Yes	****	<0,0001
Fed:WT vs. Fasted:Υ1(R70Q)	92.4	46,19 to 138,6	Yes	****	<0,0001
Fed:UBI:γ1(R70Q) vs. Fed:Υ1(R70Q)	-33.71	-78,12 to 10,69	No	ns	0.2934
Fed:UBI:γ1(R70Q) vs. Fasted:WT	-27.38	-69,24 to 14,48	No	ns	0.5222
Fed:UBI:γ1(R70Q) vs. Fasted:UBI:γ1(R70Q)	8.786	-34,21 to 51,78	No	ns	>0,9999
Fed:UBI:γ1(R70Q) vs. Fasted:Υ1(R70Q)	18.86	-25,55 to 63,26	No	ns	0.9596
Fed:Υ1(R70Q) vs. Fasted:WT	6.333	-35,53 to 48,20	No	ns	>0,9999
Fed:Υ1(R70Q) vs. Fasted:UBI:γ1(R70Q)	42.5	-0,4932 to 85,49	No	ns	0.0549
Fed:Υ1(R70Q) vs. Fasted:Υ1(R70Q)	52.57	8,168 to 96,97	Yes	*	0.0102
Fasted:WT vs. Fasted:UBI:γ1(R70Q)	36.17	-4,198 to 76,53	Yes	*	0.0422
Fasted:WT vs. Fasted:Υ1(R70Q)	46.24	4,374 to 88,10	Yes	*	0.0206
Fasted:UBI:γ1(R70Q) vs. Fasted:Υ1(R70Q)	10.07	-32,92 to 53,06	No	ns	>0,9999
Test details	Predicted (LS) mean 1	Predicted (LS) mean 2	Predicted (LS) mean diff,	SE of diff,	N1	N2	t	DF
Fed:WT vs. Fed:UBI:γ1(R70Q)	166.8	93.29	73.55	14.8	6	7	4.97	38
Fed:WT vs. Fed:Υ1(R70Q)	166.8	127	39.83	14.8	6	7	2.692	38
Fed:WT vs. Fasted:WT	166.8	120.7	46.17	14.02	6	9	3.293	38
Fed:WT vs. Fasted:UBI:γ1(R70Q)	166.8	84.5	82.33	14.36	6	8	5.732	38
Fed:WT vs. Fasted:Υ1(R70Q)	166.8	74.43	92.4	14.8	6	7	6.245	38
Fed:UBI:γ1(R70Q) vs. Fed:Υ1(R70Q)	93.29	127	-33.71	14.22	7	7	2.372	38
Fed:UBI:γ1(R70Q) vs. Fasted:WT	93.29	120.7	-27.38	13.4	7	9	2.043	38
Fed:UBI:γ1(R70Q) vs. Fasted:UBI:γ1(R70Q)	93.29	84.5	8.786	13.76	7	8	0.6383	38
Fed:UBI:γ1(R70Q) vs. Fasted:Υ1(R70Q)	93.29	74.43	18.86	14.22	7	7	1.326	38
Fed:Υ1(R70Q) vs. Fasted:WT	127	120.7	6.333	13.4	7	9	0.4725	38
Fed:Υ1(R70Q) vs. Fasted:UBI:γ1(R70Q)	127	84.5	42.5	13.76	7	8	3.088	38
Fed:Υ1(R70Q) vs. Fasted:Υ1(R70Q)	127	74.43	52.57	14.22	7	7	3.698	38
Fasted:WT vs. Fasted:UBI:γ1(R70Q)	120.7	84.5	36.17	12.92	9	8	2.799	38
Fasted:WT vs. Fasted:Υ1(R70Q)	120.7	74.43	46.24	13.4	9	7	3.45	38
Fasted:UBI:γ1(R70Q) vs. Fasted:Υ1(R70Q)	84.5	74.43	10.07	13.76	8	7	0.7317	38

## Sheet: Fig.5h
Day	WT	UBI
50	1
58	1				Comparison of Survival Curves
61	1
66		1			Log-rank (Mantel-Cox) test
66	1				Chi square	14.3
71	1				df	1
71		1			P value	0.0002
72		1			P value summary	***
78	1				Are the survival curves sig different?	Yes
80	1
83	1				Gehan-Breslow-Wilcoxon test
84	1				Chi square	11.7
84	1				df	1
84		1			P value	0.0006
85		1			P value summary	***
85		0			Are the survival curves sig different?	Yes
88	1
92		1			Median survival
93	1				WT	135
93		1			UBI	164
95	1				Ratio (and its reciprocal)	0.8232	1.215
95	1				95% CI of ratio	0,6074 to 1,116	0,8964 to 1,646
95		1
98		1			Hazard Ratio (Mantel-Haenszel)	A/B	B/A
99	1				Ratio (and its reciprocal)	1.904	0.5253
101		1			95% CI of ratio	1,364 to 2,658	0,3763 to 0,7333
102		1
105		0			Hazard Ratio (logrank)	A/B	B/A
108	1				Ratio (and its reciprocal)	1.747	0.5723
109		1			95% CI of ratio	1,267 to 2,410	0,4149 to 0,7894
110		0
110		1
110		1
111	1
111	1
112	1
112	1
117	1
118	1
119	1
119	1
121	1
121		1
122	1
122	1
123	1
124	1
124		1
124		1
125	1
125	0
126	1
127	1
127	1
129		1
130	1
130		1
131	1
131		1
132		1
134	1
134	1
134	1
134	1
134		1
135	1
135		1
136	1
136		1
136		1
138	1
140		1
141		1
144	1
144		1
145		1
146		1
146		1
147	1
148		1
148		1
148	1
148		1
148		1
149	1
149		1
149		1
150		1
151		1
152	1
152	1
152		1
153	1
156		1
157	1
157	1
157		1
158	1
158		1
159	1
159		1
162		1
163	1
164	1
164		1
165	1
168		1
168		1
168		0
169	1
169	1
169		1
169		1
170		1
174		1
177	1
178	1
178		1
179	1
179		1
179		1
180	1
181		1
182		1
182	1
183		1
184	1
185	1
187		1
189		1
192	1
192	1
192		1
195	1
195	1
196	1
197		1
198		1
200	0
200	1
201	1
201		1
204		1
208		1
209		0
212		1
213		1
218	1
221		1
223	1
223		1
224		1
229	1
233		1
235		1
239		1
241		1
242		1
244	1
247		1
247		1
253		1
255		1
256	1
263		1
265	1
266		1
272		1
272		1
272		1
274		1
298		1
298		1
301		1

## Sheet: Fig.5i
Day	wt	r70q
67	1
69		1			Comparison of Survival Curves
71		1
72	1				Log-rank (Mantel-Cox) test
72		1			Chi square	5.198
72		1			df	1
74	1				P value	0.0226
74		1			P value summary	*
75		1			Are the survival curves sig different?	Yes
77	1
78	1				Gehan-Breslow-Wilcoxon test
78	1				Chi square	1.705
79		1			df	1
82	1				P value	0.1916
83	1				P value summary	ns
84	1				Are the survival curves sig different?	No
85		1
86	1				Median survival
86		1			wt	137.5
86	1				r70q	166
88	1				Ratio (and its reciprocal)	0.8283	1.207
89		1			95% CI of ratio	0,5608 to 1,223	0,8173 to 1,783
89	1
90		1			Hazard Ratio (Mantel-Haenszel)	A/B	B/A
91		1			Ratio (and its reciprocal)	1.635	0.6116
92		1			95% CI of ratio	1,071 to 2,495	0,4008 to 0,9333
99		1
101	1				Hazard Ratio (logrank)	A/B	B/A
103	1				Ratio (and its reciprocal)	1.531	0.6531
103	1				95% CI of ratio	1,027 to 2,284	0,4379 to 0,9741
104	1
106	1
108	1
114		1
115	1
115	1
117		1
118		1
122		1
124	1
128		1
128	1
131	1
134	1
136		1
139		1
141	1
147		1
151	1
153		1
157		1
159	1
160		1
161	1
163	1
166		1
167		1
167	1
171		1
174		1
175	1
176	1
177	1
178	1
179	1
187		1
192		1
197	1
198		1
198		1
201	1
203		1
205	1
206		1
206	1
209	1
210		1
210		1
211		1
212	1
212		1
213	1
214	1
215		1
219	1
219	1
220	1
225	1
229	1
234	1
235		1
237		1
237		1
243		1
243		1
246		1
247		1
256		1
262		1
264		1
271		1
