# Supplementary material for: Refeeding-associated AMPKγ1 complex activity is a hallmark of health and longevity
Source: Nat Aging. 2023 Nov 13;3(12):1544–60. doi: 10.1038/s43587-023-00521-y (PMC10724066; doi:10.1038/s43587-023-00521-y)
Supplement: Supplementary file 9 — Fig. 6 Statistical source data. [file 43587_2023_521_MOESM9_ESM.xlsx]

## Sheet: Fig.6a-6e
SAT													BLOOD													MUSCLE													LIVER
MALES							FEMALES						MALES							FEMALES						MALES							FEMALES						MALES							FEMALES
20-29	30-39	40-49	50-59	60-69	70-79		20-29	30-39	40-49	50-59	60-69	70-79	20-29	30-39	40-49	50-59	60-69	70-79		20-29	30-39	40-49	50-59	60-69	70-79	20-29	30-39	40-49	50-59	60-69	70-79		20-29	30-39	40-49	50-59	60-69	70-79	20-29	30-39	40-49	50-59	60-69	70-79		20-29	30-39	40-49	50-59
46.58	52.39	56.26	50.65	46.03	34.57		53.14	55.27	51.36	53.13	60.5	50.85	35.94	18.53	21.66	11.86	33.14	20.65		30.25	37.12	30.41	13.92	38.18	17	64.31	58.81	55.91	49.71	52.08	41.4		39.81	80.62	93.87	49.4	138.7	47.24	54.3	25.54	21.76	15.67	12.14	14.67		9.234	33.35	23.66	12.21
52.92	38.68	51.98	60.88	54.22	34.93		55.15	46.9	61.49	54.28	57.94	51.91	40.93	47.31	22.31	2.825	60.56	18.38		22.3	40.18	41.59	28.89	17.88	26.9	68.86	44.33	41.47	50.61	62.5	65.34		73.9	78.11	92.28	37.99	45.64	31.85	24.18	9.811	16.91	9.659	12.12	18.24		22.4	19.49	11.53	38.82
44.36	63.37	52.77	47.08	58.77	51.96		60.84	35.09	50.98	61.54	52.75	41.23	18.26	31.73	14.87	25.27	11.25	17.15		37.12	21.57	47.16	30.42	32.11	30.51	35.78	51.32	44.13	73.63	45.6	55.18		100.6	74.77	39.41	73.42	42.32	80.57	50.95	15.24	13.47	18.12	16.33	19.56		28.95	30.51	25.42	47.69
40.16	57.71	60.57	56.69	45.69	54.62		62.36	51.37	41.25	54.64	53.07	66.25	24.68	31.73	40.57	12.49	17.53	26.1		30.1	27.74	16.88	25.62	8.523	23.5	60.37	61.24	45.92	72.29	39.83	56.49		61.4	55.12	50.43	62.72	46.03	70.41	20.85	20.3	23.85	24.37	16.96					18.73	28.87
53.23	54.91	42.19	48.37	63.35	46.6		50.65	63.63	65.89	54.52	49.43	34.96	13.15	27.46	26.63	6.602	17.46	48.92		26.59	29.48	22.38	18.39	13.6	23.36	59.46	63.85	35.25	53.31	45.25	52.28		60.02	76.85	64.94	55.89	78.18	47.61		10.16	11.37	9.862	19.57					13.06	19.43
49.31	54.39	61.16	46.15	53.51	41.03		57.24	44.18	43.67	45.74	55.55	51.65	39.81	12.6	41.83	24.92	16.52	2.404		12.98	36.13	12.08	34.35	6.816	30.36	67.41	50.68	39.2	53.02	61.39	63.34		69.45	49.61	56.2	43.77	45.52	61.42		18.26	13.96	21.99	11.73					23.24	29.67
46.98	49.21	51.86	44.38	63.75	42.16		60.02	48.58	45.16	41.61	37.15	36.02	47.11	32.63	8.967	22.94	35.74	6.039		35.83	16.9	24.86	11.78	14.35	24.31	45.37	51.9	44.99	58.53	35.76	92.95		48.73	56.24	50.88	51.24	64.53	86.27		12.4	22.99	12.44	24.98					10.73	16.66
50.85	63.95	46.4	49.43	63.66	53.45		82.28	63.82	60.82	50.53	49.22	34.56	22.34	33.63	27.78	31.13	14.27	12.8		29.12	30.96	30.03	29.69	23.08		85.54	62.77	103	47.37	51.31	91.87		55.33	52.59	45.56	66.33	37.44	64.34		13.56	12.12	23.68	15.89					22.21	15.15
44.38	50.04	57.98	54.95	50.26	51.99		62.64	35.47	55.62	82.71	56.11		38.15	31.9	10.86	28.09	21.75	8.67		26.18	28.06	38.24	32.08	37.98		48.16	74.18	55.48	50.24	57.89	90.79		76.35	51.16	47.54	44.18	57.98			8.015	16.96	15.26	3.082					18.57	12.59
52.22	45.87	45.93	56.45	52.29	71.37		55.33	54.84	27.91	44.49	51.8		38.11	38.94	32.38	9.254	21.11	20.8		31.19	39.19	35.17	16.73	8.603		68.55	79.99	62.09	39.01	33.11	56.85		86.24	94.58	63.71	39.12	66.94			10.89	26.22	31.83	22.84					38.8	13.21
44.45	40.79	50.3	46.47	61.15	58.33		64.66	58.12	41.31	52.37	44		41.24	39.75	48.95	33.24	49.75	20.34		34.7	27.03	39.23	16.43	27.14		67.32	90.95	49.88	44.08	42.14	60.77		48.64	44.63	47.99	60.7	51.23			20.39	9.245	13.21	17.84					22.14	31.81
53.61	55.13	57.8	47.38	48	31.02		47.78	64.33	36.82	51.32	48.21		46.02	40.79	14.37	6.791	28.39	24.33		32.64	10.87	44.28	33.37	14.79		76.98	49.12	53.46	53.2	55.24	51.91		76.87	166.1	84.58	58.14	59.98			20.14	11.33	19.38	15.61						16.88
44.9	56.05	46.5	51.13	49.48	36.14		81.26	62.19	53.55	45.69	54.29		42.15	49.55	44.97	50.89	10.31	15.16		39.33	24.27	28.7	15.33	20.22		78.56	70.65	80.82	59.73	53.23	95.7		73.72	44.29	59.36	93.27	60.86			24.02	20.24	10.36	17.72						17.28
49	60.64	44.5	49.07	55.33			61.1	47.76	52.78	50.59	55.82		43.82	28.1	41.23	18.76	7.89	3.228		46.17	30.77	40.29	36.25	11.63		59.3	48.13	54.54	48.38	28.81	88.01		61.57	50.73	79.45	58.66	62.95			13.82	9.077	6.36	15.37						21.79
61.39	62.15	49.02	44.34	57.75			54.21	52.9	63.99	64.44	57.14		20.59	44.17	34.13	8.116	39.96	3.176		12.52	36.67	34.49	26.7	12.81		52.9	100.6	58.59	47.92	69.15	90.49		82.11	74.34	59.29	52.6	28.92				13.81	7.238	18.2						35.64
63.96	59.28	58.54	46.56	61.35			47.56		46.54	44.32	53.45		23.08	33.16	16.51	37.96	27.18	35.85		22.04	45.81	45.83	34.82	26.59		47.36	63.23	58.43	60.03	72.75	58.01		100.5	109.1	87.53	96.45	42.74				20.58	8.997	44.28						24.61
54.23	58.88	60.92	54.83	51.07			82.96		48.31	48.15	61.79		35.86	16.31	20.91	14.16	3.698			21.31	21.51	33.8	27.57	16.68		61.36	58.81	54.32	44.55	43.87	70.6		69.53	74.9	86.78	30.25	99.84				22.05	20.42	12.14						34.94
48.79	45	44.97	43.86	48.45			52.48		58.55	70.68	47.8		22.86	43.82	14.53	17.4	12.87			37.6	33.68	18.05	51.38	19.34		90.19	46.74	40.74	59.8	26.76	44.65		57.25		63.42	39.68	50.85				12.05	23.75	11.74						11.12
56.7	42.96	55.72	50.03	49.61					44.4	44.06	53.1		10.22	28.53	56.88	15.3	42.21			44.89	31.72	21.07	25.39	49.79		49.85	56.61	81.82	46.09	64.82	55.15		54.52		52.54	68.69	45.07				22.38	18.41	13.6						15.18
64.07	50.98	49.64	46.55	38.39					57.2	57.15	50.25		20.21	42.05	23.1	23.85	37.03			41.2	22.89	49.65	18.91	10.03		43.29	46.8	46.34	47.39	48.53	51.5		69.55		60.19	54.52	34.75				35.78	27.95	14.78						47.67
49.45	57.63	45.96	49.13	47.97					59.94	41.47	43.06		19.74	44.78	25.71	12.93	9.779			53.84	36.08	33.22	20.27	31.93		61.81	54.44	92.17	74.81	46.65			57.12		37.51	48	51.5				23.09	20	22.5						20.8
67.76	53.07	48.59	49.46	66.34					54.66	60.91	57.99		45.1	23.58	23.68	7.63	15.96			56.3		10.27	10.22	29.56		50.05	66.92	77.5	40.71	63.03			97.1		56.76	53.11	36.39				19.72	20.61	18.49						10.37
57.92	43.29	64.12	64.08	64.94					59.64	63.79	40.06		54.25	40.51	37.96	17.67	27.28			32.81		35.05	34.83	19.4		56.66	70.49	61.44	58.71	56.45					46.87	76.32	53.86				14.27	16.45	20.91						21.3
77.17	43.67	50.77	46.46	55.9					54.47	56.91	56.19		36.57	3.973	17.85	8.342	7.911					39.75	10.84	12.17		91.13	49.61	45.18	60.02	60.12					63.36	66.62	84.63				26.42	13.19	16.8
52.78	55	60.5	59.06	52.56					58.3	50.35	40.58		24.53	10.84	26.35	26.6	33.76					22.88	14.67	20.34		36.57	45.77	65.95	28.27	47.38					67.62	45.71	103.9					31.73	27.27
74.5	64.11	64.45	57.35	52.16					52.82	62.93	53.18		42.39	25.94	22.43	22.08	17.42					46.08	31.51	27.77		93.48	103.5	68.32	52.05	45.8					45.75	55.63	26.23					13.81	15.57
61.34	62.69	45.09	47.38	51.16					56.3	52.44	47.56		35.53	19.43	48.32	25.79	29.69					17.2	6.241	28.11		76.76	59.83	41.42	58.52	45.61					69.71	48.01	54.08					9.495	25
76.64	52.27	50.63	56.24	47.48					88.37	53.11	53.52		8.391	33.81	31.96	34.1	18.51					24.81	18.66	33.32		69.98	60.87	72.77	51.51	68.78					63.43	65.25	49.81					28.52	14.15
61.45	46.65	43.82	54.93	31.5					70.23	56.12	65.33		26.6	19.35	4.19	34.92	32.24					15.52	35.41	48.1		48.5	66.91	60.43	53.75	47.56					82.02	63.7	62.27					17.38	16.4
70.91	72.66	51.49	78.33	46.01					64.16	61.45	54.32		35.4	21.95	20.75	39.81	9.551					20.93	17.2	39.12		52.35	62.97	73.81	58.15	46.76					85.38	63.46	69.64					16.08	27.99
58.72	71.12	58.43	70.76	54.46					59.88	81.93	68.03		53.7	42.2	32.19	41.37	14.02					19.1	15.51	26.53		44.54	70.83	79.92	70.09	71.7					62.95	70.09	62.6					5.933	25.73
72.5	66.77	58.96	58.46	45.48					64.52	39.27	56.75		11.41	31.61	55.74	9.928	13.2					41.06	21.02	5.631		64.06	66.7	47.14	51.63	46.74					73.34	66.32	58.12					16.6	30.1
73.29	57.02	52.58	47.16	41.97					66.78	52.18	48.11		33.54	26.43	12.9	45.54	15.73					26.51	28.96	24.61		48.96	60.87	75.58	74.69	46.24					39.94	57.11	54.05					16.46	16
55.61	67.02	54.26	32.07	53.47					46.13	59.25	59.08		26.28	31.76	13.46	19.23	40.88					37.01	15.35	21.79		112.8	73.55	57.88	44.69	49.51					58.74	53.89	58.75					11.2	9.635
	59.48	73.85	36.13	53.92					73.41	42.77	52.85		34.52	28.11	40.04	4.417	19.21					27.55	45.75	23.97		56.75	58.4	71.8	42.68	50.36					78.8	49.43	126.7					18.66	10.21
	59.76	71.45	49.67	42.4					53.57	60.71	49.16		83.28	18.22	31.69	24.79	7.604					58.53	20.97	22.78		63.88	68.89	57.4	53.12	54.94					58.19	47.16	43.22					13.91	19.15
	47.46	55.79	59.48	31.74					41.22	48.64	43.57		17.52	22.88	19.77	16.37	8.832					20.08	11.77	10.61		95.32	54.34	61.79	49.72	74.26					56.41	58.34	72.71					14.88	17.66
	62.63	55.56	54.02	30.9					67.44	54.3	51.5		60.11	45.94	16.06	27	16.85					26.94	35.13	24.39		51.03	45.88	70.81	62.44	65.47					53.8	65.74	64.1					14.76	14.25
	57.81	80.43	56.94	43.82					78.29	37.72	45.15		71.96	27.4	12.65	38.2	16.72					33.91	28.75	10.94		91.6	64.81	63.41	73.25	33.28					94.46	50.05	76.11					14.57	9.477
	56.44	54.35	66.37	45.45					51.25	59.02	60.7		11.07	54.1	73.24	22.57	22.61					48.24	28.7	17		70.72	42.45	61.69	42.85	50.96					50.09	53.08	39.73					15.03	13.01
	63.4	48.24	48.9	50.29					55.18	59.9	59.59		34.01	22.9	46.6	23.8	19.7					28.24	14.99	28.08		48.13	48.75	56.34	60.58	58.6					46.99	65.98	53.34					26.69	15.39
	65.18	78.76	49.47	49.3						54.28	55.87		35.73	66.45	50.18	12.94	5.722					32.22	4.784	31.1		59.02	76.3	48.69	38.33	30.95					45.09	41.15	73.84					22.84	20.62
	57.29	47.48	28.36	59.92						68.2	53.65		14.24	43.14	8.739	15.94	20.37					4.957	24.29	16.11		30.2	36.08	91.77	49.79	42.52					63.64	50.26	89.75					40.8	16.39
		62.96	41.08	52.08						52.18	68.68		43.91	34.61	38.72	42.59	8.858					45.06	21.67	29.77		64.92	77.14	64.27	77.87	50.43					37.31	85.12	77.1					30.13	13.96
		57.07	60.05	36.05						55.6	58.67		19.59	42.75	46.84	18.02	16.25					35.98	15.37	37.57		51.85	62.96	66.98	55.65	39.57					37.03	56.12	44.4					19.46	17.9
		50.57	57.48	31.12						52.09	40.91			29.71	27.7	47.08	35.71						16.66	8.276			60.44	57.96	36.98	54.14					55.36	84.42	59.24					28.71	8.793
		53	53.23	50.26						53.32	74.4			15.98	20.28	27.51	9.48						17.5	27.48			41.76	69.81	47.43	63.47					40.29	75.07	56.64					11.58	22.05
		58.27	43.16	61.95						69.8	37.55				65.52	19.65	16.88						15.21	13.52			42.59	67.55	50.93	74.23					63.35	58.88	69.93					14.52	28.88
		44.48	57.73	51.45						68.84	49.1				32.55	40.35	20.01						28.47	20.89				45.71	45.72	47.84					47.97	71.52	57.33					23.52	25.52
		52.54	58.31	55.17						69.31	33.81				53.7	42.78	23.47						29.98	31.03				87.17	56.62	77.16					69.39	67.79	81.24					15.49	23.55
		45.37	57.94	70.96						64.47	58.54				16.74	11.17	7.963						41.58	34.8				45.26	49.09	66.34					46.05	50.48	71.13					6.29	30.57
		61.93	57.82	51.06						56.06	40.07				22.65	36.37	26.8						29.41	17.24				60.21	36.01	65.86						92.46	71.46					10.04	11.35
		54.43	53.2	51.34						87.28	27.29				17.22	44.01	27.42						30.02	42.25				46.27	40.7	68.23						59.85	72.05					36.12	20.92
		56.28	45.61	30.89						54.53	38.22				9.437	21.26	38.23						15.42	19.14				59.67	56.11	62.66						56.43	70.25					19.45	21.01
		41.79	59.25	52						63.14	32.19				23.64	2.991	33.04						5.047	39.88				63.16	78.71	77.37						62.52	59.82					10.68	28.34
		49.24	58.53	51.22						76.58	47.1				15.49	39.67	16.38						26.4	17.26				74.44	51.17	32.33						88.45	81.69					35.13	11.11
		61.11	58.91	49.63						48.71	61.73				32.9	11.91	8.519						55.67	32.04				79.41	64.49	53.88						69.36	81.22					14.59
		55.4	59.22	50.2						60.32	57.66				27.83	28.8	32.28						28.79	30.73				46.56	64.64	71.6						73.62	51.15					19.9
		56.75	48.34	70.34						51.53	55.57				5.872	15.87	22.79						53.98	35.5				74.33	57.77	29.88						60.12	49.71					20.81
		56.32	54.73	48.73						47.88	53.76				35.44	27.35	48.71						30.54	34.03				47.65	73.52	55.93						84.97	78.39					22.5
		59.04	66.1	48.11						59.62	32.22				43.81	10.34	40.11						18.46	46.74				51.03	52.19	73.49						62.57	57.24
		56.81	45.63	49.54						61.34	49.25				33.8	7.1	22.53						40.46	17.21				43.35	77.89	51.82						99.15	48.62
			43.23	48.37						72.14	30.27				30.52	12.63	12.06						30.39	14.08				70.57	55.09	51.33						52.66	93.38
			55.16	44.03						50.49	30.07				34.3	15.44	10.19						22.5	10.14				64.47	67.37	53.28						50.51	56.64
			46.12	50.84						63.63	43.02				19.9	10.63	18.4						29.34	32.13				52.94	66.03	73.68						46.54	81.91
			37.28	37.16						51.37	32.59				23.47	31.29	42.97						35.01	5.953				46.58	55.4	62.04						61.01	68.44
			40.89	41.72						48.18	61.75				23.33	16.52	9.36						45.99	17.31				59.61	59.08	50.37						72.77	119
			36.75	47.5						70.93					19.03	33.92	8.69						36.8	26.86				49.07	56.73	58.92						62.93	55.47
			66.79	43.22												44.05	34.7						36.27	17.05				107.9	71.65	62.69						32.6	114.5
			55.99	56.48												23	18.79						21.51	20.09				53.49	73.45	85.48						70.34	40.24
			50.51	60.99												36.21	10.81						17.44	32.7				82.46	48.82	41.76						33.02	48.41
			59.52	45.7												27.66	22.9						17.53	13.58				48.15	56.25	59.6						39.24	93.78
			50.49	56.07												15.27	10.32						25.17	20.24				76.26	40.39	67.13						79.46	36.63
			65.75	48.78												3.332	15.85						22.84	18.9					51.68	60.61						46.27	60.15
			54.44	59.7												7.189	20.38						27.25	28.05					52.35	63.28						48.5	59.12
			46.4	52.12												7.143	9.441						18.57	9.224					93.1	96.7						51.3	56.45
			66.48	45.41												45.32	12.19							32.76					78.28	56.17						62.88	49.76
			41.58	53.54												20.54	30.64							26.85					56.69	77.99						85.49	58.3
			31.29	55.06												39.69	12.27							27.31					77.25	84.05						53.55	73.22
			46.51	50.14												13.92	20.07							29.08					59.42	55.35						83.06
			32.24	79.32												42.24	26.49							16.03					81.43	61.73						41.83
			50.93	47.02												16.44	10.29							19.55					66.29	92.49						39.65
			66.1	46.33												16.6	16.89												77.17	61.69						48.83
			71.75	58.99												22.49	21.2												73.24	47.84
			52.2	59.92												18.82	16.59												59.63	48.88
			53.1	52.77												10.77	8.708												46.07	58.57
			68.45	72.46												10.56	29.15												59.53	48.87
			82.09	56.45												14.25	16.07												50.06	83.06
			54.18	56.03												15.88	15.04												56.03	54.11
			70.22	54.68												34.54	5.876												42.49	51.95
			55.87	44.34												26.95	9.295												77.06	50.82
			81.48	55.62												7.222	8.257												60.34	58.47
			64.17	46.78												16.61	14.24												81.69	77.4
			69.17	59.66												39.61	9.166												47.07	55.4
			51.8	59.05												40.53	8.758												58.49	62.06
			36.9	72.26												22.38	11.32												64.59	118.2
			51.19	51.92												13.18	21.77												41.27	49.3
			64.69	56.27												2.741	8.671												53.02	45.77
			51.51	66.24												16.08	19.01												61.18	69.41
			77.39	44.82												25.51	9.448												96.93	82.38
			65.64	52.86												26.57	7.204												66.38	66.13
			64.01	52.84												21.37	13.98												73.57	43.84
			53.78	44.76												21.83	35.67												57.58	82.03
			66.65	50.64												32.06	11.87												55.77	48.27
			60.69	52.54												36.92	30.62												86.22	49.49
			51.53	31.16												52.19	6.851												64.67	65.68
			54.43	45.36												45.36	16.77												50.98	50.47
			59.04	55												32.51	41.9												58.04	65.23
			55.89	65.5												4.801	34.71												59.17	26.55
			48.66	61.85												41.86	25.8												46.16	93.84
			44.2	64.64												50.68	39.28												79.16	79.59
			51.81	57.76												40.74	20.75												50.45	69.81
			58.22	32.9												37.76	13.98												52.41	116.9
			57.68	58.28												42.84	21.42												66.96	46.96
			66.26	51.71												16.66	10.61												113.5	62.21
			58.88	45.38												40.75	5.547												63.74	91.58
			55.36	55.89												15.82	8.701												70.05	48.98
			50	56.36												30.47	24.81												48.75	62.19
			63.96	58.71												9.72	10.48												92.61	66.65
			73.47	50.16												41.02	39.25												76.67	67.93
			52.82	65.39												10.52	17.83												52.33	52.12
			67.09	58.88												34.36	10.73												36.68	41.91
			48.17	33.23												33.37	19.38												73.97	57.9
			65.21	59.89												48.01	24.04												101	38.49
			70	60.34												47.74	29.54												64.08	56.01
			56.29	51.57												33.82	8.461												48.26	56.62
			57.28	84.18												41.9	28.34												63.7	82.95
			61.25	48.71												37.58	6.406												68.08	72.79
			64.8	68.51												36.41	35.63												64.19	62.72
			52.46	71.17												29.22	10.92												66.91	62.13
			47.93	51.76												20.08	12.07												39.44	55.74
			55.78	48.73												15.84	9.209												83.48	66.82
			53.6	38.07												37.61	11.7												58.14	43.01
			51.15	44.2												23.65	54.54												45.12	69.41
			55.52	44.13												13.1	31.31												33.08	99.65
			50.04	56.67												43.24	35.47												37.97	51.19
			41.03	55.61												45.25	10.46												59.25	49.39
			33.06	54.8												25.07	26.6												39.8	83.17
			54.64	55.92												11.9	37.98												34.62	34.67
			61.37	51.84												25.54	44.67												54.64	66.01
			44.03	61.87												19.2	13.3												58.12	70.51
			44.34	49.97												6.493	25.07												73.16	62
			52.75	57.68												38.63	33.23												75.21	57.58
			56.58	54.15												26.44	11.64												61.16	63.88
				47.89												29.01	30.09												35.12	63.84
				44.46												28.39	38.93												61.18	72.52
				39.62												44.03	17.06												60.42	52.32
				49.49												30.89	26.81												64.17	59.46
																47.65	29.66												70.77	71.5
																34.68	27.22												72.79	64.38
																36.14	9.234												56.5	53.98
																26.28	43.24												35.02	70.45
																32.2	17.7												64.12	46.88
																17.4	21.18												52.12	73.11
																39.52	38.69												67.5	67.59
																10.24	44.81												41.84	61.31
																41.36	10.35												41.46	41.03
																36.57	25.77												38.99	93.7
																	11.69												49.16	67.69
																	13.28												44.43	53.96
																	13.8												50.41	54.22
																	30.35												65.38	39.01
																	39.44												48.85	62.39
																	25.98												61.89	41.99
																	37.98												49.47	45.85
																	17.15												71.62	48.72
																	32.33												42.61	43.56
																													35.1	127
																													90.15	95.96
																													44.41	57.19
																													39.99	62.18
																													63.13	61.01
																														39.23
																														40.29
																														55.92
																														39.71
																														55.98
																														45.1
																														55.46
																														49.91
																														55.35
																														56.99
																														75.96
																														82.44
																														70.66
[truncated: 14 more columns]

## Sheet: Fig.6f
Normalized Prkag1 expression	MPI_score
0.313261	0.5625		Y-intercept	0,4737 to 0,6427
0.325905	0.3125		X-intercept	1,132 to 5,422
0.307142	0.125
0.392994	0.3125		Goodness of Fit
0.576695	0.3125		R squared	0.07748
0.354867	0.25		Sy.x	0.195
0.0689812	0.3125
0.273218	0.31		Is slope significantly non-zero?
1	0.13		F	7.558
0.756215	0.31		DFn, DFd	1, 90
0.177837	0.31		P value	0.0072
0.476283	0.5		Deviation from zero?	Significant
0.347521	0.63
0.193437	0.38		Equation	Y = -0,3223*X + 0,5582
0.316186	0.25
0.44521	0.38		Data
0.169454	0.25		Number of X values	92
0.263861	0.25		Maximum number of Y replicates	1
0.280033	0.19		Total number of values	92
0	0.75		Number of missing values	0
0.394416	0.38
0.445928	0.5
0.438571	0.44
0.234554	0.44
0.659623	0.5
0.141822	0.38
0.377766	0.31
0.499692	0.31
0.228232	0.63
0.180497	0.44
0.182566	0.38
0.317455	0.63
0.444208	0.63
0.266236	0.19
0.644546	0.19
0.500463	0.81
0.432172	0.44
0.150019	0.75
0.288872	0.5
0.135857	0.31
0.185406	0.44
0.188447	0.88
0.146866	0.81
0.278067	0.25
0.464539	0.25
0.130789	0.31
0.071848	0.38
0.208116	0.38
0.267475	0.44
0.10499	0.75
0.158629	0.88
0.255823	0.69
0.167518	0.31
0.156233	0.81
0.285881	0.56
0.158654	0.69
0.375755	0.1875
0.295024	0.375
0.457466	0.38
0.51715	0.38
0.254824	0.44
0.305304	0.56
0.146442	0.75
0.163172	0.19
0.146232	0.38
0.520687	0.19
0.439828	0.56
0.514015	0.5
0.326911	0.75
0.575486	0.19
0.500511	0.31
0.623916	0.38
0.402571	0.69
0.0734118	0.75
0.182439	0.56
0.391036	0.81
0.153759	0.25
0.588917	0.69
0.167319	0.25
0.276355	0.81
0.193199	0.38
0.549147	0.25
0.164438	0.5
0.395729	0.25
0.25294	0.63
0.205476	0.31
0.508288	0.5
0.185705	0.69
0.261538	0.81
0.16868	0.44
0.237768	0.69
0.560784	0.31

## Sheet: Fig.6h
Normalized Prkag1 expression	CIRS_Number
0.313261	8		Std. Error
0.325905	6		Slope	1.244
0.307142	7		Y-intercept	0.4512
0.392994	4
0.576695	5		95% Confidence Intervals
0.354867	7		Slope	-6,078 to -1,136
0.0689812	9		Y-intercept	7,003 to 8,796
0.273218	5		X-intercept	1,424 to 6,265
1	4
0.756215	3		Goodness of Fit
0.177837	7		R squared	0.08547
0.476283	7		Sy.x	2.069
0.347521	6
0.193437	8		Is slope significantly non-zero?
0.316186	6		F	8.411
0.44521	11		DFn, DFd	1, 90
0.169454	5		P value	0.0047
0.263861	2		Deviation from zero?	Significant
0.280033	2
0	6		Equation	Y = -3,607*X + 7,899
0.394416	5
0.445928	8		Data
0.438571	9		Number of X values	92
0.234554	8		Maximum number of Y replicates	1
0.659623	7		Total number of values	92
0.141822	8		Number of missing values	0
0.377766	5
0.499692	6
0.228232	9
0.180497	5
0.182566	8
0.317455	8
0.444208	8
0.266236	6
0.644546	5
0.500463	7
0.432172	9
0.150019	7
0.288872	7
0.135857	6
0.185406	7
0.188447	9
0.146866	7
0.278067	5
0.464539	7
0.130789	8
0.071848	5
0.208116	6
0.267475	8
0.10499	10
0.158629	12
0.255823	11
0.167518	4
0.156233	8
0.285881	9
0.158654	6
0.375755	5
0.295024	3
0.457466	4
0.51715	5
0.254824	7
0.305304	6
0.146442	7
0.163172	6
0.146232	7
0.520687	4
0.439828	9
0.514015	7
0.326911	9
0.575486	2
0.500511	6
0.623916	6
0.402571	6
0.0734118	7
0.182439	8
0.391036	11
0.153759	6
0.588917	8
0.167319	7
0.276355	11
0.193199	5
0.549147	6
0.164438	9
0.395729	4
0.25294	6
0.205476	10
0.508288	3
0.185705	12
0.261538	8
0.16868	6
0.237768	8
0.560784	6

## Sheet: Fig.6i
Normalized Prkag1 expression	Med_Rec
0.313261	8			Med_Rec
0.325905	3		Best-fit values
0.307142	3		Slope	-4.5
0.392994	8		Y-intercept	9.521
0.576695	7		X-intercept	2.116
0.354867	9		1/slope	-0.2222
0.0689812	10
0.273218	9		Std. Error
1	1		Slope	2.112
0.756215	5		Y-intercept	0.7663
0.177837	13
0.476283	12		95% Confidence Intervals
0.347521	11		Slope	-8,696 to -0,3033
0.193437	11		Y-intercept	7,998 to 11,04
0.316186	3		X-intercept	1,241 to 26,99
0.44521	7
0.169454	9		Goodness of Fit
0.263861	1		R squared	0.048
0.280033	3		Sy.x	3.514
0	9
0.394416	12		Is slope significantly non-zero?
0.445928	10		F	4.538
0.438571	7		DFn, DFd	1, 90
0.234554	17		P value	0.0359
0.659623	10		Deviation from zero?	Significant
0.141822	11
0.377766	3		Equation	Y = -4,500*X + 9,521
0.499692	12
0.228232	11		Data
0.180497	15		Number of X values	92
0.182566	11		Maximum number of Y replicates	1
0.317455	6		Total number of values	92
0.444208	7		Number of missing values	0
0.266236	5
0.644546	6
0.500463	12
0.432172	16
0.150019	9
0.288872	7
0.135857	3
0.185406	5
0.188447	14
0.146866	13
0.278067	4
0.464539	9
0.130789	8
0.071848	8
0.208116	1
0.267475	9
0.10499	9
0.158629	9
0.255823	15
0.167518	3
0.156233	9
0.285881	14
0.158654	11
0.375755	5
0.295024	7
0.457466	7
0.51715	6
0.254824	9
0.305304	13
0.146442	6
0.163172	1
0.146232	11
0.520687	4
0.439828	8
0.514015	9
0.326911	6
0.575486	2
0.500511	7
0.623916	6
0.402571	6
0.0734118	8
0.182439	10
0.391036	11
0.153759	7
0.588917	7
0.167319	5
0.276355	12
0.193199	8
0.549147	10
0.164438	7
0.395729	6
0.25294	8
0.205476	12
0.508288	2
0.185705	9
0.261538	11
0.16868	10
0.237768	7
0.560784	8

## Sheet: Fig.6j
Normalized Prkag1 expression	CGA_MNA_SF_Adm
0.313261	5		Best-fit values
0.325905	6		Slope	4.463
0.307142	12		Y-intercept	6.937
0.392994	8		X-intercept	-1.554
0.576695	6		1/slope	0.2241
0.354867	12
0.0689812	14		Std. Error
0.273218	14		Slope	1.922
1	13		Y-intercept	0.6972
0.756215	13
0.177837	14		95% Confidence Intervals
0.476283	9		Slope	0,6448 to 8,282
0.347521	11		Y-intercept	5,551 to 8,322
0.193437	8		X-intercept	-12,65 to -0,6838
0.316186	14
0.44521	6		Goodness of Fit
0.169454	12		R squared	0.05653
0.263861	6		Sy.x	3.197
0.280033	14
0	2		Is slope significantly non-zero?
0.394416	10		F	5.392
0.445928	10		DFn, DFd	1, 90
0.438571	4		P value	0.0225
0.234554	11		Deviation from zero?	Significant
0.659623	13
0.141822	7		Equation	Y = 4,463*X + 6,937
0.377766	8
0.499692	8		Data
0.228232	4		Number of X values	92
0.180497	8		Maximum number of Y replicates	1
0.182566	7		Total number of values	92
0.317455	7		Number of missing values	0
0.444208	6
0.266236	12
0.644546	13
0.500463	4
0.432172	7
0.150019	6
0.288872	7
0.135857	8
0.185406	9
0.188447	4
0.146866	5
0.278067	9
0.464539	12
0.130789	12
0.071848	12
0.208116	3
0.267475	7
0.10499	7
0.158629	4
0.255823	4
0.167518	11
0.156233	3
0.285881	6
0.158654	6
0.375755	10
0.295024	12
0.457466	10
0.51715	9
0.254824	8
0.305304	6
0.146442	8
0.163172	11
0.146232	2
0.520687	13
0.439828	6
0.514015	9
0.326911	5
0.575486	7
0.500511	11
0.623916	9
0.402571	8
0.0734118	7
0.182439	13
0.391036	5
0.153759	13
0.588917	8
0.167319	8
0.276355	6
0.193199	11
0.549147	12
0.164438	6
0.395729	8
0.25294	10
0.205476	10
0.508288	10
0.185705	4
0.261538	2
0.16868	8
0.237768	2
0.560784	9

## Sheet: Fig.6k
Normalized Prkag1 expression	CGA_ESS_Adm
0.313261	17
0.325905	18			CGA_ESS_Adm
0.307142	16		Best-fit values
0.392994	17		Slope	4.042
0.576695	20		Y-intercept	14.98
0.354867	19		X-intercept	-3.708
0.0689812	19		1/slope	0.2474
0.273218	17
1	19		Std. Error
0.756215	19		Slope	1.548
0.177837	20		Y-intercept	0.5617
0.476283	16
0.347521	14		95% Confidence Intervals
0.193437	17		Slope	0,9657 to 7,117
0.316186	18		Y-intercept	13,87 to 16,10
0.44521	18		X-intercept	-16,53 to -1,965
0.169454	16
0.263861	18		Goodness of Fit
0.280033	19		R squared	0.07038
0	12		Sy.x	2.576
0.394416	17
0.445928	16		Is slope significantly non-zero?
0.438571	18		F	6.814
0.234554	17		DFn, DFd	1, 90
0.659623	14		P value	0.0106
0.141822	19		Deviation from zero?	Significant
0.377766	20
0.499692	19		Equation	Y = 4,042*X + 14,98
0.228232	15
0.180497	19		Data
0.182566	19		Number of X values	92
0.317455	13		Maximum number of Y replicates	1
0.444208	16		Total number of values	92
0.266236	17		Number of missing values	0
0.644546	19
0.500463	13
0.432172	19
0.150019	14
0.288872	17
0.135857	17
0.185406	16
0.188447	8
0.146866	13
0.278067	19
0.464539	19
0.130789	19
0.071848	16
0.208116	18
0.267475	18
0.10499	13
0.158629	9
0.255823	15
0.167518	18
0.156233	12
0.285881	15
0.158654	10
0.375755	19
0.295024	19
0.457466	20
0.51715	18
0.254824	17
0.305304	17
0.146442	12
0.163172	19
0.146232	16
0.520687	19
0.439828	15
0.514015	16
0.326911	11
0.575486	16
0.500511	17
0.623916	18
0.402571	13
0.0734118	15
0.182439	15
0.391036	12
0.153759	16
0.588917	15
0.167319	17
0.276355	11
0.193199	15
0.549147	18
0.164438	17
0.395729	16
0.25294	15
0.205476	19
0.508288	15
0.185705	14
0.261538	12
0.16868	17
0.237768	14
0.560784	17

## Sheet: Fig.6l
Normalized Prkag1 expression	CGA_SPMSQ_Adm
0.313261	1		Best-fit values
0.325905	1		Slope	-1.279
0.307142	1		Y-intercept	1.929
0.392994	2		X-intercept	1.509
0.576695	1		1/slope	-0.782
0.354867	0
0.0689812	1		Std. Error
0.273218	0		Slope	1.206
1	1		Y-intercept	0.4376
0.756215	0
0.177837	3		95% Confidence Intervals
0.476283	3		Slope	-3,675 to 1,118
0.347521	0		Y-intercept	1,060 to 2,799
0.193437	1		X-intercept	0,7087 to +infinity
0.316186	0
0.44521	1		Goodness of Fit
0.169454	1		R squared	0.01233
0.263861	0		Sy.x	2.007
0.280033	0
0	6		Is slope significantly non-zero?
0.394416	1		F	1.124
0.445928	2		DFn, DFd	1, 90
0.438571	0		P value	0.2919
0.234554	0		Deviation from zero?	Not Significant
0.659623	2
0.141822	2		Equation	Y = -1,279*X + 1,929
0.377766	0
0.499692	1		Data
0.228232	2		Number of X values	92
0.180497	0		Maximum number of Y replicates	1
0.182566	0		Total number of values	92
0.317455	3		Number of missing values	0
0.444208	0
0.266236	1
0.644546	1
0.500463	3
0.432172	1
0.150019	3
0.288872	0
0.135857	0
0.185406	0
0.188447	5
0.146866	0
0.278067	0
0.464539	0
0.130789	3
0.071848	0
0.208116	2
0.267475	1
0.10499	1
0.158629	6
0.255823	1
0.167518	0
0.156233	1
0.285881	1
0.158654	2
0.375755	0
0.295024	1
0.457466	1
0.51715	0
0.254824	0
0.305304	0
0.146442	6
0.163172	0
0.146232	0
0.520687	2
0.439828	4
0.514015	2
0.326911	5
0.575486	2
0.500511	10
0.623916	0
0.402571	0
0.0734118	6
0.182439	0
0.391036	4
0.153759	3
0.588917	1
0.167319	5
0.276355	0
0.193199	1
0.549147	1
0.164438	0
0.395729	1
0.25294	3
0.205476	0
0.508288	0
0.185705	0
0.261538	1
0.16868	9
0.237768	1
0.560784	3
	2

## Sheet: Fig.6m
Normalized Prkag1 expression	CGA_ADL_Adm
0.313261	3			CGA_ADL_Adm
0.325905	5		Best-fit values
0.307142	5		Slope	1.897
0.392994	6		Y-intercept	3.776
0.576695	6		X-intercept	-1.99
0.354867	6		1/slope	0.527
0.0689812	6
0.273218	5		Std. Error
1	6		Slope	1.182
0.756215	5		Y-intercept	0.4286
0.177837	6
0.476283	3		95% Confidence Intervals
0.347521	1		Slope	-0,4500 to 4,245
0.193437	6		Y-intercept	2,924 to 4,627
0.316186	6		X-intercept	-infinity to -0,7053
0.44521	6
0.169454	5		Goodness of Fit
0.263861	6		R squared	0.02785
0.280033	6		Sy.x	1.966
0	1
0.394416	6		Is slope significantly non-zero?
0.445928	5		F	2.579
0.438571	6		DFn, DFd	1, 90
0.234554	5		P value	0.1118
0.659623	3		Deviation from zero?	Not Significant
0.141822	6
0.377766	6		Equation	Y = 1,897*X + 3,776
0.499692	6
0.228232	3		Data
0.180497	6		Number of X values	92
0.182566	6		Maximum number of Y replicates	1
0.317455	1		Total number of values	92
0.444208	5		Number of missing values	0
0.266236	6
0.644546	6
0.500463	1
0.432172	6
0.150019	3
0.288872	5
0.135857	5
0.185406	4
0.188447	0
0.146866	2
0.278067	6
0.464539	6
0.130789	5
0.071848	6
0.208116	6
0.267475	6
0.10499	1
0.158629	0
0.255823	4
0.167518	5
0.156233	1
0.285881	4
0.158654	1
0.375755	6
0.295024	6
0.457466	6
0.51715	6
0.254824	6
0.305304	6
0.146442	1
0.163172	6
0.146232	6
0.520687	6
0.439828	5
0.514015	4
0.326911	0
0.575486	5
0.500511	5
0.623916	5
0.402571	1
0.0734118	3
0.182439	3
0.391036	1
0.153759	5
0.588917	1
0.167319	6
0.276355	1
0.193199	5
0.549147	6
0.164438	5
0.395729	6
0.25294	5
0.205476	6
0.508288	3
0.185705	2
0.261538	1
0.16868	6
0.237768	1
0.560784	5

## Sheet: Fig.6n
Normalized Prkag1 expression	CGA_IADL_Adm
0.313261	1			CGA_IADL_Adm
0.325905	4		Best-fit values
0.307142	7		Slope	5.446
0.392994	6		Y-intercept	2.884
0.576695	8		X-intercept	-0.5296
0.354867	8		1/slope	0.1836
0.0689812	5
0.273218	4		Std. Error
1	8		Slope	1.546
0.756215	8		Y-intercept	0.561
0.177837	5
0.476283	3		95% Confidence Intervals
0.347521	2		Slope	2,374 to 8,519
0.193437	4		Y-intercept	1,770 to 3,999
0.316186	8		X-intercept	-1,637 to -0,2137
0.44521	7
0.169454	6		Goodness of Fit
0.263861	5		R squared	0.1211
0.280033	8		Sy.x	2.572
0	1
0.394416	4		Is slope significantly non-zero?
0.445928	4		F	12.4
0.438571	5		DFn, DFd	1, 90
0.234554	3		P value	0.0007
0.659623	3		Deviation from zero?	Significant
0.141822	6
0.377766	8		Equation	Y = 5,446*X + 2,884
0.499692	6
0.228232	1		Data
0.180497	1		Number of X values	92
0.182566	8		Maximum number of Y replicates	1
0.317455	1		Total number of values	92
0.444208	2		Number of missing values	0
0.266236	7
0.644546	8
0.500463	1
0.432172	5
0.150019	3
0.288872	8
0.135857	2
0.185406	3
0.188447	0
0.146866	3
0.278067	7
0.464539	7
0.130789	4
0.071848	2
0.208116	7
0.267475	5
0.10499	1
0.158629	0
0.255823	1
0.167518	8
0.156233	3
0.285881	4
0.158654	2
0.375755	8
0.295024	8
0.457466	8
0.51715	8
0.254824	5
0.305304	5
0.146442	0
0.163172	7
0.146232	5
0.520687	6
0.439828	5
0.514015	6
0.326911	0
0.575486	6
0.500511	8
0.623916	8
0.402571	0
0.0734118	1
0.182439	3
0.391036	1
0.153759	8
0.588917	1
0.167319	6
0.276355	1
0.193199	8
0.549147	8
0.164438	2
0.395729	6
0.25294	4
0.205476	8
0.508288	5
0.185705	1
0.261538	1
0.16868	7
0.237768	2
0.560784	8

## Sheet: Gig.6o
Normalized Prkag1 expression	Soc_Liv
0.313261	2			Soc_Liv
0.325905	2		Best-fit values
0.307142	2		Slope	0.2387
0.392994	2		Y-intercept	2.783
0.576695	2		X-intercept	-11.66
0.354867	2		1/slope	4.19
0.0689812	2
0.273218	2		Std. Error
1	2		Slope	0.843
0.756215	5		Y-intercept	0.3058
0.177837	1
0.476283	2		95% Confidence Intervals
0.347521	2		Slope	-1,436 to 1,913
0.193437	2		Y-intercept	2,175 to 3,390
0.316186	5		X-intercept	-infinity to -1,167
0.44521	2
0.169454	2		Goodness of Fit
0.263861	2		R squared	0.0008897
0.280033	5		Sy.x	1.402
0	2
0.394416	2		Is slope significantly non-zero?
0.445928	5		F	0.08014
0.438571	2		DFn, DFd	1, 90
0.234554	2		P value	0.7778
0.659623	2		Deviation from zero?	Not Significant
0.141822	2
0.377766	5		Equation	Y = 0,2387*X + 2,783
0.499692	2
0.228232	2		Data
0.180497	2		Number of X values	92
0.182566	2		Maximum number of Y replicates	1
0.317455	2		Total number of values	92
0.444208	5		Number of missing values	0
0.266236	2
0.644546	2
0.500463	5
0.432172	2
0.150019	5
0.288872	5
0.135857	2
0.185406	2
0.188447	4
0.146866	5
0.278067	2
0.464539	2
0.130789	1
0.071848	2
0.208116	5
0.267475	2
0.10499	3
0.158629	3
0.255823	4
0.167518	5
0.156233	5
0.285881	2
0.158654	2
0.375755	1
0.295024	5
0.457466	1
0.51715	5
0.254824	2
0.305304	5
0.146442	5
0.163172	2
0.146232	2
0.520687	2
0.439828	2
0.514015	5
0.326911	4
0.575486	2
0.500511	2
0.623916	5
0.402571	3
0.0734118	5
0.182439	2
0.391036	5
0.153759	2
0.588917	2
0.167319	1
0.276355	5
0.193199	2
0.549147	2
0.164438	2
0.395729	2
0.25294	5
0.205476	2
0.508288	5
0.185705	2
0.261538	2
0.16868	5
0.237768	2
0.560784	2
