# Supplementary material for: Refeeding-associated AMPKγ1 complex activity is a hallmark of health and longevity
Source: Nat Aging. 2023 Nov 13;3(12):1544–60. doi: 10.1038/s43587-023-00521-y (PMC10724066; doi:10.1038/s43587-023-00521-y)
Supplement: Supplementary file 10 — Extended Data Fig. 1 Statistical source data. [file 43587_2023_521_MOESM10_ESM.xlsx]

## Sheet: Ext.data Fig.1a
Enrichment FDR	nGenes	Pathway Genes	Fold Enrichment	Pathway	URL	Genes
0.00814754312271874	10	141	4.21025413711584	Autophagy	http://www.genome.jp/kegg-bin/show_pathway?hsa04140	DAPK2 ATG2B ULK2 MTMR3 MAPK10 ATG2A ATG14 ITPR1 TBK1 IRS2
0.00814754312271874	10	143	4.15136946386946	Signaling pathways regulating pluripotency of stem cells	http://www.genome.jp/kegg-bin/show_pathway?hsa04550	PAX6 JARID2 TCF7 KAT6A REST APC2 BMP4 ACVR1B BMPR1B FGFR4
0.00814754312271874	9	119	4.48975840336134	Neurotrophin signaling pathway	http://www.genome.jp/kegg-bin/show_pathway?hsa04722	RIPK2 MAPK10 GAB1 SH2B3 SOS1 KIDINS220 MAP2K5 BRAF MAP3K3
0.00814754312271874	12	194	3.67203608247423	Kaposi sarcoma-associated herpesvirus infection	http://www.genome.jp/kegg-bin/show_pathway?hsa05167	NFATC3 TCF7 EP300 MAPK10 VEGFA PREX1 ATG14 TRAF2 PIK3R5 ITPR1 TBK1 PIK3R6
0.00814754312271874	12	192	3.71028645833333	Transcriptional misregulation in cancer	http://www.genome.jp/kegg-bin/show_pathway?hsa05202	ETV1 MEF2C FUS GADD45B SIX4 FLT1 GADD45G KDM6A ZEB1 FEV SIN3A SUPT3H
0.0128716746073418	14	294	2.82688492063492	MAPK signaling pathway	http://www.genome.jp/kegg-bin/show_pathway?hsa04010	NFATC3 MEF2C GADD45B FLT1 MAPK10 RAPGEF2 VEGFA SOS1 TRAF2 GADD45G MAP2K5 BRAF FGFR4 MAP3K3
0.0128716746073418	9	131	4.07848282442748	FoxO signaling pathway	http://www.genome.jp/kegg-bin/show_pathway?hsa04068	GADD45B EP300 MAPK10 SOS1 GADD45G FBXO25 FBXO32 BRAF IRS2
0.0128716746073418	9	137	3.89986313868613	Yersinia infection	http://www.genome.jp/kegg-bin/show_pathway?hsa05135	LCP2 ROCK1 NFATC3 MAPK10 TRAF2 VAV1 LCK TBK1 ARHGEF12
0.0128716746073418	6	58	6.14116379310345	Endometrial cancer	http://www.genome.jp/kegg-bin/show_pathway?hsa05213	TCF7 GADD45B APC2 SOS1 GADD45G BRAF
0.0135020551815784	7	86	4.83200096899225	Colorectal cancer	http://www.genome.jp/kegg-bin/show_pathway?hsa05210	TCF7 GADD45B MAPK10 APC2 SOS1 GADD45G BRAF
0.0179053190614901	7	93	4.46830197132616	TGF-beta signaling pathway	http://www.genome.jp/kegg-bin/show_pathway?hsa04350	ROCK1 EP300 SMAD7 SMURF2 BMP4 ACVR1B BMPR1B
0.0179053190614901	6	69	5.16213768115942	Adipocytokine signaling pathway	http://www.genome.jp/kegg-bin/show_pathway?hsa04920	ACACB MAPK10 TRAF2 SOCS3 IRS2 CPT1B
0.0179053190614901	6	68	5.23805147058824	Renal cell carcinoma	http://www.genome.jp/kegg-bin/show_pathway?hsa05211	EP300 GAB1 VEGFA SOS1 FLCN BRAF
0.0273268137170237	19	530	2.1281643081761	Pathways in cancer	http://www.genome.jp/kegg-bin/show_pathway?hsa05200	DAPK2 PTGER3 ROCK1 TCF7 NCOA1 GADD45B EP300 MAPK10 VEGFA APC2 SOS1 BMP4 TRAF2 GADD45G STAT4 BRAF FGFR4 HEY1 ARHGEF12
0.0297183401888726	9	166	3.21856174698795	CGMP-PKG signaling pathway	http://www.genome.jp/kegg-bin/show_pathway?hsa04022	GTF2IRD1 PPP1R12A ROCK1 NFATC3 MEF2C PIK3R5 ITPR1 IRS2 PIK3R6
0.0297183401888726	8	137	3.46654501216545	Insulin signaling pathway	http://www.genome.jp/kegg-bin/show_pathway?hsa04910	ACACB MAPK10 SOS1 BRAF INPPL1 EXOC7 SOCS3 IRS2
0.0297183401888726	10	202	2.93884075907591	Proteoglycans in cancer	http://www.genome.jp/kegg-bin/show_pathway?hsa05205	PPP1R12A ROCK1 TFAP4 GAB1 VEGFA SOS1 VAV1 ITPR1 BRAF ARHGEF12
0.0401452811875349	4	37	6.41779279279279	Thyroid cancer	http://www.genome.jp/kegg-bin/show_pathway?hsa05216	TCF7 GADD45B GADD45G BRAF
0.0401452811875349	8	147	3.23072562358277	Breast cancer	http://www.genome.jp/kegg-bin/show_pathway?hsa05224	TCF7 NCOA1 GADD45B APC2 SOS1 GADD45G BRAF HEY1
0.0450719127054843	5	63	4.71147486772487	Basal cell carcinoma	http://www.genome.jp/kegg-bin/show_pathway?hsa05217	TCF7 GADD45B APC2 BMP4 GADD45G
0.0457529097275969	6	92	3.87160326086956	Th1 and Th2 cell differentiation	http://www.genome.jp/kegg-bin/show_pathway?hsa04658	NFATC3 TBX21 MAPK10 STAT4 LCK MAML3
0.0457529097275969	8	154	3.08387445887446	Oxytocin signaling pathway	http://www.genome.jp/kegg-bin/show_pathway?hsa04921	PPP1R12A ROCK1 NFATC3 MEF2C MAP2K5 PIK3R5 ITPR1 PIK3R6
0.0457529097275969	10	224	2.65020461309524	Human cytomegalovirus infection	http://www.genome.jp/kegg-bin/show_pathway?hsa05163	PTGER3 ROCK1 NFATC3 VEGFA SOS1 TRAF2 ITPR1 AKAP13 TBK1 ARHGEF12
0.045852593410552	7	124	3.35122647849462	Platelet activation	http://www.genome.jp/kegg-bin/show_pathway?hsa04611	LCP2 PPP1R12A ROCK1 PIK3R5 ITPR1 ARHGEF12 PIK3R6
0.0505283241089801	6	97	3.67203608247423	Phosphatidylinositol signaling system	http://www.genome.jp/kegg-bin/show_pathway?hsa04070	IP6K2 MTMR3 ITPKB ITPR1 DGKI INPPL1
0.0505283241089801	8	161	2.94979296066253	MicroRNAs in cancer	http://www.genome.jp/kegg-bin/show_pathway?hsa05206	ROCK1 EP300 DICER1 VEGFA APC2 SOS1 ZEB1 IRS2
0.0562144370707393	9	200	2.67140625	Focal adhesion	http://www.genome.jp/kegg-bin/show_pathway?hsa04510	PPP1R12A ROCK1 FLT1 MAPK10 VEGFA SOS1 ITGA7 VAV1 BRAF
0.0616518485022514	6	103	3.45813106796116	T cell receptor signaling pathway	http://www.genome.jp/kegg-bin/show_pathway?hsa04660	LCP2 NFATC3 MAPK10 SOS1 VAV1 LCK
0.0684698272437593	5	76	3.90556469298246	Pancreatic cancer	http://www.genome.jp/kegg-bin/show_pathway?hsa05212	GADD45B MAPK10 VEGFA GADD45G BRAF
0.0695276785640477	6	108	3.29803240740741	Insulin resistance	http://www.genome.jp/kegg-bin/show_pathway?hsa04931	ACACB MAPK10 TBC1D4 SOCS3 IRS2 CPT1B
0.0695276785640477	10	249	2.38411981258367	Salmonella infection	http://www.genome.jp/kegg-bin/show_pathway?hsa05132	VPS41 EXOC5 TCF7 RIPK2 MAPK10 TRAF2 GCC2 VPS39 EXOC7 DYNC2H1
0.070401741347482	7	142	2.92642312206573	Spinocerebellar ataxia	http://www.genome.jp/kegg-bin/show_pathway?hsa05017	ATG2B ULK2 MAPK10 ATG2A ATG14 TRAF2 ITPR1
0.07048008874845	5	79	3.75725210970464	EGFR tyrosine kinase inhibitor resistance	http://www.genome.jp/kegg-bin/show_pathway?hsa01521	GAB1 VEGFA SOS1 BRAF AXL
0.0738195795088437	9	217	2.46212557603687	Regulation of actin cytoskeleton	http://www.genome.jp/kegg-bin/show_pathway?hsa04810	PPP1R12A ROCK1 APC2 SOS1 ITGA7 VAV1 BRAF FGFR4 ARHGEF12
0.0795148062449264	7	148	2.80778434684685	Gastric cancer	http://www.genome.jp/kegg-bin/show_pathway?hsa05226	TCF7 GADD45B GAB1 APC2 SOS1 GADD45G BRAF
0.0932429220156421	6	119	2.99317226890756	Growth hormone synthesis, secretion and action	http://www.genome.jp/kegg-bin/show_pathway?hsa04935	EP300 MAPK10 SOS1 ITPR1 SOCS3 IRS2
0.0951721831961104	6	121	2.94369834710744	Thyroid hormone signaling pathway	http://www.genome.jp/kegg-bin/show_pathway?hsa04919	NCOA1 EP300 BMP4 TBC1D4 NCOA2 SIN3A
0.0965706912070436	4	59	4.02471751412429	Notch signaling pathway	http://www.genome.jp/kegg-bin/show_pathway?hsa04330	EP300 HEY1 NCOR2 MAML3
0.105733948951137	7	161	2.58106884057971	Hepatitis B	http://www.genome.jp/kegg-bin/show_pathway?hsa05161	NFATC3 EP300 MAPK10 SOS1 STAT4 BRAF TBK1
0.108308108110001	5	93	3.19164426523297	GnRH signaling pathway	http://www.genome.jp/kegg-bin/show_pathway?hsa04912	MAPK10 SOS1 EGR1 ITPR1 MAP3K3
0.120187139077035	7	167	2.48833582834331	Hepatocellular carcinoma	http://www.genome.jp/kegg-bin/show_pathway?hsa05225	TCF7 GADD45B GAB1 APC2 SOS1 GADD45G BRAF
0.121363114547156	5	97	3.06003006872852	Prostate cancer	http://www.genome.jp/kegg-bin/show_pathway?hsa05215	TCF7 EP300 SOS1 ZEB1 BRAF
0.126812237579544	8	210	2.26150793650794	Rap1 signaling pathway	http://www.genome.jp/kegg-bin/show_pathway?hsa04015	LCP2 FLT1 RAPGEF2 VEGFA VAV1 BRAF FGFR4 CTNND1
0.126812237579544	6	134	2.65811567164179	Vascular smooth muscle contraction	http://www.genome.jp/kegg-bin/show_pathway?hsa04270	PPP1R12A ROCK1 ADM2 ITPR1 BRAF ARHGEF12
0.130367542540388	4	68	3.49203431372549	Fc epsilon RI signaling pathway	http://www.genome.jp/kegg-bin/show_pathway?hsa04664	LCP2 MAPK10 SOS1 VAV1
0.133328647686341	8	214	2.21923676012461	Lipid and atherosclerosis	http://www.genome.jp/kegg-bin/show_pathway?hsa05417	NFATC3 MAPK10 TRAF2 VAV1 POU2F1 ITPR1 TBK1 MIB2
0.133328647686341	6	138	2.58106884057971	Fluid shear stress and atherosclerosis	http://www.genome.jp/kegg-bin/show_pathway?hsa05418	MEF2C MAPK10 VEGFA BMP4 MAP2K5 BMPR1B
0.139042496474693	3	41	4.34375	Bladder cancer	http://www.genome.jp/kegg-bin/show_pathway?hsa05219	DAPK2 VEGFA BRAF
0.139906868216536	4	72	3.29803240740741	Mitophagy	http://www.genome.jp/kegg-bin/show_pathway?hsa04137	MAPK10 USP8 TBK1 NBR1
0.139906868216536	5	106	2.80021619496855	Parathyroid hormone synthesis, secretion and action	http://www.genome.jp/kegg-bin/show_pathway?hsa04928	MEF2C EGR1 ITPR1 BRAF AKAP13
0.139906868216536	4	72	3.29803240740741	Non-small cell lung cancer	http://www.genome.jp/kegg-bin/show_pathway?hsa05223	GADD45B SOS1 GADD45G BRAF
0.141688254506907	10	306	1.94001906318083	Huntington disease	http://www.genome.jp/kegg-bin/show_pathway?hsa05016	ATG2B ULK2 REST EP300 MAPK10 ATG2A ATG14 TRAF2 ITPR1 SIN3A
0.141688254506907	8	222	2.13926426426426	Human T-cell leukemia virus 1 infection	http://www.genome.jp/kegg-bin/show_pathway?hsa05166	NFATC3 EP300 CRTC1 MAPK10 EGR1 CRTC3 LCK MAP3K3
0.148683887319117	4	75	3.16611111111111	Glioma	http://www.genome.jp/kegg-bin/show_pathway?hsa05214	GADD45B SOS1 GADD45G BRAF
0.152171663946833	4	76	3.12445175438596	Chronic myeloid leukemia	http://www.genome.jp/kegg-bin/show_pathway?hsa05220	GADD45B SOS1 GADD45G BRAF
0.158747286968692	8	231	2.05591630591631	Ras signaling pathway	http://www.genome.jp/kegg-bin/show_pathway?hsa04014	GAB2 FLT1 MAPK10 GAB1 VEGFA SOS1 FGFR4 TBK1
0.158747286968692	3	46	3.87160326086956	Type II diabetes mellitus	http://www.genome.jp/kegg-bin/show_pathway?hsa04930	MAPK10 SOCS3 IRS2
0.159325039981316	7	191	2.17566535776614	Chemokine signaling pathway	http://www.genome.jp/kegg-bin/show_pathway?hsa04062	ROCK1 SOS1 PREX1 PIK3R5 VAV1 BRAF PIK3R6
0.172729472893359	4	81	2.93158436213992	B cell receptor signaling pathway	http://www.genome.jp/kegg-bin/show_pathway?hsa04662	NFATC3 SOS1 VAV1 INPPL1
0.181417632706148	8	240	1.97881944444444	Calcium signaling pathway	http://www.genome.jp/kegg-bin/show_pathway?hsa04020	PTGER3 TACR2 FLT1 VEGFA PDE1B ITPKB ITPR1 FGFR4
0.186556131297	4	84	2.82688492063492	ErbB signaling pathway	http://www.genome.jp/kegg-bin/show_pathway?hsa04012	MAPK10 GAB1 SOS1 BRAF
0.190780603659747	7	202	2.05718853135314	Epstein-Barr virus infection	http://www.genome.jp/kegg-bin/show_pathway?hsa05169	GADD45B MAPK10 TRAF2 GADD45G SIN3A TBK1 NCOR2

## Sheet: Ext.data Fig.1b
Enrichment FDR	nGenes	Pathway Genes	Fold Enrichment	Pathway	URL	Genes
4.54863173754563e-54	206	1527	3.34999493503288	Metabolic pathways	http://www.genome.jp/kegg-bin/show_pathway?hsa01100	DPM1 AK2 NDUFAB1 ELOVL5 CHDH AGPS ALAS1 DERA B4GALT7 MRI1 H6PD MSMO1 PIGV DGAT2 CS OAT NDUFB4 MTHFD2 FECH IDI1 ASNS HSD17B10 P4HA2 ENO1 PGM1 AACS BCKDHB OXCT1 HADHA CAD ACOX3 PIGS GANAB NDUFB2 DLD FH COMT HSD3B7 UPB1 GCAT MIOX ACO2 GNPNAT1 GSTZ1 MTHFD1 HAO1 AHCY PGK1 FAH SQLE ASAH1 DHDH MINPP1 ASPA SC5D DAO MVK ALDH2 GAPDH CHPT1 TPI1 LDHB DSE NNT HGD PCCB NDUFS7 GGCX ODC1 LCT DHCR24 SCP2 CTH ACAD…
3.45648672796972e-52	65	134	12.0454914967645	Ribosome	http://www.genome.jp/kegg-bin/show_pathway?hsa03010	RPS20 RPL18 RPL31 RPS5 MRPL28 RPLP0 RPS16 RPS19 RPL18A RPL28 MRPL27 RPL34 RPS13 RPS12 RPL24 RPS15 MRPS15 RPS10 RPL23 RPL36 RPL27 MRPL35 RPS15A MRPL15 RPLP1 RPS24 RPS11 RPL13A RPL11 MRPL9 RPS27A RPL32 RPS3A RPL37 RPL10 RPL7 RPS3 FAU RPL30 MRPL17 RPL29 MRPS18C RPL22L1 RPL9 RPS14 RPL27A RPL13 RPS21 RPS7 RPL15 MRPS16 RPL35A RPS23 RPL14 MRPL21 RPL37A RPL12 RPL23A RPL10A RPL39 RPS29 UBA52 RPS28 RPL17 M…
3.21339977451757e-24	54	232	5.77991886409736	Coronavirus disease	http://www.genome.jp/kegg-bin/show_pathway?hsa05171	RPS20 RPL18 RPL31 RPS5 RPLP0 RPS16 RPS19 RPL18A RPL28 RPL34 RPS13 RPS12 RPL24 RPS15 RPS10 RPL23 RPL36 RPL27 RPS15A RPLP1 RPS24 RPS11 RPL13A RPL11 RPS27A RPL32 RPS3A RPL37 RPL10 RPL7 RPS3 FAU RPL30 RPL29 RPL22L1 RPL9 RPS14 RPL27A RPL13 RPS21 RPS7 RPL15 RPL35A RPS23 RPL14 RPL37A RPL12 RPL23A RPL10A RPL39 RPS29 UBA52 RPS28 RPL17
8.7118632554243e-23	45	169	6.61213597865182	Protein processing in endoplasmic reticulum	http://www.genome.jp/kegg-bin/show_pathway?hsa04141	SEC62 HSPA5 TRAM1 DNAJA2 SEL1L DERL2 LMAN1 ERO1B GANAB DNAJB11 XBP1 DNAJC3 SEC61B UBE2D3 SEC24A SSR3 RPN2 SIL1 SSR1 RRBP1 DAD1 PRKCSH SEC61G EDEM1 STT3A CKAP4 UGGT1 DERL1 SEC31A PDIA6 SAR1B PDIA4 SEC13 SYVN1 SSR2 DNAJC5G RPN1 HSP90B1 PDIA3 LMAN2 SEC24C SSR4 P4HB TXNDC5 DDOST
8.44234496289383e-20	35	115	7.55763948091314	Carbon metabolism	http://www.genome.jp/kegg-bin/show_pathway?hsa01200	CS ENO1 ACOX3 DLD FH ACO2 HAO1 PGK1 GAPDH TPI1 PCCB SDHB DLST ALDH6A1 CAT ACO1 GOT2 ECHS1 PDHA1 SUCLA2 IDH1 ESD AMT MDH2 PSPH DLAT ACOX1 SUCLG1 IDH3A PDHB SUCLG2 PCCA SHMT2 PGP SDHD
5.91290609699894e-15	17	30	14.0716049382716	Citrate cycle (TCA cycle)	http://www.genome.jp/kegg-bin/show_pathway?hsa00020	DLD FH ACO2 SDHB DLST ACO1 PCK1 ACLY PDHA1 IDH1 MDH2 DLAT SUCLG1 IDH3A PDHB SUCLG2 SDHD
5.74054234434937e-13	16	32	12.4161220043573	Propanoate metabolism	http://www.genome.jp/kegg-bin/show_pathway?hsa00640	BCKDHB HADHA ACOX3 DLD LDHB PCCB ALDH6A1 ECHS1 SUCLA2 DBT ACOX1 SUCLG1 SUCLG2 PCCA ABAT BCKDHA
5.59690065796587e-12	18	48	9.31209150326798	Valine, leucine and isoleucine degradation	http://www.genome.jp/kegg-bin/show_pathway?hsa00280	HSD17B10 AACS BCKDHB OXCT1 HADHA DLD ALDH2 PCCB ACADM ALDH6A1 ECHS1 IVD DBT HADHB ALDH7A1 PCCA ABAT BCKDHA
5.12240819764921e-11	34	203	4.15909505564678	Diabetic cardiomyopathy	http://www.genome.jp/kegg-bin/show_pathway?hsa05415	NDUFAB1 MPC1 NDUFB4 PDK3 VDAC3 GSK3B MMP2 NDUFB2 GAPDH NDUFS7 SDHB NDUFB3 NDUFA1 NDUFA5 NDUFA10 NDUFA2 PDHA1 CD36 NDUFB5 NDUFA9 NDUFB11 PLCB3 NDUFS2 COL1A2 NDUFB6 NDUFB8 PDHB NDUFS5 NDUFA11 NDUFA12 NDUFA13 PPARA SDHD VDAC1
4.4271684234649e-10	12	23	12.9559533958511	Protein export	http://www.genome.jp/kegg-bin/show_pathway?hsa03060	SEC62 HSPA5 SPCS1 SPCS3 SEC61G SRP14 SEC11A SRP9 SRPRB SRP68 SRP72 SRPRA
1.51308577114135e-09	16	50	7.94631808278867	N-Glycan biosynthesis	http://www.genome.jp/kegg-bin/show_pathway?hsa00510	DPM1 GANAB RPN2 ALG2 ALG5 DAD1 MGAT1 STT3A ALG8 RPN1 MGAT2 DPAGT1 ALG14 DOLK MAN2A2 DDOST
3.01379042862094e-09	27	155	4.32561669829222	Non-alcoholic fatty liver disease	http://www.genome.jp/kegg-bin/show_pathway?hsa04932	NDUFAB1 NDUFB4 SREBF1 GSK3B NDUFB2 XBP1 NDUFS7 SDHB NDUFB3 NDUFA1 NDUFA5 NDUFA10 NDUFA2 NDUFB5 NDUFA9 NDUFB11 NDUFS2 NDUFB6 NDUFB8 NDUFS5 NDUFA11 PRKAG1 NDUFA12 NDUFA13 PPARA SDHD CEBPA
1.04137411322291e-08	19	82	5.75381263616558	Peroxisome	http://www.genome.jp/kegg-bin/show_pathway?hsa04146	AGPS PEX3 ACOX3 HAO1 PXMP4 DAO MVK SOD2 PECR SCP2 ABCD3 CAT PRDX5 HSD17B4 IDH1 SOD1 ACOX1 PXMP2 MPV17L2
1.45425804256308e-08	24	134	4.44756609111306	Oxidative phosphorylation	http://www.genome.jp/kegg-bin/show_pathway?hsa00190	NDUFAB1 NDUFB4 NDUFB2 LHPP NDUFS7 SDHB NDUFB3 NDUFA1 NDUFA5 NDUFA10 NDUFA2 NDUFB5 NDUFA9 NDUFB11 NDUFS2 NDUFB6 NDUFB8 NDUFS5 NDUFA11 PPA1 NDUFA12 ATP6V0A2 NDUFA13 SDHD
1.45425804256308e-08	12	30	9.93289760348584	Glyoxylate and dicarboxylate metabolism	http://www.genome.jp/kegg-bin/show_pathway?hsa00630	CS DLD ACO2 HAO1 PCCB CAT ACO1 AMT MDH2 PCCA SHMT2 PGP
5.36567867849148e-08	13	40	8.07047930283224	Glycine, serine and threonine metabolism	http://www.genome.jp/kegg-bin/show_pathway?hsa00260	CHDH ALAS1 DLD GCAT DAO CTH GNMT GAMT DMGDH AMT PSPH ALDH7A1 SHMT2
1.75825619594455e-07	33	266	3.08069192589316	Parkinson disease	http://www.genome.jp/kegg-bin/show_pathway?hsa05012	NDUFAB1 HSPA5 NDUFB4 VDAC3 NDUFB2 XBP1 TXN2 SLC11A2 NDUFS7 SDHB NDUFB3 NDUFA1 TRAP1 NDUFA5 NDUFA10 ADRM1 NDUFA2 NDUFB5 NDUFA9 SOD1 RPS27A NDUFB11 NDUFS2 PSMD6 NDUFB6 NDUFB8 NDUFS5 NDUFA11 NDUFA12 NDUFA13 SDHD VDAC1 UBA52
4.52568926038126e-07	29	223	3.22930527467589	Chemical carcinogenesis	http://www.genome.jp/kegg-bin/show_pathway?hsa05208	NDUFAB1 NDUFB4 ARAF VDAC3 NDUFB2 SOD2 NDUFS7 SDHB NDUFB3 CAT NDUFA1 NDUFA5 NDUFA10 NDUFA2 NDUFB5 NDUFA9 SOD1 MGST3 ACP1 NDUFB11 NDUFS2 NDUFB6 NDUFB8 NDUFS5 NDUFA11 NDUFA12 NDUFA13 SDHD VDAC1
5.91409215014446e-07	16	75	5.29754538852578	PPAR signaling pathway	http://www.genome.jp/kegg-bin/show_pathway?hsa03320	ACOX3 PLTP UCP1 SLC27A6 SCP2 ACADM PCK1 ACSBG2 FABP2 PLIN2 ACOX1 SLC27A4 FABP6 LPL PPARA PLIN5
7.51589968498453e-07	15	67	5.55945761389133	Glycolysis / Gluconeogenesis	http://www.genome.jp/kegg-bin/show_pathway?hsa00010	ENO1 PGM1 DLD PGK1 ALDH2 GAPDH TPI1 LDHB PCK1 G6PC1 PDHA1 GALM DLAT ALDH7A1 PDHB
3.49397761787224e-06	15	75	4.96644880174292	Biosynthesis of amino acids	http://www.genome.jp/kegg-bin/show_pathway?hsa01230	CS ASNS ENO1 ACO2 PGK1 GAPDH TPI1 CTH ACO1 GOT2 IDH1 PSPH IDH3A MAT2A SHMT2
7.26041052278202e-06	8	20	9.93289760348584	Steroid biosynthesis	http://www.genome.jp/kegg-bin/show_pathway?hsa00100	MSMO1 SQLE SC5D DHCR24 EBP NSDHL TM7SF2 DHCR7
8.98015296500696e-06	43	475	2.24797156289416	Pathways of neurodegeneration	http://www.genome.jp/kegg-bin/show_pathway?hsa05022	NDUFAB1 HSPA5 NDUFB4 HSD17B10 ARAF VDAC3 GSK3B NDUFB2 XBP1 NDUFS7 SDHB NDUFB3 CAT VAPB NDUFA1 TRAP1 NDUFA5 TOMM40 NDUFA10 ADRM1 NDUFA2 NDUFB5 DERL1 NDUFA9 SOD1 RPS27A NDUFB11 SIGMAR1 PLCB3 NDUFS2 PSMD6 GPX8 NDUFB6 NDUFB8 CTNNB1 NDUFS5 PPID NDUFA11 NDUFA12 NDUFA13 SDHD VDAC1 UBA52
2.37538577931993e-05	11	47	5.81180178927363	Pyruvate metabolism	http://www.genome.jp/kegg-bin/show_pathway?hsa00620	DLD FH ALDH2 LDHB PCK1 GLO1 PDHA1 MDH2 DLAT ALDH7A1 PDHB
2.4828807166983e-05	20	148	3.3557086498263	Retrograde endocannabinoid signaling	http://www.genome.jp/kegg-bin/show_pathway?hsa04723	NDUFAB1 NDUFB4 NDUFB2 NDUFS7 NDUFB3 NDUFA1 NDUFA5 NDUFA10 NDUFA2 NDUFB5 NDUFA9 NDUFB11 PLCB3 NDUFS2 NDUFB6 NDUFB8 NDUFS5 NDUFA11 NDUFA12 NDUFA13
2.51594573045783e-05	12	57	5.22784084393991	Fatty acid metabolism	http://www.genome.jp/kegg-bin/show_pathway?hsa01212	ELOVL5 HADHA ACOX3 SCP2 ACADM ECHS1 ACSBG2 HSD17B4 HADHB ACOX1 FASN HACD2
2.52152175836003e-05	9	31	7.20936116382037	Beta-Alanine metabolism	http://www.genome.jp/kegg-bin/show_pathway?hsa00410	HADHA ACOX3 UPB1 ALDH2 ALDH6A1 ECHS1 CNDP2 ACOX1 ALDH7A1
2.52152175836003e-05	10	39	6.36724205351656	Various types of N-glycan biosynthesis	http://www.genome.jp/kegg-bin/show_pathway?hsa00513	RPN2 ALG2 DAD1 MGAT1 STT3A RPN1 MGAT2 ALG14 MAN2A2 DDOST
2.57421861759512e-05	31	306	2.51568485055605	Huntington disease	http://www.genome.jp/kegg-bin/show_pathway?hsa05016	NDUFAB1 NDUFB4 VDAC3 NDUFB2 UCP1 SOD2 NDUFS7 SDHB NDUFB3 CLTA NDUFA1 NDUFA5 NDUFA10 ADRM1 NDUFA2 NDUFB5 NDUFA9 CLTC SOD1 NDUFB11 PLCB3 NDUFS2 GPX8 NDUFB6 NDUFB8 NDUFS5 NDUFA11 NDUFA12 NDUFA13 SDHD VDAC1
4.26089953996619e-05	20	155	3.2041605172535	Biosynthesis of cofactors	http://www.genome.jp/kegg-bin/show_pathway?hsa01240	AK2 ALAS1 MTHFD2 FECH CAD DLD MTHFD1 ALDH2 GGCX LIAS COQ3 FPGS FLAD1 CMPK1 HAAO MAT2A SDR16C5 GMPPB SHMT2 HMBS
4.45523301261057e-05	10	42	5.91243904969395	Tryptophan metabolism	http://www.genome.jp/kegg-bin/show_pathway?hsa00380	HADHA DLD ALDH2 ALDH8A1 DLST CAT ECHS1 HAAO ALDH7A1 DHTKD1
4.45523301261057e-05	34	363	2.3258851137639	Amyotrophic lateral sclerosis	http://www.genome.jp/kegg-bin/show_pathway?hsa05014	NDUFAB1 HSPA5 NDUFB4 NDUFB2 XBP1 NDUFS7 SDHB NDUFB3 CAT VAPB NDUFA1 NDUFA5 TOMM40 NDUFA10 ADRM1 NDUFA2 NDUFB5 DERL1 NDUFA9 SOD1 NDUFB11 SIGMAR1 SEC13 NDUFS2 PSMD6 GPX8 NDUFB6 NDUFB8 NDUFS5 NDUFA11 NDUFA12 NDUFA13 SDHD VDAC1
5.03442239723812e-05	28	272	2.5562604126618	Prion disease	http://www.genome.jp/kegg-bin/show_pathway?hsa05020	NDUFAB1 HSPA5 NDUFB4 VDAC3 GSK3B NDUFB2 CAV1 NDUFS7 SDHB NDUFB3 NDUFA1 NDUFA5 NDUFA10 ADRM1 NDUFA2 NDUFB5 NDUFA9 SOD1 NDUFB11 NDUFS2 NDUFB6 NDUFB8 NDUFS5 NDUFA11 NDUFA12 NDUFA13 SDHD VDAC1
5.27244001667575e-05	35	383	2.26926511828985	Alzheimer disease	http://www.genome.jp/kegg-bin/show_pathway?hsa05010	NDUFAB1 NDUFB4 HSD17B10 ARAF VDAC3 GSK3B NDUFB2 XBP1 SLC11A2 GAPDH NDUFS7 SDHB NDUFB3 NDUFA1 NDUFA5 NDUFA10 ADRM1 NDUFA2 NDUFB5 NDUFA9 NDUFB11 PLCB3 NDUFS2 NDUFB6 NDUFB8 CTNNB1 NDUFS5 PPID NDUFA11 LPL NDUFA12 NDUFA13 SDHD PSENEN VDAC1
6.70530237290074e-05	25	232	2.67588836300804	Thermogenesis	http://www.genome.jp/kegg-bin/show_pathway?hsa04714	NDUFAB1 NDUFB4 NDUFB2 UCP1 NDUFS7 SDHB NDUFB3 NDUFA1 SMARCA4 NDUFA5 NDUFA10 NDUFA2 NDUFB5 NDUFA9 NDUFB11 NDUFS2 NDUFB6 NDUFB8 NDUFS5 NDUFA11 PRKAG1 NDUFA12 NDUFA13 SLC25A29 SDHD
0.000204814376548252	10	50	4.96644880174292	Cysteine and methionine metabolism	http://www.genome.jp/kegg-bin/show_pathway?hsa00270	MRI1 AHCY LDHB CTH AMD1 GOT2 CDO1 MDH2 MAT2A TAT
0.000239014497733471	10	51	4.86906745268914	Arginine and proline metabolism	http://www.genome.jp/kegg-bin/show_pathway?hsa00330	OAT DAO ALDH2 ODC1 AMD1 GOT2 GAMT CNDP2 ALDH4A1 ALDH7A1
0.000555241470891697	6	19	7.84176126590987	2-Oxocarboxylic acid metabolism	http://www.genome.jp/kegg-bin/show_pathway?hsa01210	CS ACO2 ACO1 GOT2 IDH1 IDH3A
0.00110886856269409	13	98	3.29407318482949	Glycerophospholipid metabolism	http://www.genome.jp/kegg-bin/show_pathway?hsa00564	LYPLA2 TAZ CHPT1 LPCAT3 PLA1A PLPP5 AGPAT3 PCYT1A ETNPPL MBOAT1 LCLAT1 PCYT2 LCAT
0.00110886856269409	9	50	4.46980392156863	Cholesterol metabolism	http://www.genome.jp/kegg-bin/show_pathway?hsa04979	VDAC3 PLTP VAPB CD36 NCEH1 LIPC LPL LCAT VDAC1
0.00197046719846413	8	43	4.61995237371434	Fatty acid degradation	http://www.genome.jp/kegg-bin/show_pathway?hsa00071	HADHA ALDH2 ACADM ECHS1 ACSBG2 HADHB ACOX1 ALDH7A1
0.00415994340150383	6	27	5.51827644638102	Biosynthesis of unsaturated fatty acids	http://www.genome.jp/kegg-bin/show_pathway?hsa01040	ELOVL5 ACOX3 SCP2 HSD17B4 ACOX1 HACD2
0.00423200627277536	9	60	3.72483660130719	Glycerolipid metabolism	http://www.genome.jp/kegg-bin/show_pathway?hsa00561	DGAT2 ALDH2 PLPP5 AGPAT3 ALDH7A1 LIPC MBOAT1 LCLAT1 LPL
0.00488320941907229	6	28	5.32119514472456	Butanoate metabolism	http://www.genome.jp/kegg-bin/show_pathway?hsa00650	AACS OXCT1 HADHA ECHS1 BDH2 ABAT
0.00633658774316421	5	20	6.20806100217865	One carbon pool by folate	http://www.genome.jp/kegg-bin/show_pathway?hsa00670	MTHFD2 MTHFD1 ALDH1L2 AMT SHMT2
0.00751634261659933	3	6	12.4161220043573	Phosphonate and phosphinate metabolism	http://www.genome.jp/kegg-bin/show_pathway?hsa00440	CHPT1 PCYT1A PCYT2
0.00817255111646666	7	42	4.13870733478577	Fat digestion and absorption	http://www.genome.jp/kegg-bin/show_pathway?hsa04975	NPC1L1 DGAT2 GOT2 CD36 MTTP FABP2 SLC27A4
0.00924525963951858	5	22	5.64369182016241	Histidine metabolism	http://www.genome.jp/kegg-bin/show_pathway?hsa00340	ASPA ALDH2 CNDP2 AMDHD1 ALDH7A1
0.00924525963951858	5	22	5.64369182016241	Terpenoid backbone biosynthesis	http://www.genome.jp/kegg-bin/show_pathway?hsa00900	IDI1 MVK ICMT DHDDS FDPS
0.0168979982869152	6	36	4.13870733478577	Tyrosine metabolism	http://www.genome.jp/kegg-bin/show_pathway?hsa00350	COMT GSTZ1 FAH HGD GOT2 TAT
0.0191107215517423	6	37	4.02685037979156	Alanine, aspartate and glutamate metabolism	http://www.genome.jp/kegg-bin/show_pathway?hsa00250	ASNS CAD ASPA GOT2 ALDH4A1 ABAT
0.0218537878852959	11	107	2.55284751491458	Glucagon signaling pathway	http://www.genome.jp/kegg-bin/show_pathway?hsa04922	LDHB PCK1 PRMT1 G6PC1 PDHA1 PLCB3 SLC2A2 PDHB SIK2 PRKAG1 PPARA
0.022185757636414	5	27	4.59856370531752	Fatty acid elongation	http://www.genome.jp/kegg-bin/show_pathway?hsa00062	ELOVL5 HADHA ECHS1 HADHB HACD2
0.024925419555884	13	141	2.28949767456234	Alcoholic liver disease	http://www.genome.jp/kegg-bin/show_pathway?hsa04936	SREBF1 GSK3B ACOX3 CCND1 ALDH2 ACADM LEF1 ACOX1 ALDH7A1 CTNNB1 FASN PRKAG1 PPARA
0.0445829753171559	3	11	6.77243018419489	Ubiquinone and other terpenoid-quinone biosynthesis	http://www.genome.jp/kegg-bin/show_pathway?hsa00130	GGCX COQ3 TAT
0.0614679238773804	10	108	2.29928185265876	Insulin resistance	http://www.genome.jp/kegg-bin/show_pathway?hsa04931	SREBF1 GSK3B SLC27A6 PCK1 G6PC1 CD36 SLC2A2 SLC27A4 PRKAG1 PPARA
0.0668506969732442	7	63	2.75913822319051	Lysine degradation	http://www.genome.jp/kegg-bin/show_pathway?hsa00310	HADHA DLD ALDH2 DLST ECHS1 ALDH7A1 DHTKD1
0.0967081690873815	4	26	3.82034523210994	Glycosylphosphatidylinositol (GPI)-anchor biosynthesis	http://www.genome.jp/kegg-bin/show_pathway?hsa00563	PIGV PIGS PIGM GPAA1
0.135165133464192	7	73	2.38117408302743	Inositol phosphate metabolism	http://www.genome.jp/kegg-bin/show_pathway?hsa00562	MIOX MINPP1 TPI1 ALDH6A1 MTMR6 PLCB3 PIP4K2C
0.138469661549581	3	17	4.38216070742022	Primary bile acid biosynthesis	http://www.genome.jp/kegg-bin/show_pathway?hsa00120	HSD3B7 SCP2 HSD17B4
0.138469661549581	6	58	2.56885282848772	Endometrial cancer	http://www.genome.jp/kegg-bin/show_pathway?hsa05213	CTNNA1 ARAF GSK3B CCND1 LEF1 CTNNB1
0.160429107182123	10	128	1.94001906318083	Lysosome	http://www.genome.jp/kegg-bin/show_pathway?hsa04142	AP1B1 ASAH1 AP1S1 SLC11A2 CLTA CD164 CLTC AP1G1 ATP6V0A2 ENTPD4
0.163104685624053	7	77	2.25747672806496	Arrhythmogenic right ventricular cardiomyopathy	http://www.genome.jp/kegg-bin/show_pathway?hsa05412	CTNNA1 SGCG ITGB4 LEF1 LMNA CTNNB1 LAMA2
0.181172630910934	5	47	2.64172808603347	Carbohydrate digestion and absorption	http://www.genome.jp/kegg-bin/show_pathway?hsa04973	LCT G6PC1 ATP1B1 PLCB3 SLC2A2
0.19935737294314	3	20	3.72483660130719	Glycosaminoglycan biosynthesis	http://www.genome.jp/kegg-bin/show_pathway?hsa00532	B4GALT7 DSE CHSY1

## Sheet: Ext.data Fig.1c
	Y fed				Y fasted						O fed								O fasted
Fasn	1.70946	0.95173	0.795366	1.00475	0.372866	0.298502	0.253353	0.090725	0.150485	0.237235	0.241666	0.259157	0.151004	0.275958	1.57525	0.204218	0.278509	0.841623	0.157392	0.158611	0.192687	0.773587	0.143992
Hspa5	1.12329	0.508919	1.36779	1.03575	0.126559	0.172362	0.107563	0.11761	0.027482	0.035776	0.218432	0.183306	0.132745	0.283379	0.451544	0.238137	0.359086	0.352699	0.121796	0.176552	0.160311	0.339978	0.16716
Igf1rb	0.963541	1.03324	1.00322	1.15884	2.04747	2.92952	3.79062	2.83435	4.31929	3.7001	2.90925	3.42747	1.52245	1.45829	2.83501	1.44777	1.43487	2.82216	2.2819	2.57276	2.52428	1.90975	1.98866
Klf11	0.90043	0.585516	1.62444	1.38854	2.98097	4.33552	1.6256	2.42434	1.40339	2.34402	2.19491	2.64209	2.03447	2.59472	2.14719	5.92497	1.99738	0.908161	1.557	1.14951	2.15128	1.37615	3.52286
Pck1	0.975798	1.07247	0.951738	0.94778	0.687336	0.422499	0.042355	0.271167	0.012375	0.020355	0.050176	0.040971	0.045628	0.278101	0.431158	0.153246	0.283325	0.573777	0.020004	0.038786	0.037299	0.035901	0.22155
Pdk2	0.808718	1.27966	0.911618	1.03699	8.85301	5.05413	3.83905	8.15273	4.55156	4.08796	7.1143	9.97626	7.85714	5.54865	2.25938	11.1902	4.80668	2.7222	7.76729	7.20421	9.01014	7.90152	7.96852
Ppara	1.34648	0.600384	1.05313	0.84654	0.669753	0.422502	0.279225	0.125163	0.112877	0.088717	0.481404	0.596028	0.450001	0.332433	0.592692	0.623905	0.641421	0.724255	0.281036	0.332517	0.349128	0.258105	0.248886
Prkag2	1.04682	0.753196	1.19998	1.0572	2.54815	1.71455	2.74037	2.18729	1.4762	1.45406	2.33162	1.21527	2.04746	1.27662	2.16654	2.74986	1.64004	1.87309	1.59477	1.77722	2.79216	1.82098	1.91041
Srebf1	1.39126	0.844	1.0469	0.73474	0.495778	0.790252	0.456601	0.175887	0.383462	0.367884	0.45573	0.461183	0.29728	0.495845	1.13133	0.481839	0.579919	0.769794	0.287124	0.339404	0.519532	0.687061	0.201003

## Sheet: Ext.data Fig.1d
7 weeks	8 weeks	10 weeks	12 weeks	16 weeks	18 weeks	20 weeks
11.25	15	22.2222	10	12	11.3333	10.6667
25	20	11.4286	16.4706	5	15.7143	12.1429
16.6667	23.3333	14.2857	11.4286	6.42857	6.42857	5.71429
20	0	10	14.2857	14	9.33333	10.6667
15	8	12	12	13.0719	13.0719	11.7647
16	15	15.4545	11.8182	3.75	16.25	16.25
22.7273	18.3333	5.83333	15	5.71429	12.8571	11.4286
15	15	13.3333	12.2222
10	7.5	7.77778	7.27273
Number of families	1
Number of comparisons per family	21
Alpha	0.05
Tukey's multiple comparisons test	Mean Diff,	95,00% CI of diff,	Significant?	Summary	Adjusted P Value
7 weeks vs. 8 weeks	3.275	-3,503 to 10,05	No	ns	0.7527	A-B
7 weeks vs. 10 weeks	4.368	-2,411 to 11,15	No	ns	0.4404	A-C
7 weeks vs. 12 weeks	4.572	-2,207 to 11,35	No	ns	0.3849	A-D
7 weeks vs. 16 weeks	8.283	1,036 to 15,53	Yes	*	0.0156	A-E
7 weeks vs. 18 weeks	4.708	-2,539 to 11,95	No	ns	0.4303	A-F
7 weeks vs. 20 weeks	5.616	-1,631 to 12,86	No	ns	0.2284	A-G
8 weeks vs. 10 weeks	1.092	-5,686 to 7,871	No	ns	0.9988	B-C
8 weeks vs. 12 weeks	1.297	-5,482 to 8,075	No	ns	0.9969	B-D
8 weeks vs. 16 weeks	5.008	-2,239 to 12,25	No	ns	0.3559	B-E
8 weeks vs. 18 weeks	1.433	-5,814 to 8,680	No	ns	0.9963	B-F
8 weeks vs. 20 weeks	2.341	-4,906 to 9,587	No	ns	0.9534	B-G
10 weeks vs. 12 weeks	0.2042	-6,575 to 6,983	No	ns	>0,9999	C-D
10 weeks vs. 16 weeks	3.915	-3,331 to 11,16	No	ns	0.6453	C-E
10 weeks vs. 18 weeks	0.3405	-6,906 to 7,587	No	ns	>0,9999	C-F
10 weeks vs. 20 weeks	1.248	-5,998 to 8,495	No	ns	0.9983	C-G
12 weeks vs. 16 weeks	3.711	-3,536 to 10,96	No	ns	0.6996	D-E
12 weeks vs. 18 weeks	0.1363	-7,110 to 7,383	No	ns	>0,9999	D-F
12 weeks vs. 20 weeks	1.044	-6,203 to 8,291	No	ns	0.9994	D-G
16 weeks vs. 18 weeks	-3.575	-11,26 to 4,111	No	ns	0.7839	E-F
16 weeks vs. 20 weeks	-2.667	-10,35 to 5,019	No	ns	0.9351	E-G
18 weeks vs. 20 weeks	0.9078	-6,778 to 8,594	No	ns	0.9998	F-G
Test details	Mean 1	Mean 2	Mean Diff,	SE of diff,	n1	n2	q	DF
7 weeks vs. 8 weeks	16.85	13.57	3.275	2.207	9	9	2.099	50
7 weeks vs. 10 weeks	16.85	12.48	4.368	2.207	9	9	2.799	50
7 weeks vs. 12 weeks	16.85	12.28	4.572	2.207	9	9	2.93	50
7 weeks vs. 16 weeks	16.85	8.566	8.283	2.359	9	7	4.965	50
7 weeks vs. 18 weeks	16.85	12.14	4.708	2.359	9	7	2.822	50
7 weeks vs. 20 weeks	16.85	11.23	5.616	2.359	9	7	3.366	50
8 weeks vs. 10 weeks	13.57	12.48	1.092	2.207	9	9	0.7	50
8 weeks vs. 12 weeks	13.57	12.28	1.297	2.207	9	9	0.8308	50
8 weeks vs. 16 weeks	13.57	8.566	5.008	2.359	9	7	3.002	50
8 weeks vs. 18 weeks	13.57	12.14	1.433	2.359	9	7	0.8589	50
8 weeks vs. 20 weeks	13.57	11.23	2.341	2.359	9	7	1.403	50
10 weeks vs. 12 weeks	12.48	12.28	0.2042	2.207	9	9	0.1308	50
10 weeks vs. 16 weeks	12.48	8.566	3.915	2.359	9	7	2.347	50
10 weeks vs. 18 weeks	12.48	12.14	0.3405	2.359	9	7	0.2041	50
10 weeks vs. 20 weeks	12.48	11.23	1.248	2.359	9	7	0.7483	50
12 weeks vs. 16 weeks	12.28	8.566	3.711	2.359	9	7	2.224	50
12 weeks vs. 18 weeks	12.28	12.14	0.1363	2.359	9	7	0.08172	50
12 weeks vs. 20 weeks	12.28	11.23	1.044	2.359	9	7	0.6259	50
16 weeks vs. 18 weeks	8.566	12.14	-3.575	2.502	7	7	2.02	50
16 weeks vs. 20 weeks	8.566	11.23	-2.667	2.502	7	7	1.507	50
18 weeks vs. 20 weeks	12.14	11.23	0.9078	2.502	7	7	0.513	50

## Sheet: Ext.data Fig.1e
	Fed					Fasted
Young	91	80	89	102		35	35	32	44
Old	99	98	101	66	75	32	55	43	38	39
Compare cell means regardless of rows and columns
Number of families	1
Number of comparisons per family	6
Alpha	0.05
Sidak's multiple comparisons test	Mean Diff,	95,00% CI of diff,	Significant?	Summary	Adjusted P Value
Young:Fed vs. Young:Fasted	62	38,23 to 85,77	Yes	****	<0,0001
Young:Fed vs. Old:Fed	9	-14,77 to 32,77	No	ns	0.8523
Young:Fed vs. Old:Fasted	55.4	31,63 to 79,17	Yes	****	<0,0001
Young:Fasted vs. Old:Fed	-53	-76,77 to -29,23	Yes	****	<0,0001
Young:Fasted vs. Old:Fasted	-6.6	-30,37 to 17,17	No	ns	0.9609
Old:Fed vs. Old:Fasted	46.4	22,63 to 70,17	Yes	***	0.0001
Test details	Mean 1	Mean 2	Mean Diff,	SE of diff,	N1	N2	t	DF
Young:Fed vs. Young:Fasted	96.8	34.8	62	7.927	4	5	7.821	16
Young:Fed vs. Old:Fed	96.8	87.8	9	7.927	4	5	1.135	16
Young:Fed vs. Old:Fasted	96.8	41.4	55.4	7.927	4	5	6.989	16
Young:Fasted vs. Old:Fed	34.8	87.8	-53	7.927	4	5	6.686	16
Young:Fasted vs. Old:Fasted	34.8	41.4	-6.6	7.927	4	5	0.8326	16
Old:Fed vs. Old:Fasted	87.8	41.4	46.4	7.927	5	5	5.853	16

## Sheet: Ext.data Fig.1f
	Fed										Fasted
Young	1.23615	1.31226	1.01611	1.39935	1.45023	1.47568	0.939881	1.2207	1.25122	1.14505	1.09311	1.06205	1.06859	1.2757	0.927882	0.973448	1.09621	0
Old	1.90397	1.18147	1.01148	2.24994	0.620031	1.35613	1.24005				1.99834	1.06248	1.40868	1.11729	1.01017	1.19175	1.016	1.08839
Compare cell means regardless of rows and columns
Number of families	1
Number of comparisons per family	6
Alpha	0.05
Tukey's multiple comparisons test	Predicted (LS) mean diff,	95,00% CI of diff,	Significant?	Summary	Adjusted P Value
Young:Fed vs. Young:Fasted	0.3075	-0,1687 to 0,7838	No	ns	0.3128
Young:Fed vs. Old:Fed	-0.1215	-0,6163 to 0,3733	No	ns	0.9079
Young:Fed vs. Old:Fasted	0.008026	-0,4682 to 0,4842	No	ns	>0,9999
Young:Fasted vs. Old:Fed	-0.429	-0,9486 to 0,09057	No	ns	0.1339
Young:Fasted vs. Old:Fasted	-0.2995	-0,8015 to 0,2025	No	ns	0.3806
Old:Fed vs. Old:Fasted	0.1295	-0,3901 to 0,6491	No	ns	0.9042
Test details	Predicted (LS) mean 1	Predicted (LS) mean 2	Predicted (LS) mean diff,	SE of diff,	N1	N2	q	DF
Young:Fed vs. Young:Fasted	1.245	0.9371	0.3075	0.1748	10	8	2.488	29
Young:Fed vs. Old:Fed	1.245	1.366	-0.1215	0.1816	10	7	0.9461	29
Young:Fed vs. Old:Fasted	1.245	1.237	0.008026	0.1748	10	8	0.06493	29
Young:Fasted vs. Old:Fed	0.9371	1.366	-0.429	0.1907	8	7	3.181	29
Young:Fasted vs. Old:Fasted	0.9371	1.237	-0.2995	0.1842	8	8	2.299	29
Old:Fed vs. Old:Fasted	1.366	1.237	0.1295	0.1907	7	8	0.9604	29
