# Supplementary material for: Refeeding-associated AMPKγ1 complex activity is a hallmark of health and longevity
Source: Nat Aging. 2023 Nov 13;3(12):1544–60. doi: 10.1038/s43587-023-00521-y (PMC10724066; doi:10.1038/s43587-023-00521-y)
Supplement: Supplementary file 11 — Extended Data Fig. 2 Statistical source data. [file 43587_2023_521_MOESM11_ESM.xlsx]

## Sheet: Ext. data Fig.2a
	PRKAG1						PRKAG2
A.L	1.14789	1.11989	0.963225	1.06899			0.930125	0.905499	0.980844	1.18353
18h	0.708114	0.527925	0.619977	0.565384			3.3158	2.7751	2.19255	2.4725
24h	0.405794	0.289277	0.153293	0.522423			2.24855	5.77184	2.6191	2.46906
48h	0.304099	0.615282	0.263765	0.765798			1.99535	3.74108	2.18955	2.23185
72h	0.507077	0.530184	0.332987	0.399097			2.90938	1.04182	2.13855	2.68704
72h+ 6h	1.21712	1.00543	1.79056				0.457146	0.623354	0.444401
72h+ 24h	0.942452	0.737999	0.78226	0.85571			0.77126	0.600819	0.645093	0.889685
Number of families	1
Number of comparisons per family	21						Number of families	1
Alpha	0.05						Number of comparisons per family	21
							Alpha	0.05
Tukey's multiple comparisons test	Mean Diff,	95,00% CI of diff,	Below threshold?	Summary	Adjusted P Value
Column A vs. Column B	0.4696	0,04670 to 0,8926	Yes	*	0.0235	A-B	Tukey's multiple comparisons test	Mean Diff,	95,00% CI of diff,	Below threshold?	Summary	Adjusted P Value
Column A vs. Column C	0.7323	0,3093 to 1,155	Yes	***	0.0003	A-C	Column A vs. Column B	-1.689	-3,567 to 0,1892	No	ns	0.096	A-B
Column A vs. Column D	0.5878	0,1648 to 1,011	Yes	**	0.0032	A-D	Column A vs. Column C	-2.277	-4,155 to -0,3989	Yes	*	0.0114	A-C
Column A vs. Column E	0.6327	0,2097 to 1,056	Yes	**	0.0015	A-E	Column A vs. Column D	-1.539	-3,418 to 0,3388	No	ns	0.1554	A-D
Column A vs. Column F	-0.2627	-0,7195 to 0,1941	No	ns	0.5154	A-F	Column A vs. Column E	-1.194	-3,072 to 0,6840	No	ns	0.4018	A-E
Column A vs. Column G	0.2454	-0,1776 to 0,6683	No	ns	0.5054	A-G	Column A vs. Column F	0.4917	-1,537 to 2,520	No	ns	0.9832	A-F
Column B vs. Column C	0.2627	-0,1603 to 0,6856	No	ns	0.4284	B-C	Column A vs. Column G	0.2733	-1,605 to 2,151	No	ns	0.9989	A-G
Column B vs. Column D	0.1181	-0,3048 to 0,5411	No	ns	0.9662	B-D	Column B vs. Column C	-0.5881	-2,466 to 1,290	No	ns	0.9425	B-C
Column B vs. Column E	0.163	-0,2599 to 0,5860	No	ns	0.8621	B-E	Column B vs. Column D	0.1495	-1,729 to 2,028	No	ns	>0,9999	B-D
Column B vs. Column F	-0.7324	-1,189 to -0,2755	Yes	***	0.0007	B-F	Column B vs. Column E	0.4948	-1,383 to 2,373	No	ns	0.9745	B-E
Column B vs. Column G	-0.2243	-0,6472 to 0,1987	No	ns	0.6042	B-G	Column B vs. Column F	2.181	0,1520 to 4,209	Yes	*	0.0301	B-F
Column C vs. Column D	-0.1445	-0,5675 to 0,2784	No	ns	0.9156	C-D	Column B vs. Column G	1.962	0,08406 to 3,840	Yes	*	0.037	B-G
Column C vs. Column E	-0.09964	-0,5226 to 0,3233	No	ns	0.9854	C-E	Column C vs. Column D	0.7377	-1,141 to 2,616	No	ns	0.8517	C-D
Column C vs. Column F	-0.995	-1,452 to -0,5382	Yes	****	<0,0001	C-F	Column C vs. Column E	1.083	-0,7953 to 2,961	No	ns	0.5124	C-E
Column C vs. Column G	-0.4869	-0,9099 to -0,06395	Yes	*	0.0177	C-G	Column C vs. Column F	2.769	0,7401 to 4,798	Yes	**	0.0038	C-F
Column D vs. Column E	0.0449	-0,3781 to 0,4679	No	ns	0.9998	D-E	Column C vs. Column G	2.55	0,6722 to 4,429	Yes	**	0.004	C-G
Column D vs. Column F	-0.8505	-1,307 to -0,3936	Yes	***	0.0001	D-F	Column D vs. Column E	0.3453	-1,533 to 2,223	No	ns	0.9961	D-E
Column D vs. Column G	-0.3424	-0,7653 to 0,08058	No	ns	0.1649	D-G	Column D vs. Column F	2.031	0,002457 to 4,060	Yes	*	0.0496	D-F
Column E vs. Column F	-0.8954	-1,352 to -0,4385	Yes	****	<0,0001	E-F	Column D vs. Column G	1.813	-0,06547 to 3,691	No	ns	0.0629	D-G
Column E vs. Column G	-0.3873	-0,8102 to 0,03568	No	ns	0.0866	E-G	Column E vs. Column F	1.686	-0,3428 to 3,715	No	ns	0.1454	E-F
Column F vs. Column G	0.5081	0,05125 to 0,9649	Yes	*	0.0232	F-G	Column E vs. Column G	1.467	-0,4107 to 3,346	No	ns	0.1934	E-G
							Column F vs. Column G	-0.2184	-2,247 to 1,810	No	ns	0.9998	F-G
Test details	Mean 1	Mean 2	Mean Diff,	SE of diff,	n1	n2
Column A vs. Column B	1.075	0.6054	0.4696	0.1295	4	4	Test details	Mean 1	Mean 2	Mean Diff,	SE of diff,	n1	n2	q	DF
Column A vs. Column C	1.075	0.3427	0.7323	0.1295	4	4	Column A vs. Column B	1	2.689	-1.689	0.5749	4	4	4.154	20
Column A vs. Column D	1.075	0.4872	0.5878	0.1295	4	4	Column A vs. Column C	1	3.277	-2.277	0.5749	4	4	5.601	20
Column A vs. Column E	1.075	0.4423	0.6327	0.1295	4	4	Column A vs. Column D	1	2.539	-1.539	0.5749	4	4	3.787	20
Column A vs. Column F	1.075	1.338	-0.2627	0.1398	4	3	Column A vs. Column E	1	2.194	-1.194	0.5749	4	4	2.937	20
Column A vs. Column G	1.075	0.8296	0.2454	0.1295	4	4	Column A vs. Column F	1	0.5083	0.4917	0.621	4	3	1.12	20
Column B vs. Column C	0.6054	0.3427	0.2627	0.1295	4	4	Column A vs. Column G	1	0.7267	0.2733	0.5749	4	4	0.6722	20
Column B vs. Column D	0.6054	0.4872	0.1181	0.1295	4	4	Column B vs. Column C	2.689	3.277	-0.5881	0.5749	4	4	1.447	20
Column B vs. Column E	0.6054	0.4423	0.163	0.1295	4	4	Column B vs. Column D	2.689	2.539	0.1495	0.5749	4	4	0.3678	20
Column B vs. Column F	0.6054	1.338	-0.7324	0.1398	4	3	Column B vs. Column E	2.689	2.194	0.4948	0.5749	4	4	1.217	20
Column B vs. Column G	0.6054	0.8296	-0.2243	0.1295	4	4	Column B vs. Column F	2.689	0.5083	2.181	0.621	4	3	4.966	20
Column C vs. Column D	0.3427	0.4872	-0.1445	0.1295	4	4	Column B vs. Column G	2.689	0.7267	1.962	0.5749	4	4	4.827	20
Column C vs. Column E	0.3427	0.4423	-0.09964	0.1295	4	4	Column C vs. Column D	3.277	2.539	0.7377	0.5749	4	4	1.814	20
Column C vs. Column F	0.3427	1.338	-0.995	0.1398	4	3	Column C vs. Column E	3.277	2.194	1.083	0.5749	4	4	2.664	20
Column C vs. Column G	0.3427	0.8296	-0.4869	0.1295	4	4	Column C vs. Column F	3.277	0.5083	2.769	0.621	4	3	6.305	20
Column D vs. Column E	0.4872	0.4423	0.0449	0.1295	4	4	Column C vs. Column G	3.277	0.7267	2.55	0.5749	4	4	6.273	20
Column D vs. Column F	0.4872	1.338	-0.8505	0.1398	4	3	Column D vs. Column E	2.539	2.194	0.3453	0.5749	4	4	0.8493	20
Column D vs. Column G	0.4872	0.8296	-0.3424	0.1295	4	4	Column D vs. Column F	2.539	0.5083	2.031	0.621	4	3	4.626	20
Column E vs. Column F	0.4423	1.338	-0.8954	0.1398	4	3	Column D vs. Column G	2.539	0.7267	1.813	0.5749	4	4	4.459	20
Column E vs. Column G	0.4423	0.8296	-0.3873	0.1295	4	4	Column E vs. Column F	2.194	0.5083	1.686	0.621	4	3	3.839	20
Column F vs. Column G	1.338	0.8296	0.5081	0.1398	3	4	Column E vs. Column G	2.194	0.7267	1.467	0.5749	4	4	3.61	20
							Column F vs. Column G	0.5083	0.7267	-0.2184	0.621	3	4	0.4974	20

## Sheet: Ext. data Fig.2b
	PRKAG1								PRKAG2
A.L	1.27263	0.938038	0.974267	0.815064					1.27263	0.938038	0.974267	0.815064
18h	0.485291	0.445402	0.532925	0.163444					10.686	6.97547	15.6923	6.14044
24h	0.517508	0.172553	0.182128	0.295101					0.933042	2.83113	5.71504	3.32192
48h	0.428435	0.709563	0.473004	0.525252					1.79877	9.10674		3.28165
72h	0.649389	0.3752	0.79145	0.39278					8.64935	3.89746	10.0442	6.35297
72h+ 6h	1.11365	6.1011	2.92302						0.424714	0.878533	0.407236
72h+ 24h	0.722818	1.00502	0.816166	1.25551					0.741198	0.217721	1.28189	0.168628
Number of families	1							Number of families	1
Number of comparisons per family	21							Number of comparisons per family	21
Alpha	0.05							Alpha	0.05
Tukey's multiple comparisons test	Mean Diff,	95,00% CI of diff,	Below threshold?	Summary	Adjusted P Value			Tukey's multiple comparisons test	Mean Diff,	95,00% CI of diff,	Below threshold?	Summary	Adjusted P Value
Column A vs. Column B	0.5932	-1,295 to 2,481	No	ns	0.9416	A-B		Column A vs. Column B	-8.874	-14,74 to -3,008	Yes	**	0.0014	A-B
Column A vs. Column C	0.7082	-1,180 to 2,596	No	ns	0.876	A-C		Column A vs. Column C	-2.2	-8,066 to 3,666	No	ns	0.873	A-C
Column A vs. Column D	0.4659	-1,422 to 2,354	No	ns	0.9815	A-D		Column A vs. Column D	-3.729	-10,06 to 2,607	No	ns	0.4842	A-D
Column A vs. Column E	0.4478	-1,440 to 2,336	No	ns	0.9849	A-E		Column A vs. Column E	-6.236	-12,10 to -0,3702	Yes	*	0.0328	A-E
Column A vs. Column F	-2.379	-4,418 to -0,3402	Yes	*	0.0158	A-F		Column A vs. Column F	0.4298	-5,906 to 6,766	No	ns	>0,9999	A-F
Column A vs. Column G	0.05012	-1,838 to 1,938	No	ns	>0,9999	A-G		Column A vs. Column G	0.3976	-5,468 to 6,263	No	ns	>0,9999	A-G
Column B vs. Column C	0.1149	-1,773 to 2,003	No	ns	>0,9999	B-C		Column B vs. Column C	6.673	0,8075 to 12,54	Yes	*	0.0197	B-C
Column B vs. Column D	-0.1273	-2,015 to 1,760	No	ns	>0,9999	B-D		Column B vs. Column D	5.145	-1,191 to 11,48	No	ns	0.1609	B-D
Column B vs. Column E	-0.1454	-2,033 to 1,742	No	ns	>0,9999	B-E		Column B vs. Column E	2.638	-3,228 to 8,503	No	ns	0.7544	B-E
Column B vs. Column F	-2.972	-5,012 to -0,9334	Yes	**	0.0019	B-F		Column B vs. Column F	9.303	2,968 to 15,64	Yes	**	0.0019	B-F
Column B vs. Column G	-0.5431	-2,431 to 1,345	No	ns	0.9611	B-G		Column B vs. Column G	9.271	3,405 to 15,14	Yes	***	0.0009	B-G
Column C vs. Column D	-0.2422	-2,130 to 1,646	No	ns	0.9995	C-D		Column C vs. Column D	-1.529	-7,865 to 4,807	No	ns	0.9829	C-D
Column C vs. Column E	-0.2604	-2,148 to 1,627	No	ns	0.9992	C-E		Column C vs. Column E	-4.036	-9,901 to 1,830	No	ns	0.3118	C-E
Column C vs. Column F	-3.087	-5,126 to -1,048	Yes	**	0.0013	C-F		Column C vs. Column F	2.63	-3,706 to 8,966	No	ns	0.8137	C-F
Column C vs. Column G	-0.6581	-2,546 to 1,230	No	ns	0.9082	C-G		Column C vs. Column G	2.598	-3,268 to 8,464	No	ns	0.7665	C-G
Column D vs. Column E	-0.01814	-1,906 to 1,870	No	ns	>0,9999	D-E		Column D vs. Column E	-2.507	-8,843 to 3,829	No	ns	0.8439	D-E
Column D vs. Column F	-2.845	-4,884 to -0,8061	Yes	**	0.003	D-F		Column D vs. Column F	4.159	-2,614 to 10,93	No	ns	0.4365	D-F
Column D vs. Column G	-0.4158	-2,304 to 1,472	No	ns	0.9897	D-G		Column D vs. Column G	4.127	-2,209 to 10,46	No	ns	0.3706	D-G
Column E vs. Column F	-2.827	-4,866 to -0,7880	Yes	**	0.0032	E-F		Column E vs. Column F	6.666	0,3300 to 13,00	Yes	*	0.0353	E-F
Column E vs. Column G	-0.3977	-2,285 to 1,490	No	ns	0.9918	E-G		Column E vs. Column G	6.634	0,7678 to 12,50	Yes	*	0.0206	E-G
Column F vs. Column G	2.429	0,3903 to 4,468	Yes	*	0.0133	F-G		Column F vs. Column G	-0.0322	-6,368 to 6,304	No	ns	>0,9999	F-G
Test details	Mean 1	Mean 2	Mean Diff,	SE of diff,	n1	n2	q
Column A vs. Column B	1	0.4068	0.5932	0.5779	4	4	1.452	Test details	Mean 1	Mean 2	Mean Diff,	SE of diff,	n1	n2	q	DF
Column A vs. Column C	1	0.2918	0.7082	0.5779	4	4	1.733	Column A vs. Column B	1	9.874	-8.874	1.786	4	4	7.027	19
Column A vs. Column D	1	0.5341	0.4659	0.5779	4	4	1.14	Column A vs. Column C	1	3.2	-2.2	1.786	4	4	1.742	19
Column A vs. Column E	1	0.5522	0.4478	0.5779	4	4	1.096	Column A vs. Column D	1	4.729	-3.729	1.929	4	3	2.734	19
Column A vs. Column F	1	3.379	-2.379	0.6242	4	3	5.391	Column A vs. Column E	1	7.236	-6.236	1.786	4	4	4.938	19
Column A vs. Column G	1	0.9499	0.05012	0.5779	4	4	0.1227	Column A vs. Column F	1	0.5702	0.4298	1.929	4	3	0.3151	19
Column B vs. Column C	0.4068	0.2918	0.1149	0.5779	4	4	0.2813	Column A vs. Column G	1	0.6024	0.3976	1.786	4	4	0.3149	19
Column B vs. Column D	0.4068	0.5341	-0.1273	0.5779	4	4	0.3115	Column B vs. Column C	9.874	3.2	6.673	1.786	4	4	5.284	19
Column B vs. Column E	0.4068	0.5522	-0.1454	0.5779	4	4	0.3559	Column B vs. Column D	9.874	4.729	5.145	1.929	4	3	3.772	19
Column B vs. Column F	0.4068	3.379	-2.972	0.6242	4	3	6.735	Column B vs. Column E	9.874	7.236	2.638	1.786	4	4	2.089	19
Column B vs. Column G	0.4068	0.9499	-0.5431	0.5779	4	4	1.329	Column B vs. Column F	9.874	0.5702	9.303	1.929	4	3	6.821	19
Column C vs. Column D	0.2918	0.5341	-0.2422	0.5779	4	4	0.5928	Column B vs. Column G	9.874	0.6024	9.271	1.786	4	4	7.342	19
Column C vs. Column E	0.2918	0.5522	-0.2604	0.5779	4	4	0.6372	Column C vs. Column D	3.2	4.729	-1.529	1.929	4	3	1.121	19
Column C vs. Column F	0.2918	3.379	-3.087	0.6242	4	3	6.995	Column C vs. Column E	3.2	7.236	-4.036	1.786	4	4	3.196	19
Column C vs. Column G	0.2918	0.9499	-0.6581	0.5779	4	4	1.61	Column C vs. Column F	3.2	0.5702	2.63	1.929	4	3	1.928	19
Column D vs. Column E	0.5341	0.5522	-0.01814	0.5779	4	4	0.0444	Column C vs. Column G	3.2	0.6024	2.598	1.786	4	4	2.057	19
Column D vs. Column F	0.5341	3.379	-2.845	0.6242	4	3	6.446	Column D vs. Column E	4.729	7.236	-2.507	1.929	3	4	1.838	19
Column D vs. Column G	0.5341	0.9499	-0.4158	0.5779	4	4	1.018	Column D vs. Column F	4.729	0.5702	4.159	2.062	3	3	2.852	19
Column E vs. Column F	0.5522	3.379	-2.827	0.6242	4	3	6.405	Column D vs. Column G	4.729	0.6024	4.127	1.929	3	4	3.025	19
Column E vs. Column G	0.5522	0.9499	-0.3977	0.5779	4	4	0.9732	Column E vs. Column F	7.236	0.5702	6.666	1.929	4	3	4.887	19
Column F vs. Column G	3.379	0.9499	2.429	0.6242	3	4	5.504	Column E vs. Column G	7.236	0.6024	6.634	1.786	4	4	5.253	19
								Column F vs. Column G	0.5702	0.6024	-0.0322	1.929	3	4	0.02361	19

## Sheet: Ext. data Fig.2c
	PRKAG1										PRKAG2
A.L	1.07904	0.950128	0.989696	0.981132							1.03473	0.683549	1.12628	1.15544
18h	0.868291	0.491119	0.499605	0.085695							1.92586	1.48701	1.41204	1.83193
24h	0.363485	0.460036	0.378911	0.578086							1.11847	0.926441	2.25014	1.37154
48h	0.386116	0.656994	0.488814								1.48662	1.37817	1.65753
72h	0.564128	0.708222	0.50205								2.29933	2.27934	1.70772
72h+ 6h	0.810476	0.923034	1.54925								1.17902	1.41048	1.28788
72h+ 24h	0.933407	1.18454	1.29428	1.23957							0.911678	2.16525	1.37644	1.20034
Number of families	1
Number of comparisons per family	21								Number of families	1
Alpha	0.05								Number of comparisons per family	21
									Alpha	0.05
Tukey's multiple comparisons test	Mean Diff,	95,00% CI of diff,	Below threshold?	Summary	Adjusted P Value
Column A vs. Column B	0.5138	0,02195 to 1,006	Yes	*	0.0373	A-B			Tukey's multiple comparisons test	Mean Diff,	95,00% CI of diff,	Below threshold?	Summary	Adjusted P Value
Column A vs. Column C	0.5549	0,06300 to 1,047	Yes	*	0.0213	A-C			Column A vs. Column B	-0.6642	-1,538 to 0,2092	No	ns	0.2119	A-B
Column A vs. Column D	0.4894	-0,04193 to 1,021	No	ns	0.0827	A-D			Column A vs. Column C	-0.4166	-1,290 to 0,4567	No	ns	0.6979	A-C
Column A vs. Column E	0.4085	-0,1228 to 0,9398	No	ns	0.2024	A-E			Column A vs. Column D	-0.5074	-1,451 to 0,4359	No	ns	0.5778	A-D
Column A vs. Column F	-0.09425	-0,6255 to 0,4370	No	ns	0.9965	A-F			Column A vs. Column E	-1.095	-2,039 to -0,1521	Yes	*	0.017	A-E
Column A vs. Column G	-0.1629	-0,6548 to 0,3289	No	ns	0.9217	A-G			Column A vs. Column F	-0.2925	-1,236 to 0,6509	No	ns	0.9415	A-F
Column B vs. Column C	0.04105	-0,4508 to 0,5329	No	ns	>0,9999	B-C			Column A vs. Column G	-0.4134	-1,287 to 0,4600	No	ns	0.705	A-G
Column B vs. Column D	-0.02446	-0,5557 to 0,5068	No	ns	>0,9999	B-D			Column B vs. Column C	0.2476	-0,6258 to 1,121	No	ns	0.9612	B-C
Column B vs. Column E	-0.1053	-0,6366 to 0,4260	No	ns	0.9936	B-E			Column B vs. Column D	0.1568	-0,7866 to 1,100	No	ns	0.9975	B-D
Column B vs. Column F	-0.6081	-1,139 to -0,07679	Yes	*	0.0191	B-F			Column B vs. Column E	-0.4313	-1,375 to 0,5121	No	ns	0.7355	B-E
Column B vs. Column G	-0.6768	-1,169 to -0,1849	Yes	**	0.0039	B-G			Column B vs. Column F	0.3718	-0,5716 to 1,315	No	ns	0.8423	B-F
Column C vs. Column D	-0.06551	-0,5968 to 0,4658	No	ns	0.9995	C-D			Column B vs. Column G	0.2508	-0,6226 to 1,124	No	ns	0.9588	B-G
Column C vs. Column E	-0.1463	-0,6776 to 0,3849	No	ns	0.9661	C-E			Column C vs. Column D	-0.0908	-1,034 to 0,8526	No	ns	0.9999	C-D
Column C vs. Column F	-0.6491	-1,180 to -0,1178	Yes	*	0.0112	C-F			Column C vs. Column E	-0.6788	-1,622 to 0,2645	No	ns	0.2629	C-E
Column C vs. Column G	-0.7178	-1,210 to -0,2259	Yes	**	0.0022	C-G			Column C vs. Column F	0.1242	-0,8192 to 1,068	No	ns	0.9993	C-F
Column D vs. Column E	-0.08083	-0,6488 to 0,4871	No	ns	0.999	D-E			Column C vs. Column G	0.00322	-0,8702 to 0,8766	No	ns	>0,9999	C-G
Column D vs. Column F	-0.5836	-1,152 to -0,01565	Yes	*	0.0418	D-F			Column D vs. Column E	-0.588	-1,597 to 0,4205	No	ns	0.4893	D-E
Column D vs. Column G	-0.6523	-1,184 to -0,1210	Yes	*	0.0108	D-G			Column D vs. Column F	0.215	-0,7935 to 1,223	No	ns	0.9906	D-F
Column E vs. Column F	-0.5028	-1,071 to 0,06518	No	ns	0.1032	E-F			Column D vs. Column G	0.09402	-0,8493 to 1,037	No	ns	0.9999	D-G
Column E vs. Column G	-0.5715	-1,103 to -0,04020	Yes	*	0.0303	E-G			Column E vs. Column F	0.803	-0,2055 to 1,812	No	ns	0.174	E-F
Column F vs. Column G	-0.06869	-0,6000 to 0,4626	No	ns	0.9994	F-G			Column E vs. Column G	0.682	-0,2613 to 1,625	No	ns	0.2583	E-G
									Column F vs. Column G	-0.121	-1,064 to 0,8224	No	ns	0.9994	F-G
Test details	Mean 1	Mean 2	Mean Diff,	SE of diff,	n1	n2	q	DF
Column A vs. Column B	1	0.4862	0.5138	0.1489	4	4	4.882	18	Test details	Mean 1	Mean 2	Mean Diff,	SE of diff,	n1	n2	q	DF
Column A vs. Column C	1	0.4451	0.5549	0.1489	4	4	5.272	18	Column A vs. Column B	1	1.664	-0.6642	0.2643	4	4	3.554	18
Column A vs. Column D	1	0.5106	0.4894	0.1608	4	3	4.304	18	Column A vs. Column C	1	1.417	-0.4166	0.2643	4	4	2.229	18
Column A vs. Column E	1	0.5915	0.4085	0.1608	4	3	3.593	18	Column A vs. Column D	1	1.507	-0.5074	0.2855	4	3	2.514	18
Column A vs. Column F	1	1.094	-0.09425	0.1608	4	3	0.8291	18	Column A vs. Column E	1	2.095	-1.095	0.2855	4	3	5.427	18
Column A vs. Column G	1	1.163	-0.1629	0.1489	4	4	1.548	18	Column A vs. Column F	1	1.292	-0.2925	0.2855	4	3	1.449	18
Column B vs. Column C	0.4862	0.4451	0.04105	0.1489	4	4	0.39	18	Column A vs. Column G	1	1.413	-0.4134	0.2643	4	4	2.212	18
Column B vs. Column D	0.4862	0.5106	-0.02446	0.1608	4	3	0.2152	18	Column B vs. Column C	1.664	1.417	0.2476	0.2643	4	4	1.325	18
Column B vs. Column E	0.4862	0.5915	-0.1053	0.1608	4	3	0.9261	18	Column B vs. Column D	1.664	1.507	0.1568	0.2855	4	3	0.7766	18
Column B vs. Column F	0.4862	1.094	-0.6081	0.1608	4	3	5.349	18	Column B vs. Column E	1.664	2.095	-0.4313	0.2855	4	3	2.136	18
Column B vs. Column G	0.4862	1.163	-0.6768	0.1489	4	4	6.43	18	Column B vs. Column F	1.664	1.292	0.3718	0.2855	4	3	1.842	18
Column C vs. Column D	0.4451	0.5106	-0.06551	0.1608	4	3	0.5762	18	Column B vs. Column G	1.664	1.413	0.2508	0.2643	4	4	1.342	18
Column C vs. Column E	0.4451	0.5915	-0.1463	0.1608	4	3	1.287	18	Column C vs. Column D	1.417	1.507	-0.0908	0.2855	4	3	0.4498	18
Column C vs. Column F	0.4451	1.094	-0.6491	0.1608	4	3	5.71	18	Column C vs. Column E	1.417	2.095	-0.6788	0.2855	4	3	3.363	18
Column C vs. Column G	0.4451	1.163	-0.7178	0.1489	4	4	6.82	18	Column C vs. Column F	1.417	1.292	0.1242	0.2855	4	3	0.6152	18
Column D vs. Column E	0.5106	0.5915	-0.08083	0.1719	3	3	0.665	18	Column C vs. Column G	1.417	1.413	0.00322	0.2643	4	4	0.01723	18
Column D vs. Column F	0.5106	1.094	-0.5836	0.1719	3	3	4.802	18	Column D vs. Column E	1.507	2.095	-0.588	0.3052	3	3	2.725	18
Column D vs. Column G	0.5106	1.163	-0.6523	0.1608	3	4	5.738	18	Column D vs. Column F	1.507	1.292	0.215	0.3052	3	3	0.9962	18
Column E vs. Column F	0.5915	1.094	-0.5028	0.1719	3	3	4.137	18	Column D vs. Column G	1.507	1.413	0.09402	0.2855	3	4	0.4657	18
Column E vs. Column G	0.5915	1.163	-0.5715	0.1608	3	4	5.027	18	Column E vs. Column F	2.095	1.292	0.803	0.3052	3	3	3.721	18
Column F vs. Column G	1.094	1.163	-0.06869	0.1608	3	4	0.6042	18	Column E vs. Column G	2.095	1.413	0.682	0.2855	3	4	3.379	18
									Column F vs. Column G	1.292	1.413	-0.121	0.2855	3	4	0.5992	18

## Sheet: Ext. data Fig.2d
	Young prkag1					Old prkag1					Young prkag2					Old prkag2
A.L	0.894456	1.03711	1.13711	0.931327		0.474881	0.38	0.474165	1.03593		1.01004	0.945136	0.842291	1.20253		1.3553	1.36349	0.765532	1.3143
48h	0.19141	0.36492	0.427241	0.307569		0.657849	0.39957	0.429061	0.174615	0.468663	1.39769	2.16533	2.20517	3.5998		2.67141	1.20954	2.75457	1.24353	1.54651
48h+24h	0.932355	0.86033	0.805004	0.815515		0.252108	0.635729	0.48695	0.769655	1.04402	2.22442	2.38633	1.47126	1.4745		1.84207	1.30085	1.62188	2.00501	1.18112
											Compare each cell mean with the other cell mean in that row
Compare each cell mean with the other cell mean in that row
											Number of families	1
Number of families	1										Number of comparisons per family	3
Number of comparisons per family	3										Alpha	0.05
Alpha	0.05
											Šídák's multiple comparisons test	Predicted (LS) mean diff,	95,00% CI of diff,	Below threshold?	Summary	Adjusted P Value
Šídák's multiple comparisons test	Predicted (LS) mean diff,	95,00% CI of diff,	Below threshold?	Summary	Adjusted P Value
											Group A - Group B
Group A - Group B											A.L	-0.1997	-1,241 to 0,8419	No	ns	0.9464
A.L	0.4088	0,03598 to 0,7815	Yes	*	0.029						48h	0.4569	-0,5312 to 1,445	No	ns	0.5654
48h	-0.1032	-0,4568 to 0,2505	No	ns	0.8392						48h+24h	0.2989	-0,6892 to 1,287	No	ns	0.8243
48h+24h	0.2156	-0,1380 to 0,5693	No	ns	0.3369
											Test details	Predicted (LS) mean 1	Predicted (LS) mean 2	Predicted (LS) mean diff,	SE of diff,	N1	N2	t	DF
Test details	Predicted (LS) mean 1	Predicted (LS) mean 2	Predicted (LS) mean diff,	SE of diff,	N1	N2	t	DF
											Group A - Group B
Group A - Group B											A.L	1	1.2	-0.1997	0.3999	4	4	0.4993	20
A.L	1	0.5912	0.4088	0.1431	4	4	2.856	20			48h	2.342	1.885	0.4569	0.3794	4	5	1.204	20
48h	0.3228	0.426	-0.1032	0.1358	4	5	0.7599	20			48h+24h	1.889	1.59	0.2989	0.3794	4	5	0.788	20
48h+24h	0.8533	0.6377	0.2156	0.1358	4	5	1.588	20

## Sheet: Ext. data Fig.2e
	Young PRKAG1					Old PRKAG1					Young PRKAG2					Old PRKAG2
A.L	0.981015	1.02325	0.995739			0.429285	0.555021	0.63184	0.218279		0.659741	1.24735	1.63216	1.01976		2.92739	2.9858	1.88681	2.68768
48h	0.216089	0.481852	0.607269	0.588116		0.651138	0.522843	0.74121	0.415982		2.44254	1.97476	2.01074	1.73473		5.4789	4.58354	4.84848	7.49867
48h+24h	0.959249	0.796484	1.15354	0.898612		0.532848	0.600271	0.157361	1.00874	0.734254	2.27396	0.89103	1.27662	1.12013	0.920586	7.27961	8.23932	5.85337	6.47186
											Compare each cell mean with the other cell mean in that row
Compare each cell mean with the other cell mean in that row
											Number of families	1
Number of families	1										Number of comparisons per family	3
Number of comparisons per family	3										Alpha	0.05
Alpha	0.05
											Šídák's multiple comparisons test	Predicted (LS) mean diff,	95,00% CI of diff,	Below threshold?	Summary	Adjusted P Value
Šídák's multiple comparisons test	Predicted (LS) mean diff,	95,00% CI of diff,	Below threshold?	Summary	Adjusted P Value
											Group A - Group B
Group A - Group B											A.L	-1.482	-4,159 to 1,195	No	ns	0.4174
A.L	0.5414	0,1422 to 0,9406	Yes	**	0.0066						48h	-3.562	-6,239 to -0,8844	Yes	**	0.0073
48h	-0.1095	-0,4791 to 0,2601	No	ns	0.8299						48h+24h	-4.419	-6,814 to -2,025	Yes	***	0.0003
48h+24h	0.3453	-0,005361 to 0,6959	No	ns	0.0543
											Test details	Predicted (LS) mean 1	Predicted (LS) mean 2	Predicted (LS) mean diff,	SE of diff,	N1	N2	t	DF
Test details	Predicted (LS) mean 1	Predicted (LS) mean 2	Predicted (LS) mean diff,	SE of diff,	N1	N2	t	DF
											Group A - Group B
Group A - Group B											A.L	1.14	2.622	-1.482	1.028	4	4	1.442	20
A.L	1	0.4586	0.5414	0.1517	3	4	3.568	18			48h	2.041	5.602	-3.562	1.028	4	4	3.465	20
48h	0.4733	0.5828	-0.1095	0.1405	4	4	0.7792	18			48h+24h	1.296	5.716	-4.419	0.9193	5	5	4.807	20
48h+24h	0.952	0.6067	0.3453	0.1333	4	5	2.591	18

## Sheet: Ext. data Fig.2f
	Young prkag1					Old prkag1					Young prkag2					Old prkag2
A.L	0.885413	1.1447	1.08784	0.882057	0.99747	0.6557	0.722884	0.20006	0.685258	0.578	0.991547	0.717793	1.12471	1.16595		2.50185	1.579	2.30203	2.54979
48h	0.538281	0.603321	0.689901	0.375218	0.48866	0.356255	0.277793	0.708479	0.679016	0.453276	1.96108	2.45452	1.90382	1.77355		1.91313	2.09892	1.84953	4.97603	1.93307
48h+24h	0.915942	0.828117	1.0041	1.41559	1.2488	0.315836	0.615427	0.673776	0.58127	0.703964	1.07682	1.16359	1.15866	1.33292		1.98169	2.70038	1.92071	2.07722	1.64209
Compare each cell mean with the other cell mean in that row											Compare each cell mean with the other cell mean in that row
Number of families	1										Number of families	1
Number of comparisons per family	3										Number of comparisons per family	3
Alpha	0.05										Alpha	0.05
Šídák's multiple comparisons test	Mean Diff,	95,00% CI of diff,	Below threshold?	Summary	Adjusted P Value						Šídák's multiple comparisons test	Predicted (LS) mean diff,	95,00% CI of diff,	Below threshold?	Summary	Adjusted P Value
Group A - Group B											Group A - Group B
A.L	0.4311	0,1399 to 0,7224	Yes	**	0.0026						A.L	-1.233	-2,469 to 0,002744	No	ns	0.0506
48h	0.04411	-0,2471 to 0,3353	No	ns	0.9733						48h	-0.5309	-1,703 to 0,6416	No	ns	0.5816
48h+24h	0.5045	0,2132 to 0,7957	Yes	***	0.0005						48h+24h	-0.8814	-2,054 to 0,2911	No	ns	0.1808
Test details	Mean 1	Mean 2	Mean Diff,	SE of diff,	N1	N2	t	DF			Test details	Predicted (LS) mean 1	Predicted (LS) mean 2	Predicted (LS) mean diff,	SE of diff,	N1	N2	t	DF
Group A - Group B											Group A - Group B
A.L	0.9995	0.5684	0.4311	0.1135	5	5	3.799	24			A.L	1	2.233	-1.233	0.4745	4	4	2.599	20
48h	0.5391	0.495	0.04411	0.1135	5	5	0.3887	24			48h	2.023	2.554	-0.5309	0.4501	4	5	1.179	20
48h+24h	1.083	0.5781	0.5045	0.1135	5	5	4.445	24			48h+24h	1.183	2.064	-0.8814	0.4501	4	5	1.958	20

## Sheet: Ext. data Fig.2h
Y-Fed	O-Fed
1.6309	0.667369
1.26302	0.106502
0.918369	0.56206
1.4811	0.439185
0.704467	0.384145
0.947844	0.428113
0.859994	0.615165
0.526939	0.576541
Table Analyzed	Data 1
Column B	O-Fed
vs.	vs,
Column A	Y-Fed
Mann Whitney test
P value	0.0019
Exact or approximate P value?	Exact
P value summary	**
Significantly different (P < 0.05)?	Yes
One- or two-tailed P value?	Two-tailed
Sum of ranks in column A,B	96 , 40
Mann-Whitney U	4
Difference between medians
Median of column A	0,9331, n=8
Median of column B	0,5006, n=8
Difference: Actual	-0.4325
Difference: Hodges-Lehmann	-0.4995
