# Supplementary material for: Refeeding-associated AMPKγ1 complex activity is a hallmark of health and longevity
Source: Nat Aging. 2023 Nov 13;3(12):1544–60. doi: 10.1038/s43587-023-00521-y (PMC10724066; doi:10.1038/s43587-023-00521-y)
Supplement: Supplementary file 13 — Extended Data Fig. 3 Statistical source data. [file 43587_2023_521_MOESM13_ESM.xlsx]

## Sheet: Ext. data Fig.3d
	WT				UBI: γ1(R70Q)				Υ1(R70Q)
p-AMPK	0.583854	1.35864	1.05751		2.29768	1.61883	1.79379	5.41851	1.41638	1.40417	1.23394	1.61067
p-ACC	0.645724	1.41027	0.944001		1.81473	2.7272	3.76824	4.74192	4.13046	2.74349	3.945	2.34292
P-AMPK							P-ACC
Number of families	1						Number of families	1
Number of comparisons per family	2						Number of comparisons per family	2
Alpha	0.05						Alpha	0.05
Uncorrected Dunn's test	Mean rank diff,	Significant?	Summary	Individual P Value	A-?		Uncorrected Dunn's test	Mean rank diff,	Significant?	Summary	Individual P Value	A-?
Column A vs. Column B	-7.167	Yes	**	0.0047	B	Column B	Column A vs. Column B	-5.25	Yes	*	0.0382	B	Column B
Column A vs. Column C	-2.917	No	ns	0.2496	C	Column C	Column A vs. Column C	-5.75	Yes	*	0.0232	C	Column C
Test details	Mean rank 1	Mean rank 2	Mean rank diff,	n1	n2	Z	Test details	Mean rank 1	Mean rank 2	Mean rank diff,	n1	n2	Z
Column A vs. Column B	2.333	9.5	-7.167	3	4	2.829	Column A vs. Column B	2	7.25	-5.25	3	4	2.073
Column A vs. Column C	2.333	5.25	-2.917	3	4	1.151	Column A vs. Column C	2	7.75	-5.75	3	4	2.27

## Sheet: Ext. data Fig.3e
	Up-regulated	Down-regulated
young	1356	1829
Old	2614	2851

## Sheet: Ext. data Fig.3f
WT Y-FASTED/Y-FED	UBI:G1(R70Q) Y-FASTED/Y-FED	UBI:G1(R70Q) O-FASTED/O-FED
36	38	40
