# Supplementary material for: Refeeding-associated AMPKγ1 complex activity is a hallmark of health and longevity
Source: Nat Aging. 2023 Nov 13;3(12):1544–60. doi: 10.1038/s43587-023-00521-y (PMC10724066; doi:10.1038/s43587-023-00521-y)
Supplement: Supplementary file 15 — Extended Data Fig. 4 Statistical source data. [file 43587_2023_521_MOESM15_ESM.xlsx]

## Sheet: Ext. data Fig.4a
DOWNREGULATED
Enrichment FDR	nGenes	Pathway Genes	Fold Enrichment	Pathway	URL	Genes
2.12544284201294e-07	13	51	9.31209150326797	Arginine and proline metabolism	http://www.genome.jp/kegg-bin/show_pathway?hsa00330	OAT NOS1 DAO ALDH2 ODC1 GAMT SAT1 ALDH4A1 ALDH7A1 GATM PYCR1 HOGA1 PRODH2
1.01671743975361e-06	81	1527	1.93784947861569	Metabolic pathways	http://www.genome.jp/kegg-bin/show_pathway?hsa01100	AASS EXTL3 AGPAT4 H6PD ENTPD2 HAGH OAT ASNS PLD1 CAD CRLS1 NOS1 HSD3B7 GNPNAT1 AHCY DHDH GCDH DAO ACSS3 ALDH2 AGXT2 GALNT3 ODC1 CTH MTR GALE ALG5 PDE1B DBH PCK1 GNMT GAL3ST1 CHAC1 GAMT SAT1 MGAT1 GCH1 DMGDH STT3A RDH5 ALDH1L2 ENPP2 PDE5A PIK3C2G PRDM16 GMPPA DPYS NDUFB9 PTS IPMK ADK ALDH4A1 NAGS SGPP2 PMVK BDH2 ALDH7A1 CA4 GLYCTK DEGS2 SLC33A1 GUSB RBKS GATM CTPS1 MBOAT1 SPTLC3 SUCLG2 GMPPB UGT8 …
3.83248545640214e-06	20	169	4.32331967834926	Protein processing in endoplasmic reticulum	http://www.genome.jp/kegg-bin/show_pathway?hsa04141	SEC63 TRAM1 ERLEC1 SEL1L LMAN1 ERO1B DNAJB11 HSP90AB1 XBP1 SEC61B SSR3 EDEM3 ATF6 EDEM1 STT3A OS9 DNAJB2 SEC24D EIF2AK3 DDIT3
6.01822415647764e-06	10	40	9.13301282051282	Glycine, serine and threonine metabolism	http://www.genome.jp/kegg-bin/show_pathway?hsa00260	DAO AGXT2 CTH GNMT GAMT DMGDH ALDH7A1 GLYCTK GATM SHMT2
0.00136419480340816	12	103	4.25616131441374	Protein digestion and absorption	http://www.genome.jp/kegg-bin/show_pathway?hsa04974	COL11A1 CPA1 COL20A1 KCNN4 SLC1A5 SLC1A1 COL12A1 ACE2 CPB1 COL18A1 SLC8A1 COL14A1
0.00209167613666946	10	77	4.74442224442224	Ribosome biogenesis in eukaryotes	http://www.genome.jp/kegg-bin/show_pathway?hsa03008	LSG1 WDR3 SNU13 RBM28 HEATR1 EMG1 GNL2 RPP25L NMD3 NOP10
0.0136432450860294	7	49	5.21886446886447	Sphingolipid metabolism	http://www.genome.jp/kegg-bin/show_pathway?hsa00600	GAL3ST1 SGPP2 DEGS2 SPTLC3 UGT8 ASAH2 CERS1
0.0209116043203199	5	26	7.02539447731755	Maturity onset diabetes of the young	http://www.genome.jp/kegg-bin/show_pathway?hsa04950	NR5A2 FOXA2 HNF1A NKX6-1 HNF4G
0.0491730201216822	7	63	4.05911680911681	Basal cell carcinoma	http://www.genome.jp/kegg-bin/show_pathway?hsa05217	WNT11 DVL1 FZD10 PTCH2 BMP4 HHIP FZD4
0.0514833711602398	4	20	7.30641025641026	One carbon pool by folate	http://www.genome.jp/kegg-bin/show_pathway?hsa00670	MTR ALDH1L2 MTHFR SHMT2
0.0698980833076653	8	88	3.32109557109557	ECM-receptor interaction	http://www.genome.jp/kegg-bin/show_pathway?hsa04512	ITGA3 LAMA3 VWF ITGB6 LAMA5 ITGB4 CD36 FRAS1
0.0734803235019151	4	23	6.35340022296544	Protein export	http://www.genome.jp/kegg-bin/show_pathway?hsa03060	SEC63 SRP54 SRP14 SEC11A
0.089484151769256	12	181	2.42201444963876	Axon guidance	http://www.genome.jp/kegg-bin/show_pathway?hsa04360	SEMA3B NTN4 SEMA6A ABLIM1 NRP1 PARD6B SEMA6D SEMA3D CFL1 LIMK2 ROBO2 SEMA4B
0.0990662829080269	7	77	3.32109557109557	Arrhythmogenic right ventricular cardiomyopathy	http://www.genome.jp/kegg-bin/show_pathway?hsa05412	ITGA3 PKP2 DSP CACNG1 ITGB6 ITGB4 SLC8A1
0.119657451172714	14	240	2.13103632478632	Calcium signaling pathway	http://www.genome.jp/kegg-bin/show_pathway?hsa04020	HGF ERBB3 TACR2 NOS1 ITPR3 P2RX6 PDE1B HTR2B PDGFC CCKAR RET TRHR SLC8A1 PDGFA
0.187456622887541	10	157	2.32688224726441	Hippo signaling pathway	http://www.genome.jp/kegg-bin/show_pathway?hsa04390	LLGL2 WNT11 DVL1 FZD10 BMP5 TGFB3 PARD6B BMP4 FZD4 SOX2
0.187456622887541	7	90	2.84138176638177	Hypertrophic cardiomyopathy	http://www.genome.jp/kegg-bin/show_pathway?hsa05410	ITGA3 CACNG1 ITGB6 TGFB3 ITGB4 TPM1 SLC8A1
UPREGULATED
Enrichment FDR	nGenes	Pathway Genes	Fold Enrichment	Pathway	URL	Genes
0.0533977299797575	7	98	4.11183261183261	Glycerophospholipid metabolism	http://www.genome.jp/kegg-bin/show_pathway?hsa00564	DGKG ACHE LPCAT2 PLA2G4C DGKQ PCYT1A DGKK
0.0533977299797575	8	129	3.56996319787017	Oocyte meiosis	http://www.genome.jp/kegg-bin/show_pathway?hsa04114	PPP2R5B CDC20 ADCY7 CCNB1 ADCY3 ADCY9 BUB1 CDK1
0.0533977299797575	8	124	3.71391332681655	Platelet activation	http://www.genome.jp/kegg-bin/show_pathway?hsa04611	TBXA2R FYN SNAP23 PLA2G4C ADCY7 ADCY3 PTGIR ADCY9
0.0533977299797575	7	100	4.02959595959596	Progesterone-mediated oocyte maturation	http://www.genome.jp/kegg-bin/show_pathway?hsa04914	ADCY7 CCNB1 ADCY3 CCNB3 ADCY9 BUB1 CDK1
0.151552403302342	7	126	3.19809203142536	Cell cycle	http://www.genome.jp/kegg-bin/show_pathway?hsa04110	CDKN1B CDC20 CCNB1 CCNB3 BUB1 CDK1 SMAD2
0.151552403302342	7	129	3.1237177981364	Relaxin signaling pathway	http://www.genome.jp/kegg-bin/show_pathway?hsa04926	GNB5 GNAO1 MMP9 ADCY7 ADCY3 ADCY9 SMAD2
0.151552403302342	6	98	3.52442795299938	Choline metabolism in cancer	http://www.genome.jp/kegg-bin/show_pathway?hsa05231	DGKG PLA2G4C DGKQ WASF2 PCYT1A DGKK
0.156560320170409	7	134	3.00716116387758	Vascular smooth muscle contraction	http://www.genome.jp/kegg-bin/show_pathway?hsa04270	PLA2G4C ADCY7 KCNMB4 ADCY3 PTGIR ADCY9 NPR1
0.156560320170409	6	101	3.41974197419742	Pancreatic secretion	http://www.genome.jp/kegg-bin/show_pathway?hsa04972	RAB27B SLC12A2 ATP2B3 ADCY7 ADCY3 ADCY9
0.158443529426931	5	75	3.83771043771044	Thyroid hormone synthesis	http://www.genome.jp/kegg-bin/show_pathway?hsa04918	LRP2 TTF2 ADCY7 ADCY3 ADCY9
0.165215492562328	4	50	4.60525252525253	Vibrio cholerae infection	http://www.genome.jp/kegg-bin/show_pathway?hsa05110	SLC12A2 ATP6AP1 ADCY3 ADCY9
0.165821553342393	4	51	4.51495345612993	Ovarian steroidogenesis	http://www.genome.jp/kegg-bin/show_pathway?hsa04913	PLA2G4C ADCY7 ADCY3 ADCY9
0.176040176691093	8	181	2.54433841174173	Axon guidance	http://www.genome.jp/kegg-bin/show_pathway?hsa04360	FYN SEMA3A SEMA3C UNC5A PLXNA3 SEMA6C BOC L1CAM
0.176040176691093	9	217	2.38751571009636	Regulation of actin cytoskeleton	http://www.genome.jp/kegg-bin/show_pathway?hsa04810	ITGB5 FGF1 FN1 APC ARHGEF4 DIAPH3 WASF2 IQGAP3 TMSB4X
0.18353881029778	3	31	5.57086999022483	Galactose metabolism	http://www.genome.jp/kegg-bin/show_pathway?hsa00052	GCK G6PC1 HK3
0.18353881029778	4	56	4.11183261183261	Regulation of lipolysis in adipocytes	http://www.genome.jp/kegg-bin/show_pathway?hsa04923	ADCY7 ADCY3 ADCY9 NPR1
0.190662853228158	6	126	2.74122174122174	Purine metabolism	http://www.genome.jp/kegg-bin/show_pathway?hsa00230	GUCY2C ADCY7 ADCY3 ADCY9 NPR1 PDE7B
0.190662853228158	3	35	4.93419913419913	Starch and sucrose metabolism	http://www.genome.jp/kegg-bin/show_pathway?hsa00500	GCK G6PC1 HK3
0.190662853228158	7	157	2.5666216303159	Hippo signaling pathway	http://www.genome.jp/kegg-bin/show_pathway?hsa04390	CTNNA2 DLG3 FGF1 APC YAP1 LATS2 SMAD2
0.190662853228158	5	89	3.23402564975599	GABAergic synapse	http://www.genome.jp/kegg-bin/show_pathway?hsa04727	GNB5 GNAO1 ADCY7 ADCY3 ADCY9
0.190662853228158	7	154	2.61662075298439	Oxytocin signaling pathway	http://www.genome.jp/kegg-bin/show_pathway?hsa04921	GNAO1 PLA2G4C ADCY7 ADCY3 ADCY9 NPR1 KCNJ14
0.190662853228158	5	92	3.12856829161177	Salivary secretion	http://www.genome.jp/kegg-bin/show_pathway?hsa04970	SLC12A2 ATP2B3 ADCY7 ADCY3 ADCY9
0.190662853228158	5	91	3.16294816294816	Morphine addiction	http://www.genome.jp/kegg-bin/show_pathway?hsa05032	GNAO1 ADCY7 ADCY3 ADCY9 PDE7B
0.19680702747835	3	37	4.66748566748567	Biosynthesis of nucleotide sugars	http://www.genome.jp/kegg-bin/show_pathway?hsa01250	GCK UGDH HK3
0.19680702747835	5	95	3.02977139819245	Endocrine resistance	http://www.genome.jp/kegg-bin/show_pathway?hsa01522	MMP9 CDKN1B ADCY7 ADCY3 ADCY9
0.19680702747835	5	97	2.96730188482766	Phosphatidylinositol signaling system	http://www.genome.jp/kegg-bin/show_pathway?hsa04070	INPP4A DGKG PI4KB DGKQ DGKK
0.19680702747835	4	65	3.54250194250194	Cortisol synthesis and secretion	http://www.genome.jp/kegg-bin/show_pathway?hsa04927	ADCY7 ADCY3 NCEH1 ADCY9
0.198150995146015	5	98	2.93702329416615	Aldosterone synthesis and secretion	http://www.genome.jp/kegg-bin/show_pathway?hsa04925	ATP2B3 ADCY7 ADCY3 ADCY9 NPR1
0.199001696285203	4	67	3.43675561586009	Glycolysis / Gluconeogenesis	http://www.genome.jp/kegg-bin/show_pathway?hsa00010	GCK LDHB G6PC1 HK3

## Sheet: Ext. data Fig.4b
	Y-Fed					Y-Fasted					O-Fed					O-Fasted
Srebf1	1.19455	0.98182	0.745	1.10486	1.37473	0.798001	0.535332	0.590725	0.50411	0.44035	1.1554	1.20016	1.27885	0.720101	0.715529	0.135573	0.108111	0.42236	0.675771	0.243002
Fasn	1.03452	1.24401	0.92245	1.1928	1.3789	0.43724	0.273486	0.506878	0.485732	0.372642	1.29487	1.82874	1.82648	0.937572	0.47264	0.18274	0.229472	0.288736	0.683462	0.36582
acaca	0.694	0.85522	1.255	0.79496	1.2732	0.39824	0.20452	0.284726	0.792374	0.192747	1.2552	0.58311	0.599103	0.679371	1.00128	0.293754	0.43841	0.284756	0.528471	0.19842
scd1	1.17804	0.75456	0.89921	1.00437	0.75321	0.57789	0.45682	0.776534	0.346882	0.456322	1.00874	1.36741	0.890511	0.624413	0.855244	0.566831	0.780345	0.78944	0.456786	0.67784
acly	0.900526	0.82131	1.12038	1.19452	0.74352	0.67835	0.633219	0.655497	0.834525	0.496743	1.15678	1.35779	1.04526	0.867434	0.6774	0.633452	0.891143	0.670033	0.467322	0.444112
Within each row, compare columns (simple effects within rows)
Number of families	5
Number of comparisons per family	6
Alpha	0.05
Tukey's multiple comparisons test	Mean Diff,	95,00% CI of diff,	Below threshold?	Summary	Adjusted P Value
Srebf1
Y-Fed vs. Y-Fasted	0.5065	0,1046 to 0,9084	Yes	**	0.0076
Y-Fed vs. O-Fed	0.06618	-0,3357 to 0,4681	No	ns	0.9728
Y-Fed vs. O-Fasted	0.7632	0,3614 to 1,165	Yes	****	<0,0001
Y-Fasted vs. O-Fed	-0.4403	-0,8422 to -0,03843	Yes	*	0.0261
Y-Fasted vs. O-Fasted	0.2567	-0,1451 to 0,6586	No	ns	0.3429
O-Fed vs. O-Fasted	0.697	0,2952 to 1,099	Yes	***	0.0001
Fasn
Y-Fed vs. Y-Fasted	0.7393	0,3375 to 1,141	Yes	****	<0,0001
Y-Fed vs. O-Fed	-0.1175	-0,5194 to 0,2844	No	ns	0.8689
Y-Fed vs. O-Fasted	0.8045	0,4026 to 1,206	Yes	****	<0,0001
Y-Fasted vs. O-Fed	-0.8569	-1,259 to -0,4550	Yes	****	<0,0001
Y-Fasted vs. O-Fasted	0.06515	-0,3367 to 0,4670	No	ns	0.974
O-Fed vs. O-Fasted	0.922	0,5201 to 1,324	Yes	****	<0,0001
acaca
Y-Fed vs. Y-Fasted	0.6	0,1981 to 1,002	Yes	**	0.0011
Y-Fed vs. O-Fed	0.1509	-0,2510 to 0,5527	No	ns	0.7584
Y-Fed vs. O-Fasted	0.6257	0,2238 to 1,028	Yes	***	0.0006
Y-Fasted vs. O-Fed	-0.4491	-0,8510 to -0,04722	Yes	*	0.0223
Y-Fasted vs. O-Fasted	0.02576	-0,3761 to 0,4276	No	ns	0.9983
O-Fed vs. O-Fasted	0.4749	0,07297 to 0,8767	Yes	*	0.0139
scd1
Y-Fed vs. Y-Fasted	0.395	-0,006888 to 0,7969	No	ns	0.0559
Y-Fed vs. O-Fed	-0.03139	-0,4333 to 0,3705	No	ns	0.9969
Y-Fed vs. O-Fasted	0.2636	-0,1382 to 0,6655	No	ns	0.3196
Y-Fasted vs. O-Fed	-0.4264	-0,8283 to -0,02450	Yes	*	0.0332
Y-Fasted vs. O-Fasted	-0.1314	-0,5332 to 0,2705	No	ns	0.8265
O-Fed vs. O-Fasted	0.295	-0,1069 to 0,6969	No	ns	0.2254
acly
Y-Fed vs. Y-Fasted	0.2964	-0,1055 to 0,6983	No	ns	0.2218
Y-Fed vs. O-Fed	-0.06488	-0,4668 to 0,3370	No	ns	0.9743
Y-Fed vs. O-Fasted	0.3348	-0,06704 to 0,7367	No	ns	0.1359
Y-Fasted vs. O-Fed	-0.3613	-0,7631 to 0,04061	No	ns	0.0936
Y-Fasted vs. O-Fasted	0.03845	-0,3634 to 0,4403	No	ns	0.9944
O-Fed vs. O-Fasted	0.3997	-0,002157 to 0,8016	No	ns	0.0518
Test details	Mean 1	Mean 2	Mean Diff,	SE of diff,	N1	N2	q	DF
Srebf1
Y-Fed vs. Y-Fasted	1.08	0.5737	0.5065	0.1532	5	5	4.677	80
Y-Fed vs. O-Fed	1.08	1.014	0.06618	0.1532	5	5	0.6111	80
Y-Fed vs. O-Fasted	1.08	0.317	0.7632	0.1532	5	5	7.047	80
Y-Fasted vs. O-Fed	0.5737	1.014	-0.4403	0.1532	5	5	4.066	80
Y-Fasted vs. O-Fasted	0.5737	0.317	0.2567	0.1532	5	5	2.371	80
O-Fed vs. O-Fasted	1.014	0.317	0.697	0.1532	5	5	6.436	80
Fasn
Y-Fed vs. Y-Fasted	1.155	0.4152	0.7393	0.1532	5	5	6.827	80
Y-Fed vs. O-Fed	1.155	1.272	-0.1175	0.1532	5	5	1.085	80
Y-Fed vs. O-Fasted	1.155	0.35	0.8045	0.1532	5	5	7.428	80
Y-Fasted vs. O-Fed	0.4152	1.272	-0.8569	0.1532	5	5	7.912	80
Y-Fasted vs. O-Fasted	0.4152	0.35	0.06515	0.1532	5	5	0.6016	80
O-Fed vs. O-Fasted	1.272	0.35	0.922	0.1532	5	5	8.513	80
acaca
Y-Fed vs. Y-Fasted	0.9745	0.3745	0.6	0.1532	5	5	5.54	80
Y-Fed vs. O-Fed	0.9745	0.8236	0.1509	0.1532	5	5	1.393	80
Y-Fed vs. O-Fasted	0.9745	0.3488	0.6257	0.1532	5	5	5.777	80
Y-Fasted vs. O-Fed	0.3745	0.8236	-0.4491	0.1532	5	5	4.147	80
Y-Fasted vs. O-Fasted	0.3745	0.3488	0.02576	0.1532	5	5	0.2378	80
O-Fed vs. O-Fasted	0.8236	0.3488	0.4749	0.1532	5	5	4.385	80
scd1
Y-Fed vs. Y-Fasted	0.9179	0.5229	0.395	0.1532	5	5	3.647	80
Y-Fed vs. O-Fed	0.9179	0.9493	-0.03139	0.1532	5	5	0.2898	80
Y-Fed vs. O-Fasted	0.9179	0.6542	0.2636	0.1532	5	5	2.434	80
Y-Fasted vs. O-Fed	0.5229	0.9493	-0.4264	0.1532	5	5	3.937	80
Y-Fasted vs. O-Fasted	0.5229	0.6542	-0.1314	0.1532	5	5	1.213	80
O-Fed vs. O-Fasted	0.9493	0.6542	0.295	0.1532	5	5	2.724	80
acly
Y-Fed vs. Y-Fasted	0.9561	0.6597	0.2964	0.1532	5	5	2.737	80
Y-Fed vs. O-Fed	0.9561	1.021	-0.06488	0.1532	5	5	0.5991	80
Y-Fed vs. O-Fasted	0.9561	0.6212	0.3348	0.1532	5	5	3.092	80
Y-Fasted vs. O-Fed	0.6597	1.021	-0.3613	0.1532	5	5	3.336	80
Y-Fasted vs. O-Fasted	0.6597	0.6212	0.03845	0.1532	5	5	0.3551	80
O-Fed vs. O-Fasted	1.021	0.6212	0.3997	0.1532	5	5	3.691	80

## Sheet: Ext. data Fig.4d
	WT				UBI: γ1(R70Q)				Υ1(R70Q)
ATP5A	1.10053	0.923674	0.975798		1.04002	1.00317	1.18295	1.07829	1.09276	0.962184	0.947605	1.20793
UQCRC2	0.699433	1.30248	0.998084		0.685542	2.96914	0.183337	2.71877	0.226741	1.79458	0.329623	0.0375668
MTCO1	0.82279	0.746847	1.43036		0.783426	1.22643	1.16849	3.07695	1.01554	1.11149	1.04999	0.642744
SDHB	1.07102	0.8926	1.03638		1.0217	0.813539	0.91331	1.06812	0.83183	0.894029	0.839342	0.919122
NDUF8B	1.08278	0.862717	1.34499		1.8075	2.04933	1.63118	1.59335	1.58986	1.46594	2.17987	1.41506
NDUF8B
Number of families	1
Number of comparisons per family	3
Alpha	0.05
Dunn's test	Mean rank diff,	Significant?	Summary	Individual P Value
Column A vs. Column B	-6.5	Yes	*	0.0103	A-B
Column A vs. Column C	-4.5	Yes	*	0.0287	A-C
Column B vs. Column C	2	No	ns	0.3938	B-C

## Sheet: Ext. data Fig.4e
WT	UBI: γ1(R70Q)	Υ1(R70Q)
1.6784	2.3463	2.9636
1.1685	2.1336	0.6773
2.87578	1.8763	1.84732
0.64363	1.02466	1.4784
1.3356	1.4683	1.5436
1.1898	2.1794	1.737
Number of families	1
Number of comparisons per family	2
Alpha	0.05
Dunnett's multiple comparisons test	Mean Diff,	95,00% CI of diff,	Below threshold?	Summary	Adjusted P Value	A-?
Column A vs. Column B	-0.3561	-1,311 to 0,5984	No	ns	0.5744	B	Column B
Column A vs. Column C	-0.2259	-1,180 to 0,7286	No	ns	0.7906	C	Column C
Test details	Mean 1	Mean 2	Mean Diff,	SE of diff,	n1	n2	q	DF
Column A vs. Column B	1.482	1.838	-0.3561	0.3913	6	6	0.9102	15
Column A vs. Column C	1.482	1.708	-0.2259	0.3913	6	6	0.5774	15
