# Supplementary material for: Refeeding-associated AMPKγ1 complex activity is a hallmark of health and longevity
Source: Nat Aging. 2023 Nov 13;3(12):1544–60. doi: 10.1038/s43587-023-00521-y (PMC10724066; doi:10.1038/s43587-023-00521-y)
Supplement: Supplementary file 17 — Extended Data Fig./Table 5 Statistical source data. [file 43587_2023_521_MOESM17_ESM.xlsx]

## Sheet: Ext. data Fig.5a
	Old WT					Old Ubi:γ1(R70Q)
Irs2	2.28161	0.310988	0.410543	0.815323	0.777319	-0.93281	-0.68427	-0.72687	-0.68159	-0.77025
Socs3	1.62581	0.64638	0.11827	1.21143	0.402225	-0.50621	-0.86699	-0.55731	-0.26181	-0.28249
Kcnj11	0.753691	0.76907	0.292972	1.86167	0.327683	-0.18317	-0.52856	-1.42818	-0.72119	-1.14398
Ppp1r3a	0.108598	0.880822	0.331699	2.04529	0.601028	-0.36551	-0.76282	-0.74886	-0.82483	-1.26541
Acacb	1.56805	1.05897	0.810173	-0.11887	0.704349	-1.16787	-1.12454	-0.28232	-0.22564	-1.22232
G6pc2	1.86241	-0.46116	0.314567	1.01441	0.648089	-0.00147	-0.0435	-1.26218	-0.91127	-1.1599
Lepr	1.39067	1.06327	0.698466	0.944355	-0.16029	-0.12505	-1.07859	-1.32106	-0.15389	-1.25789
Camkk2	-0.07694	0.963562	1.06986	-0.16067	1.80413	-1.06044	-0.7721	-0.00934	-0.4465	-1.31157
Lipe	2.4946	0.424237	0.197148	0.38547	0.491864	-0.72438	-0.69261	-0.66754	-0.38155	-0.7563
Pnpla2	1.53341	0.289873	0.503208	-0.33968	0.099145	-0.79324	-0.66626	-0.55093	-0.25111	-0.82441
Angptl4	1.07708	0.327035	1.10971	0.008002	0.427989	-0.86559	-0.68259	-0.8984	-0.67438	-0.82886
Pdk2	2.34946	0.768908	0.412584	0.16563	0.103444	-0.83572	-0.87464	-0.70147	-0.23999	-0.81694
Eno2	-0.18511	0.077615	-0.16407	2.21279	1.21839	-0.35743	-0.82091	-1.10435	-0.16813	-0.70879
Ppp1r1c	1.04795	0.433058	0.559758	1.28514	0.264217	-0.02025	-0.97849	-0.93935	-0.81377	-0.83827
Tbk1	2.46295	0.78363	0.335877	0.9689	0.543855	-0.93725	-0.73566	-0.60407	-0.18012	-0.76705
Prkag1	-0.85709	-0.96444	-0.73477	-0.87354	-0.92714	1.3921	1.61089	1.44925	1.57214	1.3326
Lpl	-0.8286	-0.92022	-0.68637	-0.70024	-0.71707	0.612374	1.65866	1.01338	0.63151	1.19962
Prkg	-0.4658	-0.60436	-0.28172	-0.79125	-0.51355	0.217545	-0.2164	0.066477	2.70846	-0.11942
Gpd1	-1.1507	-0.87373	-0.5054	-0.83624	-0.7102	0.896618	1.41852	0.974706	0.43684	1.22327
Gsk	-1.11933	-0.47279	-0.761	-0.99485	-0.65999	0.286702	1.67464	1.02852	0.21773	1.23582
Lipg	-0.34641	-1.28071	-0.81225	-0.70122	-0.56354	1.45048	1.76074	0.102647	0.29475	0.685013
Acly	-1.1516	-0.7011	-0.17418	-0.42814	-0.83834	0.244515	2.05435	0.981864	0.70838	0.720998
Fh	-1.0055	-0.61538	-0.74504	-0.58042	-0.93525	0.861177	1.21181	1.01076	0.67197	1.46981
Idh3b	-0.71575	-1.4216	-0.5031	-0.37729	-0.83954	1.30422	1.11315	0.130156	-0.22595	1.5357
Mdh2	-0.37589	-1.22283	-0.41767	-0.89254	-1.07833	1.01987	1.28881	0.731779	0.4054	1.35221
Suclg1	-0.38489	-0.90065	-0.31357	-1.00657	-1.63128	0.872704	1.14519	0.567582	0.321184	1.33031
Ndufs4	-0.6398	-1.01741	-0.76584	-0.84623	-0.92743	1.3489	0.886506	1.3771	0.30804	0.892237
Ndufa13	-0.60294	-0.90114	-0.53838	-0.23113	-1.3348	0.738846	0.829257	1.7341	0.68712	0.993309
Ndufb6	-0.49822	-1.31552	-0.43336	-0.56074	-0.99266	0.786153	1.28865	1.46598	0.6023	0.862022
Ndufa12	-0.62729	-0.97548	-0.56673	-0.21667	-1.0596	1.86449	0.243177	1.06747	0.71688	0.987519
Ndufv2	-0.64595	-1.35601	-0.88725	-0.3101	-0.99412	1.06274	1.13029	0.910027	0.17688	1.26726
Ndufb10	-0.5743	-1.19981	-0.64619	-0.56667	-0.92173	1.2996	0.447859	1.35915	0.48887	1.29095
Ndufs2	-0.69588	-1.07871	-0.07148	-0.63394	-1.31558	0.978735	1.09296	0.852509	0.55312	1.4245
Ppa2	-0.43023	-1.51576	-0.92563	-0.50888	-1.01166	1.33607	1.016	0.812045	0.342583	0.885469

## Sheet: Ext. data Fig.5b
WT	UBI: γ1	Υ1(R70Q)
1.755	1.652	2.101
2.618	1.652	1.652
2.243	1.433	1.886
1.915	2.13	1.721
1.992	1.511	1.78
1.86	1.713	1.248
1.813	2.038	1.91
2.196	1.589	2.466
2.136	1.587	2.0668
2.057	1.589	2.2685
2.022	1.89	1.968
1.896	1.689	1.857
1.875	1.976	2.003
1.576	1.579	1.579
2.257	1.8578	1.58
Number of families	1
Number of comparisons per family	3
Alpha	0.05
Tukey's multiple comparisons test	Mean Diff,	95,00% CI of diff,	Below threshold?	Summary	Adjusted P Value
WT vs. UBI: γ1	0.2883	0,06126 to 0,5154	Yes	**	0.0099	A-B
WT vs. Υ1(R70Q)	0.1416	-0,08544 to 0,3687	No	ns	0.2941	A-C
UBI: γ1 vs. Υ1(R70Q)	-0.1467	-0,3738 to 0,08038	No	ns	0.2699	B-C
Test details	Mean 1	Mean 2	Mean Diff,	SE of diff,	n1	n2	q	DF
WT vs. UBI: γ1	2.014	1.726	0.2883	0.09347	15	15	4.363	42
WT vs. Υ1(R70Q)	2.014	1.872	0.1416	0.09347	15	15	2.143	42

## Sheet: Ext. data Fig.5c
WT	UBI: γ1	Υ1(R70Q)
14.4444	11.6667	12.7778
9.22222	6.66667	8.33333
10	11.1111	10
13.3333	12.2222	11.6667
10.6667	16.6667	16.6667
12.2222	11.1111	8.33333
		8
Number of families	1
Number of comparisons per family	3
Alpha	0.05
Tukey's multiple comparisons test	Mean Diff,	95,00% CI of diff,	Below threshold?	Summary	Adjusted P Value
WT vs. UBI: γ1	0.07407	-4,191 to 4,339	No	ns	0.9989	A-B
WT vs. Υ1(R70Q)	0.8227	-3,287 to 4,933	No	ns	0.8644	A-C
UBI: γ1 vs. Υ1(R70Q)	0.7487	-3,361 to 4,859	No	ns	0.8862	B-C
Test details	Mean 1	Mean 2	Mean Diff,	SE of diff,	n1	n2	q	DF
WT vs. UBI: γ1	11.65	11.57	0.07407	1.653	6	6	0.06337	16
WT vs. Υ1(R70Q)	11.65	10.83	0.8227	1.593	6	7	0.7305	16
UBI: γ1 vs. Υ1(R70Q)	11.57	10.83	0.7487	1.593	6	7	0.6647	16

## Sheet: Ext. data Fig.5e
	Old-wt					Old-UBI:Υ1(R70Q)					Old-Υ1(R70Q)
Males	2.758	2.90197	3.24215	5.24314		2.15356	2.81194	3.95102	1.76283	1.58876	1.73857	0.909386	1.94763	2.48652
Females	3.66434	3.60651	2.31494	2.79597	2.84436	1.2616	1.57929	0.940531	0.650478	0.917203	1.90277		0.532261	0.532393
Within each row, compare columns (simple effects within rows)
Number of families	2
Number of comparisons per family	3
Alpha	0.05
Tukey's multiple comparisons test	Predicted (LS) mean diff,	95,00% CI of diff,	Below threshold?	Summary	Adjusted P Value
Males
Old-wt vs. Old-UBI:Υ1(R70Q)	1.083	-0,2362 to 2,402	No	ns	0.1202
Old-wt vs. Old-Υ1(R70Q)	1.766	0,3755 to 3,156	Yes	*	0.0116
Old-UBI:Υ1(R70Q) vs. Old-Υ1(R70Q)	0.6831	-0,6358 to 2,002	No	ns	0.406
Females
Old-wt vs. Old-UBI:Υ1(R70Q)	1.975	0,7319 to 3,219	Yes	**	0.0019
Old-wt vs. Old-Υ1(R70Q)	2.056	0,6202 to 3,492	Yes	**	0.0046
Old-UBI:Υ1(R70Q) vs. Old-Υ1(R70Q)	0.08068	-1,355 to 1,517	No	ns	0.9889
Test details	Predicted (LS) mean 1	Predicted (LS) mean 2	Predicted (LS) mean diff,	SE of diff,	N1	N2	q	DF
Males
Old-wt vs. Old-UBI:Υ1(R70Q)	3.536	2.454	1.083	0.5213	4	5	2.937	20
Old-wt vs. Old-Υ1(R70Q)	3.536	1.771	1.766	0.5495	4	4	4.544	20
Old-UBI:Υ1(R70Q) vs. Old-Υ1(R70Q)	2.454	1.771	0.6831	0.5213	5	4	1.853	20
Females
Old-wt vs. Old-UBI:Υ1(R70Q)	3.045	1.07	1.975	0.4915	5	5	5.684	20
Old-wt vs. Old-Υ1(R70Q)	3.045	0.9891	2.056	0.5675	5	3	5.123	20
Old-UBI:Υ1(R70Q) vs. Old-Υ1(R70Q)	1.07	0.9891	0.08068	0.5675	5	3	0.201	20

## Sheet: Ext. data Fig.5f
WT	UBI: γ1	Υ1(R70Q)
3.60406	2.91587	4.41601
3.98936	3.29897	2.95973
3.25733	2.88341	3.57622
5.11278	2.82509	2.77663
2.96296	2.95882	2.65554
3.43839	2.98686	2.96181
3.48903	2.62697	2.55169
3.51076	2.84593	2.95445
2.13333	2.12409	3.50797
3.64439	2.30533	2.60281
2.34192	2.7845	2.41573
3.54886	1.25611	2.08333
3.11388	1.20482	2.6178
3.43493	2.46711	4.2816
2.82543	1.67754	2.63645
		2.16374
		1.30124
		2.63852
		2.25225
		2.05233
Number of families	1
Number of comparisons per family	3
Alpha	0.05
Tukey's multiple comparisons test	Mean Diff,	95,00% CI of diff,	Below threshold?	Summary	Adjusted P Value
WT vs. UBI: γ1	0.8831	0,2662 to 1,500	Yes	**	0.0032	A-B
WT vs. Υ1(R70Q)	0.5902	0,01318 to 1,167	Yes	*	0.044	A-C
UBI: γ1 vs. Υ1(R70Q)	-0.2929	-0,8699 to 0,2842	No	ns	0.4427	B-C
Test details	Mean 1	Mean 2	Mean Diff,	SE of diff,	n1	n2	q	DF
WT vs. UBI: γ1	3.36	2.477	0.8831	0.2549	15	15	4.9	47
WT vs. Υ1(R70Q)	3.36	2.77	0.5902	0.2384	15	20	3.501	47
UBI: γ1 vs. Υ1(R70Q)	2.477	2.77	-0.2929	0.2384	15	20	1.737	47

## Sheet: Ext. data Fig.5g
	Old wt					Υ1(R70Q)
100	6.51	2.88	4.27	5.14		7.47	10.2	2.39	5.97
250	18.84	15.47	13.41	13.5		13.74	25	28.08	11.69
500	18.14	9.35	9.76	11.9		18.41	15.4	24.7	23.38
750	8.84	6.83	3.66	8.04		9.89	7.58	12.15	9.09
1000	5.35	5.4	4.27	9.97		6.75	7.79	6.07	7.27
1250	3.02	5.4	4.88	5.47		8.24	2.78	4.45	4.68
1500	4.19	2.88	3.66	4.18		2.75	2.78	4.45	1.3
1750	3.95	5.76	5.49	3.54		3.02	2.02	3.24	1.3
2000	3.02	1.8	2.44	2.89		3.02	2.02	3.24	1.3
2250	1.86	1.08	2.44	3.86		1.37	1.01	1.62	1.3
2500	0.93	1.44	3.05	1.61		1.37	0.51	0.81	1.3
2750	2.09	3.24	3.66	3.22		0.82	1.01	1.62	0.26
3000	1.4	5.4	7.32	0.96		0.55	1.26	2.02	0.52
3250	0.47	0.72	2.44	1.93		0.55	0.51	0.81	0
3500	1.63	2.88	1.83	1.29		0.55	0.51	0.81	0
3750	0	2.16	3.05	0.96		0.27	1.26	2.02	0
4000	0.47	1.44	1.83	0.32		0	0.51	0.81	0.26
4250	0.23	0.36	1.83	0.96		0	0.25	0.4	0
More	3.02	4.32	14.02	6.11		3.1	1.52	2.43	2
	Below threshold?	P value	Mean of Old wt	Mean of Υ1(R70Q)	Difference	SE of difference	t ratio	df
100	No	0.353434	4.7	6.508	-1.808	1.797	1.006	6
250	No	0.348984	15.31	19.63	-4.323	4.256	1.016	6
500	Yes	0.032964	12.29	20.47	-8.185	2.968	2.757	6
750	No	0.104802	6.843	9.678	-2.835	1.485	1.909	6
1000	No	0.603914	6.248	6.97	-0.7225	1.32	0.5473	6
1250	No	0.797062	4.693	5.038	-0.345	1.283	0.2688	6
1500	No	0.250698	3.728	2.82	0.9075	0.7139	1.271	6
1750	Yes	0.018318	4.685	2.395	2.29	0.7129	3.212	6
2000	No	0.796567	2.538	2.395	0.1425	0.5287	0.2695	6
2250	No	0.151914	2.31	1.325	0.985	0.6003	1.641	6
2500	No	0.178139	1.758	0.9975	0.76	0.4984	1.525	6
2750	Yes	0.002847	3.053	0.9275	2.125	0.438	4.852	6
3000	No	0.142256	3.77	1.088	2.683	1.589	1.689	6
3250	No	0.116233	1.39	0.4675	0.9225	0.5028	1.835	6
3500	Yes	0.009333	1.908	0.4675	1.44	0.3824	3.766	6
3750	No	0.452023	1.543	0.8875	0.655	0.8146	0.8041	6
4000	No	0.178208	1.015	0.395	0.62	0.4067	1.525	6
4250	No	0.120944	0.845	0.1625	0.6825	0.3779	1.806	6
More	No	0.113833	6.868	2.263	4.605	2.49	1.85	6

## Sheet: Ext. data Fig.5h
	Old wt					Old UBI:γ1(R70Q)
100	6.51	2.88	4.27	5.14		4.39	7.92	8.7	8.02
250	18.84	15.47	13.41	13.5		19.64	23.17	13.04	23.05
500	18.14	9.35	9.76	11.9		17.31	14.06	10.43	20.78
750	8.84	6.83	3.66	8.04		9.3	6.53	7.83	10.49
1000	5.35	5.4	4.27	9.97		4.91	4.55	5.22	6.38
1250	3.02	5.4	4.88	5.47		5.17	3.56	4.35	2.67
1500	4.19	2.88	3.66	4.18		2.58	3.76	4.35	1.65
1750	3.95	5.76	5.49	3.54		3.1	1.58	0.87	1.44
2000	3.02	1.8	2.44	2.89		2.84	1.98	5.22	1.23
2250	1.86	1.08	2.44	3.86		1.29	0.79	0.87	1.03
2500	0.93	1.44	3.05	1.61		1.29	0.4	3.48	0.41
2750	2.09	3.24	3.66	3.22		0.52	0.79	0.87	0.21
3000	1.4	5.4	7.32	0.96		1.03	0.4	0	0
3250	0.47	0.72	2.44	1.93		0.78	0.79	0.87	0
3500	1.63	2.88	1.83	1.29		0.78	0.59	0	0
3750	0	2.16	3.05	0.96		0.26	0.4	0	0
4000	0.47	1.44	1.83	0.32		0	0.4	0.87	0.21
4250	0.23	0.36	1.83	0.96		0	0.2	0	0
More	3.02	4.32	14.02	6.11		2.07	1.58	3.48	0
	Below threshold?	P value	Mean of Old wt	Mean of Old UBI:γ1(R70Q)	Difference	SE of difference	t ratio	df
100	No	0.063909	4.7	7.258	-2.558	1.367	1.871	114
250	Yes	0.001599	15.31	19.73	-4.42	1.367	3.234	114
500	Yes	0.015547	12.29	15.65	-3.358	1.367	2.456	114
750	No	0.217514	6.843	8.538	-1.695	1.367	1.24	114
1000	No	0.473752	6.248	5.265	0.9825	1.367	0.7188	114
1250	No	0.581797	4.693	3.938	0.755	1.367	0.5523	114
1500	No	0.639227	3.728	3.085	0.6425	1.367	0.47	114
1750	Yes	0.033749	4.685	1.748	2.938	1.367	2.149	114
2000	No	0.838062	2.538	2.818	-0.28	1.367	0.2048	114
2250	No	0.338075	2.31	0.995	1.315	1.367	0.962	114
2500	No	0.791337	1.758	1.395	0.3625	1.367	0.2652	114
2750	No	0.075141	3.053	0.5975	2.455	1.367	1.796	114
3000	Yes	0.013972	3.77	0.3575	3.413	1.367	2.496	114
3250	No	0.569375	1.39	0.61	0.78	1.367	0.5706	114
3500	No	0.254642	1.908	0.3425	1.565	1.367	1.145	114
3750	No	0.315711	1.543	0.165	1.378	1.367	1.008	114
4000	No	0.637924	1.015	0.37	0.645	1.367	0.4719	114
4250	No	0.561983	0.845	0.05	0.795	1.367	0.5816	114
More	Yes	0.000311	6.868	1.783	5.085	1.367	3.72	114

## Sheet: Ext. data Fig.5i
WT	UBI: γ1	Υ1(R70Q)
35	39	33
63	25	46
40	34	49
40	33	42
41	28	35
46	33	32
44	29	28
53	44	30
35	35	38
35	37	44
53	29	40
44	40	37
49	32	45
55		48
43
Number of families	1
Number of comparisons per family	3
Alpha	0.05
Tukey's multiple comparisons test	Mean Diff,	95,00% CI of diff,	Below threshold?	Summary	Adjusted P Value
WT vs. UBI: γ1	11.37	4,943 to 17,81	Yes	***	0.0003	A-B
WT vs. Υ1(R70Q)	5.995	-0,3118 to 12,30	No	ns	0.0513	A-C
UBI: γ1 vs. Υ1(R70Q)	-5.379	-11,92 to 1,158	No	ns	0.1245	B-C
Test details	Mean 1	Mean 2	Mean Diff,	SE of diff,	n1	n2	q	DF
WT vs. UBI: γ1	45.07	33.69	11.37	2.64	15	13	6.094	39
WT vs. Υ1(R70Q)	45.07	39.07	5.995	2.589	15	14	3.275	39
