# Supplementary material for: Refeeding-associated AMPKγ1 complex activity is a hallmark of health and longevity
Source: Nat Aging. 2023 Nov 13;3(12):1544–60. doi: 10.1038/s43587-023-00521-y (PMC10724066; doi:10.1038/s43587-023-00521-y)
Supplement: Supplementary file 18 — Extended Data Fig. 6 Statistical source data. [file 43587_2023_521_MOESM18_ESM.xlsx]

## Sheet: Ext. data Fig.6a
Day	female	male
54		1
61		1			Comparison of Survival Curves
63		1
64		1			Log-rank (Mantel-Cox) test
66		1			Chi square	0.4649
72		1			df	1
78		0			P value	0.4953
78	1				P value summary	ns
82		1			Are the survival curves sig different?	No
84	1
87	1				Gehan-Breslow-Wilcoxon test
88	1				Chi square	0.7256
88		1			df	1
89	1				P value	0.3943
90		1			P value summary	ns
95		1			Are the survival curves sig different?	No
95	1
95	1				Median survival
99	1				female	137.5
99	1				male	136
106	1				Ratio (and its reciprocal)	1.011	0.9891
106	1				95% CI of ratio	0,6575 to 1,555	0,6432 to 1,521
110		1
114	1				Hazard Ratio (Mantel-Haenszel)	A/B	B/A
115	1				Ratio (and its reciprocal)	0.8559	1.168
117		1			95% CI of ratio	0,5473 to 1,339	0,7471 to 1,827
118	1
118	1				Hazard Ratio (logrank)	A/B	B/A
119		1			Ratio (and its reciprocal)	0.8655	1.155
120	1				95% CI of ratio	0,5620 to 1,333	0,7502 to 1,779
120		1
121		1
121		1
127	1
128		1
129	1
131	1
132		1
133		1
133		1
136		1
137		1
137	1
137	1
138	1
138		1
139	1
140		1
143	1
145		1
146		1
148		1
152	1
152	1
153		1
153	1
154		1
156		1
158		1
158		1
159	1
159		1
166		1
167	1
168	1
168	1
168		1
169		1
172		1
173		1
177	1
180	1
183	1
185	1
185	1
188	1
190	1
192	1
203		1
207	1
216	1
244	1
248		1
269		1

## Sheet: Ext. data Fig.6b
Day	WT MALES	Ubi:g1(R70Q)
58	1
66		1			Comparison of Survival Curves
66	1
71		1			Log-rank (Mantel-Cox) test
72		1			Chi square	7.184
78	1				df	1
80	1				P value	0.0074
84	1				P value summary	**
85		1			Are the survival curves sig different?	Yes
85		0
88	1				Gehan-Breslow-Wilcoxon test
92		1			Chi square	3.592
93	1				df	1
93		1			P value	0.0581
95	1				P value summary	ns
95	1				Are the survival curves sig different?	No
98		1
99	1				Median survival
101		1			WT MALES	134
102		1			Ubi:g1(R70Q)	162
105		0			Ratio (and its reciprocal)	0.8272	1.209
108	1				95% CI of ratio	0,5478 to 1,249	0,8006 to 1,826
110		0
110		1			Hazard Ratio (Mantel-Haenszel)	A/B	B/A
111	1				Ratio (and its reciprocal)	1.826	0.5477
112	1				95% CI of ratio	1,176 to 2,835	0,3527 to 0,8506
112	1
118	1				Hazard Ratio (logrank)	A/B	B/A
119	1				Ratio (and its reciprocal)	1.698	0.589
121	1				95% CI of ratio	1,118 to 2,579	0,3877 to 0,8949
121		1
122	1
123	1
124		1
125	1
125	0
126	1
127	1
129		1
130	1
131		1
134	1
134	1
134	1
136		1
136		1
138	1
140		1
141		1
144	1
146		1
147	1
148	1
149	1
150		1
151		1
153	1
157	1
159	1
162		1
163	1
164	1
165	1
168		1
169		1
174		1
177	1
178	1
178		1
179	1
179		1
180	1
183		1
185	1
192	1
195	1
198		1
200	0
201	1
201		1
209		0
213		1
218	1
223	1
224		1
233		1
241		1
242		1
244	1
247		1
247		1
256	1
272		1
272		1
274		1
298		1
301		1

## Sheet: Ext. data Fig.6c
Day	WT	Ubi:g1(R70Q)
50	1
61	1				Comparison of Survival Curves
71	1
83	1				Log-rank (Mantel-Cox) test
84	1				Chi square	5.153
84		1			df	1
95		1			P value	0.0232
109		1			P value summary	*
110		1			Are the survival curves sig different?	Yes
111	1
117	1				Gehan-Breslow-Wilcoxon test
119	1				Chi square	5.95
122	1				df	1
124	1				P value	0.0147
124		1			P value summary	*
127	1				Are the survival curves sig different?	Yes
130		1
131	1				Median survival
132		1			Data Set-A	136
134	1				Data Set-B	166
134		1			Ratio (and its reciprocal)	0.8193	1.221
135	1				95% CI of ratio	0,5157 to 1,301	0,7684 to 1,939
135		1
136	1				Hazard Ratio (Mantel-Haenszel)	A/B	B/A
144		1			Ratio (and its reciprocal)	1.826	0.5476
145		1			95% CI of ratio	1,086 to 3,072	0,3255 to 0,9210
146		1
148		1			Hazard Ratio (logrank)	A/B	B/A
148		1			Ratio (and its reciprocal)	1.677	0.5964
148		1			95% CI of ratio	1,010 to 2,784	0,3592 to 0,9902
148		1
149		1
149		1
152	1
152	1
152		1
156		1
157	1
157		1
158		1
159		1
164		1
168	1
168		1
168		0
169		1
170		1
179	1
179	1
179		1
181		1
182	1
182		1
184	1
187		1
189		1
192	1
192		1
195	1
196	1
197		1
200	1
204		1
208		1
212		1
221		1
223		1
229	1
235		1
239		1
253		1
255		1
263		1
265	1
266		1
272		1
298		1

## Sheet: Ext. data Fig.6d
Day	WT MALE	r70q MALE
67	1
69		1			Comparison of Survival Curves
71
72					Log-rank (Mantel-Cox) test
72					Chi square	3.001
72		1			df	1
74	1				P value	0.0832
74		1			P value summary	ns
75		1			Are the survival curves sig different?	No
77
78					Gehan-Breslow-Wilcoxon test
78	1				Chi square	0.7727
79		1			df	1
82					P value	0.3794
83	1				P value summary	ns
84	1				Are the survival curves sig different?	No
85
86	1				Median survival
86		1			WT MALE	132.5
86	1				r70q MALE	157
88					Ratio (and its reciprocal)	0.8439	1.185
89		1			95% CI of ratio	0,5190 to 1,372	0,7286 to 1,927
89	1
90					Hazard Ratio (Mantel-Haenszel)	A/B	B/A
91		1			Ratio (and its reciprocal)	1.597	0.6262
92					95% CI of ratio	0,9404 to 2,712	0,3688 to 1,063
99		1
101	1				Hazard Ratio (logrank)	A/B	B/A
103	1				Ratio (and its reciprocal)	1.494	0.6695
103	1				95% CI of ratio	0,9081 to 2,457	0,4070 to 1,101
104
106
108	1
114		1
115
115	1
117		1
118
122
124	1
128		1
128	1
131	1
134	1
136		1
139		1
141
147		1
151
153		1
157		1
159	1
160
161
163	1
166		1
167
167
171		1
174		1
175	1
176	1
177	1
178	1
179
187
192
197
198		1
198		1
201
203
205
206		1
206	1
209	1
210
210		1
211		1
212	1
212
213	1
214	1
215
219
219	1
220	1
225	1
229
234	1
235		1
237
237		1
243		1
243
246		1
247		1
256		1
262		1
264
271		1

## Sheet: Ext. data Fig.6e
Day	WT FEMALE	r70q FEMALE
71		1
72	1				Comparison of Survival Curves
72		1
77	1				Log-rank (Mantel-Cox) test
78	1				Chi square	4.135
82	1				df	1
85		1			P value	0.042
88	1				P value summary	*
90		1			Are the survival curves sig different?	Yes
92		1
104	1				Gehan-Breslow-Wilcoxon test
106	1				Chi square	2.26
115	1				df	1
118		1			P value	0.1328
122		1			P value summary	ns
141	1				Are the survival curves sig different?	No
151	1
160		1			Median survival
161	1				WT FEMALE	146
167		1			r70q FEMALE	189.5
167	1				Ratio (and its reciprocal)	0.7704	1.298
179	1				95% CI of ratio	0,4076 to 1,456	0,6866 to 2,454
187		1
192		1			Hazard Ratio (Mantel-Haenszel)	A/B	B/A
197	1				Ratio (and its reciprocal)	2.106	0.4748
201	1				95% CI of ratio	1,027 to 4,319	0,2316 to 0,9735
203		1
205	1				Hazard Ratio (logrank)	A/B	B/A
210		1			Ratio (and its reciprocal)	1.847	0.5414
212		1			95% CI of ratio	0,9382 to 3,637	0,2750 to 1,066
215		1
219	1
229	1
237		1
243		1
256		1
258		1
264		1

## Sheet: Ext. data Fig.6f
Wt	UBI:γ1(R70Q)	γ1(R70Q)
1.34378	1.12329	1.55868
0.846099	1.45832	1.78418
1.44896	0.94583	1.10472
0.0814715	1.13378	1.06994
	0.97969	0.500647
Number of families	1
Number of comparisons per family	3
Alpha	0.05
Tukey's multiple comparisons test	Mean Diff,	95,00% CI of diff,	Below threshold?	Summary	Adjusted P Value
Wt vs. UBI:γ1(R70Q)	-0.1981	-1,030 to 0,6334	No	ns	0.7997	A-B
Wt vs. γ1(R70Q)	-0.2736	-1,105 to 0,5579	No	ns	0.6582	A-C
UBI:γ1(R70Q) vs. γ1(R70Q)	-0.07545	-0,8594 to 0,7085	No	ns	0.9636	B-C
Test details	Mean 1	Mean 2	Mean Diff,	SE of diff,	n1	n2	q	DF
Wt vs. UBI:γ1(R70Q)	0.9301	1.128	-0.1981	0.3079	4	5	0.91	11
