# Supplementary material for: Refeeding-associated AMPKγ1 complex activity is a hallmark of health and longevity
Source: Nat Aging. 2023 Nov 13;3(12):1544–60. doi: 10.1038/s43587-023-00521-y (PMC10724066; doi:10.1038/s43587-023-00521-y)
Supplement: Supplementary file 20 — Extended Data Fig. 7 Statistical source data. [file 43587_2023_521_MOESM20_ESM.xlsx]

## Sheet: Ext.data.6a
Prkag1		Prkag2
Pre	Post	Pre	Post
9.78388	8.94366	6.12077	6.63578
8.02353	7.46925	5.42354	5.93473
8.43776	7.17495	5.67542	6.40147
9.10738	7.84011	5.88703	6.67954
9.01742	7.81561	5.57169	5.92596
9.08967	7.61003	5.39817	5.85973
7.84784	7.35322	5.49402	6.30505
8.06707	7.5825	5.97323	5.86576
8.52502	7.64192	5.81146	6.49713
8.17041	7.57713	5.84461	5.97843
adjp-value=0.06284		adjp-value=0.0407

## Sheet: Ext.data.6b-6f
SAT													BLOOD													MUSCLE													LIVER
MALES							FEMALES						MALES							FEMALES						MALES							FEMALES						MALES							FEMALES
20-29	30-39	40-49	50-59	60-69	70-79		20-29	30-39	40-49	50-59	60-69	70-79	20-29	30-39	40-49	50-59	60-69	70-79		20-29	30-39	40-49	50-59	60-69	70-79	20-29	30-39	40-49	50-59	60-69	70-79		20-29	30-39	40-49	50-59	60-69	70-79	20-29	30-39	40-49	50-59	60-69	70-79		20-29	30-39	40-49	50-59
35.74	44.53	51.73	59.87	63.99	63.43		33.08	62.87	62.43	53.84	72.33	56.55	5.13	1.952	3.383	3.059	3.165	2.817		5.141	3.76	3.15	2.821	4.934	1.893	2.051	4.445	2.138	3.801	3.962	1.861		5.697	2.945	3.468	2.957	2.543	4.741	9.976	12.53	10.55	8.127	10.22	8.751		13.69	20.07	23.01	20.07
40.75	70.77	45.17	39.02	42.25	58.44		50.91	75.57	48.07	56.11	43.58	61.26	3.68	2.673	1.819	0.3716	15.52	4.036		2.112	4.642	9.124	3.728	11.33	3.811	12.43	3.288	3.472	6.558	5.268	2.98		4.255	57.25	3.611	7.747	8.321	1.293	6.938	15.59	15.42	12.22	13.87	20.09		13.29	9.039	14.51	22.26
59.67	49.36	54.99	64.45	66.52	52.84		51.64	57.49	54.58	56.02	60.24	54.36	4.864	2.649	2.1	7.083	1.533	3.935		3.517	3.581	5.69	8.525	2.535	5.439	8.521	17.93	2.365	10.18	9.429	3.659		6.272	2.868	4.812	2.809	1.669	3.262	21.04	11.77	12.72	8.311	20.74	12.33		10.7	10.74	7.202	9.748
58.15	52.79	62.5	67.09	46.95	45.79		42.02	51.24	48.66	59.24	35.34	75.77	2.752	13.26	4.854	4.859	3.572	7.059		3.738	4.818	1.771	2.211	4.458	2.179	2.708	4.808	2.381	2.031	1.703	1.788		10.84	4.006	9.303	2.482	11.69	2.167	15.23	11.72	7.638	14.59	11.11					8.543	16.32
42.09	56.82	53.2	67.15	55	42.65		60.04	73.3	67.16	49.82	47.34	49.24	2.67	5.105	0.6607	1.186	4.211	2.709		6.732	2.809	5.839	3.008	2.512	5.714	3.379	3.659	1.053	1.58	3.496	3.486		9.332	3.121	3.256	3.127	5.017	3.367		9.479	21.2	9.387	15.18					17.1	12.79
61.99	65.31	48.81	77.03	58.58	63.64		28.35	55.81	40.33	37.12	74.65	66.79	8.554	2.413	4.846	3.629	2.17	0.4248		2.184	5.584	3.714	3.541	0.6712	3.039	4.864	1.929	2.679	2.333	3.19	3.585		2.435	4.314	6.375	7.388	2.316	4.188		11.8	11.44	7.714	11.37					9.345	8.941
62.27	47.33	54.33	101.5	62.11	55.64		46.83	41.79	56.97	50.67	49.38	28.36	2.045	4.564	0.6324	10.08	10.63	1.078		3.71	2.914	7.171	2.412	2.718	3.89	1.963	3.019	7.428	65.92	1.825	2.64		3.185	5.311	3.547	1.692	2.496	2.49		10.6	19.03	16.4	10.27					15.77	18.21
53.47	64.49	74.61	64.1	45.88	58.77		32.96	63.15	54.78	50.6	40.76	53.09	4.762	5.469	2.824	14.28	2.194	2.938		4.462	5.28	5.527	5.111	2.317		9.346	2.766	4.414	1.409	2.003	6.637		3.065	7.253	3.002	4.145	2.222			12.45	6.7	5.646	15.1					9.407	17.68
70.65	50.92	78.2	62.67	52.84	58.48		35.9	49.85	44.53	54.91	76.44		5.181	3.879	3.634	5.744	6.602	0.6849		3.198	1.605	15.47	3.459	3.915		5.857	11.54	3.888	3.414	2.392	4.003		4.266	6.14	17.32	5.848	11.37			6.122	17.82	11.87	4.252					8.587	15.37
40.75	50.15	59.3	65.98	54.1	51.09		64.81	65.39	52.7	80.89	65.58		5.971	6.383	5.319	2.779	3.342	1.989		2.759	2.378	7.255	1.305	2.535		6.175	2.768	2.491	14.14	1.288	6.238		1.947	19.01	3.227	8.028	4.043			5.492	9.773	10.63	19.12					18.06	15.32
32.67	76.48	62	64.92	67.71	70.63		64.48	40.62	51.8	63.56	67.84		5.123	7.829	3.093	1.505	11.96	6.346		1.447	2.144	3.401	5.015	8.731		4.87	4.126	1.896	2.898	1.327	2.138		13.5	57.5	4.397	4.676	3.164			17.59	11.65	16.85	16.11					6.877	13.47
41.45	52.65	100.7	73.48	51.09	52.26		30.82	60.91	34.28	64.08	54.89		4.34	2.906	6.916	0.7285	7.93	7.143		3.632	2.49	6.506	4.922	1.667		2.626	6.035	42.45	2.799	5.76	1.932		3.682	7.236	5.372	4.732	5.049			15.61	5.424	6.636	9.695						15
52.48	74.47	58.81	46.49	57.54	42.5		45.18	63.27	51.2	86.65	60.72		3.228	1.657	11.97	6.852	2.405	2.861		3.488	1.826	7.388	3.358	4.257		14.01	7.362	2.897	5.488	2.671	2.336		2.218	2.707	5.474	4.115	4.175			11.74	15.32	14.44	18.98						23.6
58	72.61	37.51	59.62	60.2			54.31	39.41	54.2	37.87	63.77		6.086	6.354	3.654	1.552	0.6428	0.4945		4.902	2.063	2.929	8.599	0.8116		2.301	12.24	3.833	4.753	5.33	3.709		3.432	3.077	6.767	10.34	3.913			9.563	14.02	5.362	12.5						7.744
64.16	59.06	66.61	57.71	74.86			65.49	40.7	72.68	56.01	49.55		1.948	5	2.803	1.367	8.189	0.4165		2.254	5.443	7.968	8.72	0.8262		2.92	5.228	3.45	3.793	7.794	3.359		4.765	2.955	2.813	2.762	3.51				12.85	8.106	11.89						15.16
50.31	65.34	85.86	73.61	65.26			23.45		37.82	47.19	92.06		2.325	3.458	1.7	5.574	10.57	2.242		3.141	2.988	4.332	4.653	2.327		2.439	4.262	1.489	5.907	4.477	4.997		3.341	3.475	17.17	1.972	4.755				10.01	12.53	10.45						14.87
32.51	69.35	48.42	65.19	51.53			34.31		50.55	104	55.53		2.385	1.007	3.273	3.633	0.6916			0.9602	1.332	2.65	3.535	3.59		2.138	4.209	3.061	2.526	1.668	2.458		3.817	40.37	13.76	2.66	9.541				12.05	9.844	14.46						11.9
43.76	57.08	45.71	68.81	67.42			49.69		80.88	49.07	53.88		2.147	3.016	5.591	2.553	3.134			9.763	5.79	3.662	5.989	3.654		4.088	11.81	1.088	6.03	2.541	5.767		4.776		2.921	5.458	4.502				9.636	7.86	13.65						14.12
36.25	59.4	64.46	63.27	83.12					57.2	56.52	67.41		1.113	6.141	8.995	2.698	8.708			7.057	3.899	5.562	3.673	4.811		6.294	2.089	2.629	4.38	4.436	4.238		19.17		7.125	11.44	1.946				7.436	15.89	10.32						13.22
41.7	68.43	53.81	63.79	34.01					49.87	77.86	60.46		3.377	4.747	1.972	10.74	3.02			2.802	2.927	2.588	3.866	1.289		6.633	20.14	3.034	2.553	3.081	2.56		6.903		2.955	3.582	4.14				13.91	10.8	8.215						13.53
61.96	48.95	51.43	49.71	56.89					49.24	88.58	79.14		2.025	3.688	6.311	2.551	1.916			5.624	4.762	2.559	4.867	2.236		3.595	3.752	1.902	6.136	4.96			4.34		6.191	3.514	2.105				10.85	11.38	16.7						11.23
47.91	89.4	43.29	50.86	52.53					48.25	68.15	80.21		1.853	4.067	1.377	1.048	0.8437			4.401		1.47	1.805	8.436		3.139	4.007	6.877	2.078	4.194			15.17		10.5	4.499	6.715				11.68	7.63	34.63						22.48
55.67	55.21	58.57	73.99	74.93					40.51	50.92	60.65		6.654	6.428	6.782	7.315	3.564			2.14		5.495	6.868	2.849		8.053	2.741	7.236	2.353	2.787					2.896	3.638	42.32				21.62	20.68	7.067						10.9
62.05	54	63.64	56.45	77.46					51.55	66.35	43.83		2.855	0.4071	4.84	2.15	2.587					2.248	1.713	1.5		4.668	10.29	1.958	20.96	17.51					3.395	2.739	3.851				7.104	6.099	11.14
49.69	45.82	54.42	78.29	68.94					43.78	50.05	76.01		3.159	2.962	5.762	9.958	3.448					4.388	1.135	1.919		1.749	3.556	2.237	17.16	3.365					3.472	2.312	3.457					26.74	19.11
51.02	60.11	41.6	51.67	60.2					51.85	67.97	51.99		2.449	4.244	8.043	1.579	4.156					6.276	1.985	4.066		3.382	9.386	5.32	5.704	3.253					4.114	2.659	6.635					16.99	12.96
46.13	72.31	76.79	55.25	36.94					32.76	51.53	50.05		3.217	2.748	5.209	13.71	6.307					2.953	1.736	2.218		5.068	2.278	1.749	4.027	3.946					4.438	19.79	5.839					11.9	7.538
32.89	42.53	58.38	63.36	47.5					47.75	64.91	66.75		1.15	4.59	3.57	6.74	2.771					3.125	2.621	5.83		4.412	8.854	3.471	2.836	3.278					3.164	2.31	4.185					6.448	14.07
46.64	50.12	17.03	59.88	74.58					37.51	52.7	63.92		2.051	4.355	0.446	10.15	8.463					2.686	3.001	3.467		2.84	2.334	4.096	2.026	2.807					5.733	7.981	5.757					31.56	22.73
46.85	35.91	48.65	65.86	31.67					51.93	61.8	83.28		5.431	1.11	0.8771	10.54	2.44					1.366	3.08	4.324		2.296	2.037	2.283	14.84	2.825					4.236	7.376	2.722					8.192	24.54
58.77	37.57	61.88	62.6	46.89					52.86	59.44	61		2.939	6.395	3.651	2.281	2.227					0.8631	2.925	5.946		4.899	6.519	3.292	2.832	3.73					5.361	7.457	5.438					9.016	8.394
61.1	42.02	91.04	76.46	62.43					50.89	82.49	84.27		0.8555	5.454	6.302	0.2531	2.633					2.974	2.121	0.8281		19.46	5.525	3.295	3.657	5.249					3.574	3.731	6.673					9.594	12.27
67.48	44.47	30.78	52.78	75.66					63.91	42.85	68		2.489	1.206	2.386	9.358	5.089					2.757	2.221	3.647		3.192	4.208	7.768	3.915	3.52					4.36	2.454	87.25					14	25.09
53.26	44.48	75.29	82.28	73.48					59.22	46.27	120.5		1.725	2.504	0.6011	6.221	6.37					5.224	1.526	4.38		13.69	9.735	11.63	2.184	9.331					4.921	5.256	6.814					10.79	9.21
47.11	60.65	45.83	29.67	71.2					59.9	74.75	40.7		5.979	5.309	11.3	0.6247	1.048					3.779	5.161	2.988		7.932	3.318	1.996	3.34	3.337					3.804	35.48	2.717					9.8	13.81
	54.72	77.5	49.07	42.56					60.04	55.68	94.65		9.907	5.173	2.204	3.057	3.094					7.087	1.542	3.231		20.05	7.245	2.826	2.328	6.041					4.025	4.456	1.765					15.63	10.96
	65.69	45.57	38.66	34.74					58.14	64.61	60.57		1.557	3.372	2.549	2.875	1.415					2.38	1.285	1.554		26.63	2.431	2.795	2.55	3.347					161.8	2.728	4.988					3.615	10.05
	49.97	59.55	70.93	76.61					48.44	67.57	55.33		5.528	6.032	2.115	2.687	3.619					3.32	6.779	7.715		23.32	1.626	11.61	3.777	3.362					43.38	5.332	4.198					19.02	15.82
	54.61	68.04	50.5	73.06					50.41	41.7	43.85		7.183	5.183	0.2576	2.58	4.59					5.807	2.952	1.698		7.106	6.798	10.98	6.236	2.166					11.58	8.863	2.11					13.16	9.755
	55.59	61.96	57.35	90.75					39.67	77.4	58.15		1.505	7.294	11.22	1.758	3.838					3.568	3.213	1.477		3.801	1.69	5.639	2.719	4.48					9.308	2.438	4.13					12.02	8.446
	36.56	54.99	48.21	45.75					54.99	69.66	50		3.01	3.255	2.462	2.666	3.566					2.11	5.957	3.899		2.659	5.289	7.455	3.5	4					18.64	3.257	3.143					11.95	16.25
	29.47	78.44	61.59	70.58						82.94	52.63		2.876	9.255	5.469	4.194	1.017					5.538	0.2885	6.278		4.252	9.112	1.471	2.817	12.63					3.1	6.628	6.235					3.874	12.63
	37.26	49.47	62.95	41.49						52.34	35.73		2.861	4.067	2.176	0.7416	2.443					0.4651	5.447	4.028		2.261	1.429	7.26	2.713	1.74					2.733	3.912	2.777					16.48	10.76
		47.44	55.08	67.48						53.01	48.34		4.068	2.974	2.144	7.869	1.6					7.539	2.953	3.655		3.81	3.045	6.563	3.871	3.689					10.51	12.67	3.082					9.843	12.31
		61.04	73.93	84.42						61.98	49.97		5.602	3.354	2.841	7.779	2.179					1.986	1.856	10.02		5.83	3.07	4.255	2.526	4.125					3.068	4.277	6.901					9.234	12.15
		56.59	52.57	72.83						75.59	42.94			1.622	2.238	4.165	1.874						2.659	1.002			5.528	10.47	2.735	2.93					4.997	3.74	7.383					10.88	6.748
		77.45	65.4	70.98						73.54	49.51			2.389	6.259	3.048	1.165						1.963	6.771			3.213	3.221	13.58	3.099					2.122	1.797	5.387					16.4	6.31
		54.93	51.32	73.33						60.12	52.27				4.321	2.484	2.327						4.098	2.542			3.18	6.793	2.788	4.112					4.604	2.39	8.008					12	10.13
		50.42	30.43	58.55						46.2	68.98				5.65	5.231	4.525						2.297	2.96				1.822	1.436	5.234					4.295	3.198	6.423					11.29	10.63
		56.66	45.05	75.56						83.51	34.35				6.954	12.55	2.902						5.969	4.108				2.71	2.377	5.145					10.88	5.988	3.66					5.686	15.24
		47.18	39.79	56.99						62.42	43.97				4.674	1.49	1.144						5.217	1.836				3.248	11.05	8.43					5.774	2.592	12.23					5.088	12.69
		61.86	61.91	46.37						68.79	44.46				0.8996	2.599	5.43						5.458	4.044				5.727	2.41	2.583						12.34	2.949					10.62	14.17
		25.98	101.3	49.08						40.23	72.87				1.251	9.221	1.08						4.121	2.333				4.16	3.481	3.145						2.645	8.236					16.87	16.3
		54.78	46.85	54.24						42.07	66.52				2.652	7.228	4.205						2.797	2.929				36.44	7.764	2.212						3.193	2.622					11.16	8.186
		64.94	81.97	53.59						64.5	59.58				3.595	0.4904	10.89						0.6088	0.9074				29.33	1.797	1.866						8.658	2.931					11.29	13.46
		50.46	54.06	83.51						49.8	58.43				1.67	3.315	1.485						2.323	1.837				8.791	3.194	2.288						7.767	3.049					13.34	21.67
		54.75	85.31	63.38						56.29	105.3				2.17	2.473	0.6011						6.414	1.72				14.45	7.081	3.05						5.397	3.341					10.6
		51.97	54.67	62.72						49.14	58.03				5.211	1.863	4.692						2.437	5.433				3.371	3.453	4.71						3.476	5.289					11.11
		41.76	65.17	79.7						82.88	44.6				0.7227	4.779	4.293						4.372	2.488				8.721	1.803	35.78						6.312	2.755					13.62
		75.22	80.37	86.77						58.45	55.39				2.865	1.569	3.131						10.45	3.686				4.238	2.336	4.706						4.83	2.154					9.705
		57.17	60.45	67.74						42.98	39.59				5.621	0.7855	6.706						2.769	2.347				1.731	2.388	5.347						7.09	9.193
		47.44	58.01	67.38						97.39	53.94				2.444	1.542	3.648						3.023	1.801				3.15	3.69	2.983						2.719	4.646
			63.95	86.38						62.44	69.06				6.146	2.401	7.649						2.284	1.353				3.087	4.518	4.641						17.46	3.461
			51.45	48.82						50.03	76.32				4.455	1.398	3.855						2.347	1.495				2.139	4.097	2.399						3.74	2.308
			61.06	42.63						54.57	32.35				2.193	3.226	5.804						4.247	3.332				8.554	4.653	2.162						4.674	3.757
			57.99	94.57						51.08	29.51				1.376	2.154	4.534						7.583	0.8606				7.694	2.642	4.501						12.78	6.072
			53.65	69.89						70.08	55.75				3.908	1.851	2.348						6.3	7.038				7.778	4.289	1.563						2.846	3.424
			61.54	61.29						46.4					3.566	4.83	1.776						4.106	2.953				12.29	2.507	2.245						5.531	1.859
			60.16	58.78												5.308	7.826						2.478	2.714				3.25	17.21	19.16						9.963	3.622
			64.29	63.84												4.052	4.167						6.277	3.981				4.93	3.565	4.175						7.348	2.056
			43.09	66.32												1.916	1.162						3.522	12.21				2.718	7.384	1.511						5.872	8.001
			55.63	66.48												1.595	2.237						5.495	1.847				2.576	4.113	2.362						2.472	5.164
			59.06	39.95												5.441	1.869						5.425	3.805				5.553	6.742	4.925						1.905	4.672
			61.23	74.67												0.7416	4.496						6.328	3.744					3.19	4.585						2.877	23.16
			55.2	97.33												1.155	2.794						3.958	2.665					2.498	5.824						2.053	3.845
			54.08	73.84												1.938	2.898						7.882	3.411					3.352	8.396						3.266	4.847
			35.98	45.17												4.154	2.865							4.614					3.969	8.501						2.523	1.63
			56.77	74.12												3.295	4.335							2.424					7.613	10.57						12.08	9.229
			53.58	45.52												8.063	2.384							5.104					2.45	3.472						2.306	1.264
			67.13	56.47												1.928	2.837							2.787					5.243	5.386						3.671
			60.33	63.61												3.746	3.343							2.552					47.41	4.324						3.755
			43.32	52.73												3.511	4.441							2.823					2.203	2.306						4.608
			59.03	60.99												3.081	7.475												3.176	3.007						6.926
			50.84	77.68												5.725	2.45												5.3	3.253
			43.37	47.03												2.311	3.895												2.647	4.428
			62.85	46.9												2.379	2.101												5.355	2.582
			67.61	54.24												2.737	5.532												2.532	17.78
			59.35	68.58												1.545	2.655												1.283	6.717
			41.64	66.29												0.9172	2.214												2.7	3.172
			72.93	77.49												6.458	1.327												3.39	7.223
			46.88	64.49												1.537	2.901												5.028	26.78
			43.6	59.73												0.6253	1.384												2.96	5.35
			70.18	66.78												0.8605	3.12												18.7	3.349
			36.59	72.21												6.008	2.095												4.883	2.809
			49.47	66.39												4.095	0.4736												2.692	11.09
			72.92	50.13												3.46	1.926												4.396	3.571
			22.97	72.56												2.628	7.45												4.68	3.921
			72.39	54.97												0.2448	0.9956												5.77	3.652
			74.9	81.07												1.876	2.708												3.409	4.608
			48.92	59.28												1.697	2.349												2.549	2.737
			63.43	54.39												3.928	1.923												5.679	2.028
			53.18	58.44												2.254	4.292												1.409	80.52
			39.82	70.44												1.721	7.322												13.2	3.849
			61.89	52.16												4.254	6.042												3.505	4.325
			55.01	49.49												4.104	4.049												5.621	2.206
			41.32	56.08												5.519	0.852												3.293	3.843
			52.75	80.66												5.361	5.097												1.888	1.848
			90.05	72.69												2.374	4.617												2.63	3.435
			58.03	64.03												0.688	2.17												2.549	2.091
			53.91	69.73												6.009	18.75												2.544	9.529
			63.15	76.39												15.99	6.602												13.18	7.423
			83.73	50.74												4.747	1.661												7.428	2.474
			59.51	72.83												6.96	2.063												6.862	2.53
			54.45	56.34												7.662	3.063												19.62	6.742
			55.7	65.86												0.8318	0.9259												3.21	4.002
			61.81	40.12												13.18	1.752												3.439	9.699
			51.51	63.75												4.618	1.733												1.634	2.51
			57.75	40.94												4.383	3.187												3.323	2.726
			60.11	44.63												1.568	2.259												3.856	2.281
			52.53	59.39												5.612	4.305												8.65	4.428
			57.83	71.72												1.645	5.301												2.79	3.445
			47.69	52.39												4.853	2.083												5.172	2.969
			70.92	76.67												9.045	4.32												6.978	13.66
			70.88	69.19												5.606	1.474												2.707	2.233
			61.68	62.94												3.937	1.859												2.678	3.124
			76	75.56												3.911	2.187												11.84	10.25
			43.68	53.8												2.192	2.75												5.124	3.603
			48.01	53.08												3.617	1.015												6.385	3.079
			62.78	47.81												4.296	3.276												3.408	4.287
			43.66	58.25												10.47	2.361												1.691	6.251
			56.13	30.3												4.462	2.235												4.414	7.708
			69.12	50.37												3.447	1.177												13.79	2.622
			63.92	65.59												3.118	3.932												14.09	1.898
			67.63	57.81												7.275	7.481												3.671	5.531
			48.5	73.91												1.608	5.129												3.178	2.432
			59.81	58.18												5.259	5.49												1.967	1.979
			48.05	46.76												7.469	0.6478												2.617	3.686
			50.45	29.87												7.194	3.822												3.201	3.42
			83.52	38.98												2.612	4.708												1.701	5.498
			71.7	54.24												2.534	5.257												3.529	1.843
			71.7	42.89												1.965	3.794												1.841	1.97
			52.31	54.94												0.7833	7.778												2.848	7.996
			72.22	52.25												9.306	2.775												3.729	15.17
			47.7	57.04												2.445	3.546												1.905	6.792
			63.19	48.7												6.081	6.434												2.351	1.748
				84.36												1.025	4.87												2.352	3.275
				77.19												5.205	2.9												4.462	9.501
				73.28												4.976	4.447												2.621	2.62
																9.939	2.841												32.37	1.901
																11.69	2.079												4.388	4.875
																4.688	0.8496												8.497	2.554
																1.379	7.211												1.928	3.966
																3.343	3.305												3.376	2.911
																1.654	4.381												5.703	2.619
																4.367	3.282												3.528	2.879
																1.792	6.223												6.385	7.63
																5.683	2.53												2.972	4.491
																2.822	3.722												2.135	8.64
																	1.573												9.859	6.715
																	1.482												5.121	3.557
																	4.335												3.101	5.266
																	9.436												2.97	12.22
																	5.436												6.346	4.936
																	8.439												2.024	3.274
																	5.935												4.734	3.908
																	2.986												3.676	2.94
																	6.666												27.51	4.586
																													50.24	4.137
																													4.41	12.51
																													6.462	2.37
																													8.463	4.28
																													4.427	3.506
																														2.12
																														4.662
																														4.692
																														17.02
																														1.981
																														1.631
																														2.654
																														2.205
																														2.075
																														4.287
																														4.555
																														2.157
																														3.023
[truncated: 14 more columns]

## Sheet: Ext.data.6g
Normalized Prkag2 expr.	MPI_calc
0.113787	0.5625
0.13562	0.3125			MPI_calc
0.186025	0.125		Best-fit values
0.149289	0.3125		Slope	0.06499
0.0861617	0.3125		Y-intercept	0.4489
0.105296	0.25		X-intercept	-6.908
0.10211	0.3125		1/slope	15.39
0.122002	0.31
0.19192	0.13		Std. Error
0.0746927	0.31		Slope	0.1237
0.0819856	0.31		Y-intercept	0.03016
0.141523	0.5
0.0511155	0.63		95% Confidence Intervals
0.389819	0.38		Slope	-0,1808 to 0,3108
0.0940601	0.25		Y-intercept	0,3890 to 0,5089
0.0424959	0.38		X-intercept	-infinity to -1,301
0.0932036	0.25
0.0641994	0.25		Goodness of Fit
0.181541	0.19		R squared	0.003022
0.309156	0.75		Sy.x	0.2064
0.234777	0.38
0.137083	0.5		Is slope significantly non-zero?
0.144009	0.44		F	0.2758
1	0.44		DFn, DFd	1, 91
0.192735	0.5		P value	0.6007
0.0540946	0.38		Deviation from zero?	Not Significant
0.0607169	0.31
0.082844	0.31		Equation	Y = 0,06499*X + 0,4489
0.142764	0.63
0.0929096	0.44		Data
0.0824063	0.38		Number of X values	93
0.158125	0.63		Maximum number of Y replicates	1
0.159861	0.63		Total number of values	93
0.856415	0.19		Number of missing values	0
0.00310803	0.19
0.145166	0.81
0.0785829	0.44
0.14068	0.75
0.203403	0.5
0.142235	0.31
0.210549	0.44
0.173785	0.88
0.0733597	0.81
0.136081	0.25
0.11847	0.25
0.330407	0.31
0.225615	0.38
0.114203	0.38
0.145353	0.44
0.0898524	0.75
0.021574	0.88
0.153025	0.69
0.120987	0.31
0.0588556	0.81
0.172125	0.56
0.0154827	0.69
0.0508635	0.1875
0.182265	0.375
0.0785686	0.38
0.0853471	0.38
0.0939595	0.44
0.106286	0.56
0.358777	0.75
0.0607841	0.19
0.579576	0.38
0.0315771	0.19
0.0619141	0.56
0.107359	0.5
0.121086	0.75
0	0.19
0.735598	0.88
0.690549	0.31
0.108485	0.38
0.133114	0.69
0.543167	0.75
0.339587	0.56
0.34155	0.81
0.400129	0.25
0.202129	0.69
0.0551994	0.25
0.154049	0.81
0.0651729	0.38
0.189398	0.25
0.142067	0.5
0.209804	0.25
0.0903034	0.63
0.101482	0.31
0.163394	0.5
0.0282954	0.69
0.083768	0.81
0.0833544	0.44
0.0871713	0.69
0.119015	0.31

## Sheet: Ext.data.6h
Normalized Prkag1 expression	Age
0.313261	77			Age
0.325905	81		Best-fit values
0.307142	82		Slope	-2.517
0.392994	82		Y-intercept	78.42
0.576695	72		X-intercept	31.16
0.354867	78		1/slope	-0.3974
0.0689812	87
0.273218	84		Std. Error
1	70		Slope	3.87
0.756215	76		Y-intercept	1.404
0.177837	65
0.476283	75		95% Confidence Intervals
0.347521	78		Slope	-10,21 to 5,172
0.193437	78		Y-intercept	75,63 to 81,21
0.316186	79		X-intercept	7,923 to +infinity
0.44521	87
0.169454	88		Goodness of Fit
0.263861	74		R squared	0.004677
0.280033	82		Sy.x	6.438
0	76
0.394416	73		Is slope significantly non-zero?
0.445928	85		F	0.4229
0.438571	80		DFn, DFd	1, 90
0.234554	80		P value	0.5172
0.659623	80		Deviation from zero?	Not Significant
0.141822	79
0.377766	73		Equation	Y = -2,517*X + 78,42
0.499692	79
0.228232	77		Data
0.180497	65		Number of X values	92
0.182566	74		Maximum number of Y replicates	1
0.317455	78		Total number of values	92
0.444208	83		Number of missing values	0
0.266236	72
0.644546	72
0.500463	86
0.432172	73
0.150019	84
0.288872	73
0.135857	79
0.185406	79
0.188447	70
0.146866	67
0.278067	78
0.464539	69
0.130789	67
0.071848	84
0.208116	67
0.267475	68
0.10499	81
0.158629	84
0.255823	81
0.167518	75
0.156233	71
0.285881	82
0.158654	70
0.375755	66
0.295024	78
0.457466	82
0.51715	80
0.254824	81
0.305304	75
0.146442	81
0.163172	68
0.146232	79
0.520687	75
0.439828	73
0.514015	92
0.326911	82
0.575486	74
0.500511	80
0.623916	86
0.402571	82
0.0734118	85
0.182439	74
0.391036	72
0.153759	91
0.588917	82
0.167319	66
0.276355	79
0.193199	83
0.549147	69
0.164438	71
0.395729	80
0.25294	86
0.205476	82
0.508288	72
0.185705	80
0.261538	86
0.16868	87
0.237768	87
0.560784	66
	80

## Sheet: Ext.data.6i
Normalized Prkag2 expr.	Age
0.113787	77			Age
0.13562	81		Best-fit values
0.186025	82		Slope	2.958
0.149289	82		Y-intercept	77.14
0.0861617	72		X-intercept	-26.07
0.105296	78		1/slope	0.338
0.10211	87
0.122002	84		Std. Error
0.19192	70		Slope	3.838
0.0746927	76		Y-intercept	0.9355
0.0819856	65
0.141523	75		95% Confidence Intervals
0.0511155	78		Slope	-4,666 to 10,58
0.389819	78		Y-intercept	75,28 to 79,00
0.0940601	79		X-intercept	-infinity to -7,164
0.0424959	87
0.0932036	88		Goodness of Fit
0.0641994	74		R squared	0.006486
0.181541	82		Sy.x	6.401
0.309156	76
0.234777	73		Is slope significantly non-zero?
0.137083	85		F	0.5941
0.144009	80		DFn, DFd	1, 91
1	80		P value	0.4428
0.192735	80		Deviation from zero?	Not Significant
0.0540946	79
0.0607169	73		Equation	Y = 2,958*X + 77,14
0.082844	79
0.142764	77		Data
0.0929096	65		Number of X values	93
0.0824063	74		Maximum number of Y replicates	1
0.158125	78		Total number of values	93
0.159861	83		Number of missing values	0
0.856415	72
0.00310803	72
0.145166	86
0.0785829	73
0.14068	84
0.203403	73
0.142235	79
0.210549	79
0.173785	70
0.0733597	67
0.136081	78
0.11847	69
0.330407	67
0.225615	84
0.114203	67
0.145353	68
0.0898524	81
0.021574	84
0.153025	81
0.120987	75
0.0588556	71
0.172125	82
0.0154827	70
0.0508635	66
0.182265	78
0.0785686	82
0.0853471	80
0.0939595	81
0.106286	75
0.358777	81
0.0607841	68
0.579576	79
0.0315771	75
0.0619141	73
0.107359	92
0.121086	82
0	74
0.735598	80
0.690549	86
0.108485	82
0.133114	85
0.543167	74
0.339587	72
0.34155	91
0.400129	82
0.202129	66
0.0551994	79
0.154049	83
0.0651729	69
0.189398	71
0.142067	80
0.209804	86
0.0903034	82
0.101482	72
0.163394	80
0.0282954	86
0.083768	87
0.0833544	87
0.0871713	66
0.119015	80

## Sheet: Ext.data.6j
Normalized Prkag2 expr.	CIRS_Number
0.113787	8			CIRS_Number
0.13562	6		Best-fit values
0.186025	7		Slope	0.9829
0.149289	4		Y-intercept	6.605
0.0861617	5		X-intercept	-6.72
0.105296	7		1/slope	1.017
0.10211	9
0.122002	5		Std. Error
0.19192	4		Slope	1.294
0.0746927	3		Y-intercept	0.3153
0.0819856	7
0.141523	7		95% Confidence Intervals
0.0511155	6		Slope	-1,587 to 3,552
0.389819	8		Y-intercept	5,979 to 7,232
0.0940601	6		X-intercept	-infinity to -1,730
0.0424959	11
0.0932036	5		Goodness of Fit
0.0641994	2		R squared	0.006304
0.181541	2		Sy.x	2.157
0.309156	6
0.234777	5		Is slope significantly non-zero?
0.137083	8		F	0.5773
0.144009	9		DFn, DFd	1, 91
1	8		P value	0.4493
0.192735	7		Deviation from zero?	Not Significant
0.0540946	8
0.0607169	5		Equation	Y = 0,9829*X + 6,605
0.082844	6
0.142764	9		Data
0.0929096	5		Number of X values	93
0.0824063	8		Maximum number of Y replicates	1
0.158125	8		Total number of values	93
0.159861	8		Number of missing values	0
0.856415	6
0.00310803	5
0.145166	7
0.0785829	9
0.14068	7
0.203403	7
0.142235	6
0.210549	7
0.173785	9
0.0733597	7
0.136081	5
0.11847	7
0.330407	8
0.225615	5
0.114203	6
0.145353	8
0.0898524	10
0.021574	12
0.153025	11
0.120987	4
0.0588556	8
0.172125	9
0.0154827	6
0.0508635	5
0.182265	3
0.0785686	4
0.0853471	5
0.0939595	7
0.106286	6
0.358777	7
0.0607841	6
0.579576	7
0.0315771	4
0.0619141	9
0.107359	7
0.121086	9
0	2
0.735598	9
0.690549	6
0.108485	6
0.133114	6
0.543167	7
0.339587	8
0.34155	11
0.400129	6
0.202129	8
0.0551994	7
0.154049	11
0.0651729	5
0.189398	6
0.142067	9
0.209804	4
0.0903034	6
0.101482	10
0.163394	3
0.0282954	12
0.083768	8
0.0833544	6
0.0871713	8
0.119015	6

## Sheet: Ext.data.6k
Normalized Prkag2 expr.	Med_Rec
0.113787	8			Med_Rec
0.13562	3		Best-fit values
0.186025	3		Slope	3.395
0.149289	8		Y-intercept	7.535
0.0861617	7		X-intercept	-2.22
0.105296	9		1/slope	0.2946
0.10211	10
0.122002	9		Std. Error
0.19192	1		Slope	2.126
0.0746927	5		Y-intercept	0.5181
0.0819856	13
0.141523	12		95% Confidence Intervals
0.0511155	11		Slope	-0,8276 to 7,617
0.389819	11		Y-intercept	6,506 to 8,564
0.0940601	3		X-intercept	-infinity to -0,8863
0.0424959	7
0.0932036	9		Goodness of Fit
0.0641994	1		R squared	0.02726
0.181541	3		Sy.x	3.545
0.309156	9
0.234777	12		Is slope significantly non-zero?
0.137083	10		F	2.551
0.144009	7		DFn, DFd	1, 91
1	17		P value	0.1137
0.192735	10		Deviation from zero?	Not Significant
0.0540946	11
0.0607169	3		Equation	Y = 3,395*X + 7,535
0.082844	12
0.142764	11		Data
0.0929096	15		Number of X values	93
0.0824063	11		Maximum number of Y replicates	1
0.158125	6		Total number of values	93
0.159861	7		Number of missing values	0
0.856415	5
0.00310803	6
0.145166	12
0.0785829	16
0.14068	9
0.203403	7
0.142235	3
0.210549	5
0.173785	14
0.0733597	13
0.136081	4
0.11847	9
0.330407	8
0.225615	8
0.114203	1
0.145353	9
0.0898524	9
0.021574	9
0.153025	15
0.120987	3
0.0588556	9
0.172125	14
0.0154827	11
0.0508635	5
0.182265	7
0.0785686	7
0.0853471	6
0.0939595	9
0.106286	13
0.358777	6
0.0607841	1
0.579576	11
0.0315771	4
0.0619141	8
0.107359	9
0.121086	6
0	2
0.735598	11
0.690549	7
0.108485	6
0.133114	6
0.543167	8
0.339587	10
0.34155	11
0.400129	7
0.202129	7
0.0551994	5
0.154049	12
0.0651729	8
0.189398	10
0.142067	7
0.209804	6
0.0903034	8
0.101482	12
0.163394	2
0.0282954	9
0.083768	11
0.0833544	10
0.0871713	7
0.119015	8

## Sheet: Ext.data.6l
Normalized Prkag2 expr.	CGA_MNA_SF_Adm
0.113787	5			CGA_MNA_SF_Adm
0.13562	6		Best-fit values
0.186025	12		Slope	1.334
0.149289	8		Y-intercept	8.093
0.0861617	6		X-intercept	-6.067
0.105296	12		1/slope	0.7496
0.10211	14
0.122002	14		Std. Error
0.19192	13		Slope	1.969
0.0746927	13		Y-intercept	0.4799
0.0819856	14
0.141523	9		95% Confidence Intervals
0.0511155	11		Slope	-2,577 to 5,245
0.389819	8		Y-intercept	7,140 to 9,047
0.0940601	14		X-intercept	-infinity to -1,408
0.0424959	6
0.0932036	12		Goodness of Fit
0.0641994	6		R squared	0.00502
0.181541	14		Sy.x	3.284
0.309156	2
0.234777	10		Is slope significantly non-zero?
0.137083	10		F	0.4591
0.144009	4		DFn, DFd	1, 91
1	11		P value	0.4998
0.192735	13		Deviation from zero?	Not Significant
0.0540946	7
0.0607169	8		Equation	Y = 1,334*X + 8,093
0.082844	8
0.142764	4		Data
0.0929096	8		Number of X values	93
0.0824063	7		Maximum number of Y replicates	1
0.158125	7		Total number of values	93
0.159861	6		Number of missing values	0
0.856415	12
0.00310803	13
0.145166	4
0.0785829	7
0.14068	6
0.203403	7
0.142235	8
0.210549	9
0.173785	4
0.0733597	5
0.136081	9
0.11847	12
0.330407	12
0.225615	12
0.114203	3
0.145353	7
0.0898524	7
0.021574	4
0.153025	4
0.120987	11
0.0588556	3
0.172125	6
0.0154827	6
0.0508635	10
0.182265	12
0.0785686	10
0.0853471	9
0.0939595	8
0.106286	6
0.358777	8
0.0607841	11
0.579576	2
0.0315771	13
0.0619141	6
0.107359	9
0.121086	5
0	7
0.735598	5
0.690549	11
0.108485	9
0.133114	8
0.543167	7
0.339587	13
0.34155	5
0.400129	13
0.202129	8
0.0551994	8
0.154049	6
0.0651729	11
0.189398	12
0.142067	6
0.209804	8
0.0903034	10
0.101482	10
0.163394	10
0.0282954	4
0.083768	2
0.0833544	8
0.0871713	2
0.119015	9

## Sheet: Ext.data.6m
Normalized Prkag2 expr.	CGA_ESS_Adm
0.113787	17			CGA_ESS_Adm
0.13562	18		Best-fit values
0.186025	16		Slope	-1.819
0.149289	17		Y-intercept	16.53
0.0861617	20		X-intercept	9.087
0.105296	19		1/slope	-0.5498
0.10211	19
0.122002	17		Std. Error
0.19192	19		Slope	1.615
0.0746927	19		Y-intercept	0.3937
0.0819856	20
0.141523	16		95% Confidence Intervals
0.0511155	14		Slope	-5,027 to 1,390
0.389819	17		Y-intercept	15,75 to 17,31
0.0940601	18		X-intercept	3,394 to +infinity
0.0424959	18
0.0932036	16		Goodness of Fit
0.0641994	18		R squared	0.01374
0.181541	19		Sy.x	2.694
0.309156	12
0.234777	17		Is slope significantly non-zero?
0.137083	16		F	1.268
0.144009	18		DFn, DFd	1, 91
1	17		P value	0.2632
0.192735	14		Deviation from zero?	Not Significant
0.0540946	19
0.0607169	20		Equation	Y = -1,819*X + 16,53
0.082844	19
0.142764	15		Data
0.0929096	19		Number of X values	93
0.0824063	19		Maximum number of Y replicates	1
0.158125	13		Total number of values	93
0.159861	16		Number of missing values	0
0.856415	17
0.00310803	19
0.145166	13
0.0785829	19
0.14068	14
0.203403	17
0.142235	17
0.210549	16
0.173785	8
0.0733597	13
0.136081	19
0.11847	19
0.330407	19
0.225615	16
0.114203	18
0.145353	18
0.0898524	13
0.021574	9
0.153025	15
0.120987	18
0.0588556	12
0.172125	15
0.0154827	10
0.0508635	19
0.182265	19
0.0785686	20
0.0853471	18
0.0939595	17
0.106286	17
0.358777	12
0.0607841	19
0.579576	16
0.0315771	19
0.0619141	15
0.107359	16
0.121086	11
0	16
0.735598	11
0.690549	17
0.108485	18
0.133114	13
0.543167	15
0.339587	15
0.34155	12
0.400129	16
0.202129	15
0.0551994	17
0.154049	11
0.0651729	15
0.189398	18
0.142067	17
0.209804	16
0.0903034	15
0.101482	19
0.163394	15
0.0282954	14
0.083768	12
0.0833544	17
0.0871713	14
0.119015	17

## Sheet: Ext.data.6n
Normalized Prkag2 expr.	CGA_ADL_Adm
0.113787	3			CGA_ADL_Adm
0.13562	5		Best-fit values
0.186025	5		Slope	-0.5311
0.149289	6		Y-intercept	4.435
0.0861617	6		X-intercept	8.351
0.105296	6		1/slope	-1.883
0.10211	6
0.122002	5		Std. Error
0.19192	6		Slope	1.206
0.0746927	5		Y-intercept	0.294
0.0819856	6
0.141523	3		95% Confidence Intervals
0.0511155	1		Slope	-2,927 to 1,865
0.389819	6		Y-intercept	3,851 to 5,019
0.0940601	6		X-intercept	1,648 to +infinity
0.0424959	6
0.0932036	5		Goodness of Fit
0.0641994	6		R squared	0.002127
0.181541	6		Sy.x	2.012
0.309156	1
0.234777	6		Is slope significantly non-zero?
0.137083	5		F	0.1939
0.144009	6		DFn, DFd	1, 91
1	5		P value	0.6607
0.192735	3		Deviation from zero?	Not Significant
0.0540946	6
0.0607169	6		Equation	Y = -0,5311*X + 4,435
0.082844	6
0.142764	3		Data
0.0929096	6		Number of X values	93
0.0824063	6		Maximum number of Y replicates	1
0.158125	1		Total number of values	93
0.159861	5		Number of missing values	0
0.856415	6
0.00310803	6
0.145166	1
0.0785829	6
0.14068	3
0.203403	5
0.142235	5
0.210549	4
0.173785	0
0.0733597	2
0.136081	6
0.11847	6
0.330407	5
0.225615	6
0.114203	6
0.145353	6
0.0898524	1
0.021574	0
0.153025	4
0.120987	5
0.0588556	1
0.172125	4
0.0154827	1
0.0508635	6
0.182265	6
0.0785686	6
0.0853471	6
0.0939595	6
0.106286	6
0.358777	1
0.0607841	6
0.579576	6
0.0315771	6
0.0619141	5
0.107359	4
0.121086	0
0	5
0.735598	1
0.690549	5
0.108485	5
0.133114	1
0.543167	3
0.339587	3
0.34155	1
0.400129	5
0.202129	1
0.0551994	6
0.154049	1
0.0651729	5
0.189398	6
0.142067	5
0.209804	6
0.0903034	5
0.101482	6
0.163394	3
0.0282954	2
0.083768	1
0.0833544	6
0.0871713	1
0.119015	5

[truncated: 3 more sheets: Ext.data.6o, Ext.data.6p, Ext.data.6q]
