# Supplementary material for: Refeeding-associated AMPKγ1 complex activity is a hallmark of health and longevity
Source: Nat Aging. 2023 Nov 13;3(12):1544–60. doi: 10.1038/s43587-023-00521-y (PMC10724066; doi:10.1038/s43587-023-00521-y)
Supplement: Supplementary file 21 — Extended Data Fig. 8 Statistical source data. [file 43587_2023_521_MOESM21_ESM.xlsx]

## Sheet: Ext. data Fig.8c
WT					NEG TRANS				HET				HOMO				MIXED
1.10988	0.645435	0.885785	0.737412	0.862465	1.49644	1.18601	1.00806	0.89467	6.02065	4.99648	5.59065	6.21287	11.1737	11.6029	11.0918	9.67767	2.84485	1.72217	3.78032	2.17416	6.98709	2.17205	3.406

## Sheet: Ext. data Fig.8d
	WT				UBI:γ1(R70Q)
Mybl	0.86922	0.937285	1.17941	1.01409	1.28782	0.97093	1.34668	0.603404
Loc	1.13437	0.904151	0.949577	2.1119	1.15955	2.04582	0.611028	1.03866
	Mybl				Loc
	Table Analyzed	Data 1			Table Analyzed	Data 1
	Column B	Data Set-B			Column B	Data Set-B
	vs.	vs,			vs.	vs,
	Column A	Data Set-A			Column A	Data Set-A
	Mann Whitney test				Mann Whitney test
	P value	0.6857			P value	>0,9999
	Exact or approximate P value?	Exact			Exact or approximate P value?	Exact
	P value summary	ns			P value summary	ns
	Significantly different (P < 0.05)?	No			Significantly different (P < 0.05)?	No
	One- or two-tailed P value?	Two-tailed			One- or two-tailed P value?	Two-tailed
	Sum of ranks in column A,B	16 , 20			Sum of ranks in column A,B	18 , 18
	Mann-Whitney U	6			Mann-Whitney U	8
	Difference between medians				Difference between medians
	Median of column A	0,9757, n=4			Median of column A	1,042, n=4
	Median of column B	1,129, n=4			Median of column B	1,099, n=4
	Difference: Actual	0.1537			Difference: Actual	0.05713
	Difference: Hodges-Lehmann	0.1051			Difference: Hodges-Lehmann	-0.02045
